# Supplementary material for: A Hybrid Experimental and in silico Platform for ITPK1 Chemical Probe Discovery
Source: SLAS Discov. Author manuscript; Available in PMC 2026 Jul 24. (PMC13397342; doi:10.1016/j.slasd.2026.100323)
Supplement: mmc3 [file NIHMS2196165-supplement-mmc3.zip]

Archive with 1 entries (1 files):
- ITPK1 Assay Manuscript Tables_v6.xlsx
