# Supplementary material for: A Hybrid Experimental and in silico Platform for ITPK1 Chemical Probe Discovery
Source: SLAS Discov. Author manuscript; Available in PMC 2026 Jul 24. (PMC13397342; doi:10.1016/j.slasd.2026.100323)
Supplement: mmc3 [file NIHMS2196165-supplement-mmc3.zip › ITPK1 Assay Manuscript Tables_v6.xlsx]

## Sheet: S1
							Primary Screen					Confirmatory Screen
							ITPK1					ITPK1					PPIP5K2						Counterscreen								ITPK1
Sample ID (NCATS)	Structure	LYCHI3 (NCATS)	Sample Name	Primary MOA	Target Class	Primary Indication	Curve Class	IC50 [μM]	Efficacy (%)	Active?	Note	Curve Class	IC50 [μM]	Efficacy (%)	Active?	Selective?	Curve Class	IC50 [μM]	Efficacy (%)	Active?	Selective?	IC50 Ratio	Curve Class	AC50 [μM]	Efficacy (%)	Active?	Note	Cherry Pick?		ACTIVE?	Screen	CONFIRM?	SELECTIVE?		Note	COUNT		Cherry Pick?	COUNT
NCGC00346822-02	OC1=CC=C(C=C1)C/2=C/C3=C(OC2)C=C(O)C=C3	GQY3MVAXW5C	Idronoxil	E3 Ubiquitin-protein ligase XIAP Expression Inhibitor	Cell homeostasis	Oncology	-2.1	8.91251	-86.373	Yes	-	-1.1, -1.2	9.33366	-89.9215	Yes	Yes	4	>50 µM	-33.02	No	No	#VALUE!	4	> 100 µM	-17.1627	No	ITPK1	Yes		Yes	37	17	4		ITPK1	4		Yes	3
NCGC00480830-02	N[S+]([O-])(=O)OC1=CC=C2\C3=C(CCCCC3)/C(=O)OC2=C1	5KS189JMC7D	Irosustat	Carbonic Anhydrase 2 Inhibitor	Cell homeostasis	Metabolic Disorders	-2.1	8.91251	-89.151	Yes	-	-2.2	31.6228	-80.448	Yes	Yes	4	>50 µM	0	No	No	#VALUE!	4	> 100 µM	-7.50436	No	ITPK1	No		No	0	19	32		ITPK1 and PPIP5K2	9		INC	0
NCGC00015840-09	OC1=CC=C(CCC(=O)C2=C(O)C=C(O)C=C2O)C=C1	MNLL2PN2FN9	Phloretin	Vascular cell adhesion protein 1 Expression Inhibitor	Cell homeostasis	Metabolic Disorders	-2.1	10	-79.573	Yes	-	-1.2	35.4813	-62.916	Yes	Yes	4	>50 µM	0	No	No	#VALUE!	4	> 100 µM	0	No	ITPK1	No		Total	37	36	36		PPIP5K2	1		No	33
NCGC00023673-18	NC1=NC=NC2=C1N=C[N]2[C@@H]3O[C@H](CO)[C@@H](O)[C@H]3O	QVX7PGWWB5B	Vidarabine	Adenylate Cyclase Type 6 Inhibitor	Cell signaling	Oncology	-2.1	8.91251	-95.383	Yes	-	-2.2	39.8107	-71.933	Yes	Yes	4	>50 µM	0	No	No	#VALUE!	4	> 100 µM	0	No	ITPK1	No		%	-	0.472222	0.111111		Artifact	3		Total	36
NCGC00015741-15	CC(CC1=CC(=C(O)C=C1)O)C(C)CC2=CC(=C(O)C=C2)O	NP32D59J1KK	NDGA, Masoprocol	Insulin-like growth factor 1 receptor Inhibitor	Cell signaling	Oncology	-2.1	7.94328	-94.643	Yes	-	-1.1	14.1254	-93.288	Yes	No	-1.2	15.8489	-87.041	Yes	No	1.12202	4	> 100 µM	-0.0237101	No	ITPK1 and PPIP5K2	Yes							Inactive	18
NCGC00178241-13	[NH3+][Pt--]([NH3+])(Cl)Cl	K9BKAA3W73Z	Cisplatin	DNA Alkylating Drugs	Transcription regulation	Oncology	-1.1	7.07946	-88.079	Yes	-	-1.2	22.3872	-50.182	Yes	No	-1.2	15.8489	-52.497	Yes	No	0.707946	4	> 100 µM	0	No	ITPK1 and PPIP5K2	No				PPIP5K2			Total	35
NCGC00263121-03	CCCCCCCC1=CC=C(CCC2=CC=CC(=C2C(O)=O)O)C=C1	NCLHM84896Q	MG-149	Histone Acetyltransferase KAT5 Inhibitor	Transcription regulation	Oncology	-2.1	7.94328	-104.156	Yes	-	-1.1	22.3872	-125.807	Yes	No	-2.2	31.6228	-58.247	Yes	No	1.41254	4	> 100 µM	0	No	ITPK1 and PPIP5K2	No			ACTIVE?	CONFIRM?	SELECTIVE?
NCGC00346930-01	CC\1=C/C=C\C=[N]1[Pt](N)(Cl)Cl	6LGSKD2K7J6	Picoplatin	DNA Alkylating Drugs	Transcription regulation	Oncology	-1.1	2.51189	-91.966	Yes	-	-1.2	25.1189	-94.647	Yes	No	-1.2	15.8489	-80.48	Yes	No	0.630957	4	> 100 µM	0	No	ITPK1 and PPIP5K2	No			Yes	15	0
NCGC00345808-01	CN(CC(=O)N(CC1=CC=C(C=C1)C2CCCCC2)C3=CC=C(C(O)=O)C(=C3)O)[S+]([O-])(=O)C4=C(F)C(=C(F)C(=C4F)F)F	TJL4DNRKQYT	BP-1-102	Signal Transducer and Activator of Transcription 3 Inhibitor	Transcription regulation	Oncology	-2.1	11.2202	-95.12	Yes	-	-1.1	35.4813	-122.642	Yes	No	-2.2	31.6228	-64.166	Yes	No	0.891251	4	> 100 µM	0	No	ITPK1 and PPIP5K2	No			No	21	36
NCGC00346605-03	OC(CC1=CC(=C(O)C=C1)O)C([O-])=O	HCCAJDA77RL	Sodium Danshensu	Vascular Endothelial Growth Factor Receptor Inhibitor	Cell signaling	Oncology	-2.2	19.9526	-70.563	Yes	-	-1.2	35.4813	-46.021	Yes	No	-2.2	28.1838	-80.641	Yes	No	0.794328	4	> 100 µM	0	No	ITPK1 and PPIP5K2	No			Total	36	36
NCGC00015448-06	CC(C)=CCC\C(C)=C\CC\C(C)=C\CSC1=C(C=CC=C1)C(O)=O	HYJ3YHW46ZY	Salirasib	mTOR Complex 1 (mTORC1) Inhibitor	Cell signaling	Oncology	-2.2	6.30957	-38.032	Yes	-	-1.1	39.8107	-98.244	Yes	No	-2.2	35.4813	-58.429	Yes	No	0.891251	4	> 100 µM	0	No	ITPK1 and PPIP5K2	No			%	0.416667	0
NCGC00161825-08	OC(=O)CC1=CC=CC(=C1)OCCCN(CC(C2=CC=CC=C2)C3=CC=CC=C3)CC4=CC=CC(=C4Cl)C(F)(F)F	YAPMVH95MXM	GSK-3965	LiverX Receptor (LXR) Agonist	Cell signaling	Cardiovascular Disorders	-2.2	10	-62.443	Yes	-	-1.1	39.8107	-103.793	Yes	No	-2.2	35.4813	-49.044	Yes	No	0.891251	4	> 100 µM	0	No	ITPK1 and PPIP5K2	No
NCGC00092284-04	OC(=O)C1=CC2=CC=C(C=C2C=C1)C3=CC=C(O)C(=C3)C45CC6CC(CC(C6)C4)C5	AUM6XYWRQ34	AHPN	Retinoic Acid Receptor gamma Agonist	Transcription regulation	Oncology	-2.1	25.1189	-118.335	Yes	-	-2.2	39.8107	-67.764	Yes	No	-2.2	35.4813	-51.011	Yes	No	0.891251	4	> 100 µM	0	No	ITPK1 and PPIP5K2	No
NCGC00094226-13	OC1=CC(=CC(=C1)/C=C/C2=CC(=C(O)C=C2)O)O	XV2LC9Q7RWS	Piceatannol	Cyclooxygenase 2(COX2) Inhibitor	Cell signaling	Metabolic Disorders	-2.2	15.8489	-96.046	Yes	-	-1.2	12.5893	-87.039	Yes	No	-1.2	12.5893	-100.059	Yes	No	1	-1.2	14.1254	-78.2684	Yes	Artifact	No
NCGC00090504-14	OC1=CC=C(C=C1)/C=C/C(=O)C2=C(O)C=C(O)C=C2	KSFCL5MSMAW	Isoliquiritigenin	NMDA Receptor Antagonist	Cell signaling	Neurological Disorders	-2.2	11.2202	-62.52	Yes	-	-1.2	15.8489	-49.477	Yes	No	-1.2	15.8489	-40.559	Yes	No	1	-2.2	29.9033	-48.6101	Yes	Artifact	No
NCGC00163489-03	CC(C)=CC[C@@H](O)C/1=C/C(=O)C2=C(O)C=CC(=C2C1=O)O	7G7K4LY9JLF	Shikonin	Tumor necrosis factor Expression Inhibitor	Cell homeostasis	Oncology	-2.2	10	-62.66	Yes	-	-2.2	31.6228	-52.672	Yes	No	-1.2	17.7828	-55.46	Yes	No	0.562341	-2.2	29.9033	-54.5041	Yes	Artifact	No
NCGC00346951-03	[O]=[C]1C2=CC=CC=C2[N+]3=C1C4=C(C=C3)C5=CC=CC=C5[NH]4	XWB1X7FLC6Y	Fascaplysin	DNA Intercalating Drugs	Transcription regulation	Oncology	-2.2	11.2202	-34.778	Yes	-	-2.4	31.6228	-35.724	No	No	-1.2	19.9526	-45.251	Yes	No	NC	4	> 100 µM	-24.5635	No	Inactive	No
NCGC00488771-02	C[C@H]1C[C@H](CC(C)(C)C1)[N]2C(=NC3=CC(=CC=C23)CCC(O)=O)NC4=CC=C(OC(F)(F)F)C=C4	K26Q42YRFFP	BAY-1436032	Isocitrate Dehydrogenase [NADP] cytoplasmic (Arg132His Mutant) Inhibitor	Metabolism	Oncology	-2.1	17.7828	-99.117	Yes	-	-2.4	35.4813	-37.962	No	No	4	>50 µM	-31.7	No	No	NC	4	> 100 µM	0.956289	No	Inactive	No
NCGC00346545-08	CCC[C@H](NC(=O)[C@@H]1[C@H]2CCC[C@H]2CN1C(=O)[C@@H](NC(=O)[C@@H](NC(=O)C3=NC=CN=C3)C4CCCCC4)C(C)(C)C)C(=O)C(=O)NC5CC5	5LRNCMM97NV	Telaprevir	Anti-viral	Anti-viral	Infectious Disease	-2.2	0.891251	-37.077	Yes	-	4	>50 µM	-18.145	No	No	4	>50 µM	0	No	No	NC	4	> 100 µM	0	No	Inactive	No
NCGC00016645-03	CN(C)[C@H]\1[C@@H]2[C@@H](O)[C@@H]\3C(=C)C4=C(C(=CC=C4)O)C(=O)C3=C(\O)[C@@]2(O)C(=O)\C(=C1O)C(N)=O	6S2JA4DPWPS	Methacycline	Anti-bacterial	Anti-bacterial	Infectious Disease	-2.2	2.51189	-61.059	Yes	-	4	>50 µM	-15.292	No	No	-1.4	22.3872	-35.321	No	No	NC	4	> 100 µM	-4.80019	No	Inactive	No
NCGC00094792-07	NC/1=N/C2=C([NH]C=N2)C(=S)N1	U89WDNRRL8P	Tioguanine	Purine Antagonist	Transcription regulation	Oncology	-1.2	2.81838	-41.319	Yes	-	4	>50 µM	0	No	No	-2.4	22.3872	-32.992	No	No	NC	4	> 100 µM	0	No	Inactive	No
NCGC00181767-12	CC1=CC=C(C=C1)C(=O)C2=CC(=C(O)C(=C2)[N+]([O-])=O)O	DWF8598WXTD	Tolcapone	Catechol-O-Methyltransferase Inhibitor	Cell homeostasis	Neurological Disorders	-1.1	2.81838	-82.929	Yes	-	4	>50 µM	0	No	No	4	>50 µM	0	No	No	NC	4	> 100 µM	-3.61641	No	Inactive	No
NCGC00167490-03	CCCCN(CCCC)CC(O)c4cc(Cl)cc3c4c1ccc(Cl)cc1\C3=C\c2ccc(Cl)cc2	LH2ZTCWVYJD	Lumefantrine	Anti-malarial	Anti-malarial	Infectious Disease	-1.2	4.46684	-35.299	Yes	-	4	>50 µM	0	No	No	4	>50 µM	0	No	No	NC	4	> 100 µM	-2.40473	No	Inactive	No
NCGC00522584-01	CN1CCN(CC1)C(=O)C2=CC=C(S2)C3=CC4=C(C=C3)C(=C(O)C=C4)C=O	SM4PX69J4UY	MKC-3946	Serine/threonine-protein kinase/endoribonuclease IRE1 Inhibitor	Cell signaling	Oncology	-1.2	6.30957	-36.925	Yes	-	4	>50 µM	0	No	No	4	>50 µM	0	No	No	NC	4	> 100 µM	0	No	Inactive	No
NCGC00378991-02	C[N]1C(=NC2=CC=C(OC3=CC(=C(N)C(=C3)C)C)C=C12)COC4=CC=C(CC5SC(=O)NC5=O)C=C4	YK8D4CYUJ6J	Efatutazone	Peroxisome proliferator-activated receptor gamma Agonist	Cell homeostasis	Metabolic Disorders	-2.2	7.07946	-77.346	Yes	-	4	>50 µM	0	No	No	4	>50 µM	7.575	No	No	NC	4	> 100 µM	0	No	Inactive	No
NCGC00015672-15	OC1=CC(=C(C=C1)\C2=C(O)\C(=O)C3=C(O2)C=C(O)C=C3O)O	4U7DUXQ1ARH	Morin	DNA-3-Methyladenine Glycosylase Inhibitor	Transcription regulation	Oncology	-2.2	7.94328	-54.368	Yes	-	4	>50 µM	0	No	No	4	>50 µM	-35.067	No	No	NC	4	> 100 µM	0	No	Inactive	No
NCGC00346651-08	NCC/1=C/NC(=S)N1[C@H]2CCC3=C(F)C=C(F)C=C3C2	QPQ4WNQS19A	Nepicastat hydrochloride	Dopamine beta-hydroxylase Inhibitor	Cell signaling	Neurological Disorders	-2.2	11.2202	-50.055	Yes	-	4	>50 µM	0	No	No	4	>50 µM	-19.279	No	No	NC	4	> 100 µM	0	No	Inactive	No
NCGC00498439-01	C[C@]1(NC(=O)C2=C1C=CC(=C2)C3=C[NH]N=C3)C4=NC=NC=C4F	DHY5X2XX8Y1	LY-3177833	Cell Division Cycle 7-Related Protein Kinase Inhibitor	Cell signaling	Oncology	-2.2	11.2202	-54.758	Yes	-	4	>50 µM	-14.086	No	No	4	>50 µM	-5.386	No	No	NC	4	> 100 µM	0	No	Inactive	No
NCGC00386776-01	CC(/C=C/[C@@H]1C[C@]1(C)C2=CC3=C(C=C2)C(C)(C)CCC3(C)C)=C\C(O)=O	3QBMN9PTFZW	AGN-194204	Retinoic Acid Receptor RXR-alpha Agonist	Cell signaling	Oncology	-2.1	11.2202	-92.014	Yes	-	-3	>50 µM	0	No	No	4	>50 µM	-19.399	No	No	NC	4	> 100 µM	0	No	Inactive	No
NCGC00346625-03	FC1=CC=C(C=C1)C2=CC=C(O2)\C=C/3SC(=O)NC3=O	K8F7X76Q9H6	CAY10505	Phosphatidylinositol 3-Kinase gamma isoform Inhibitor	Cell signaling	Oncology	-2.2	12.5893	-42.619	Yes	-	4	>50 µM	0	No	No	4	>50 µM	-14.447	No	No	NC	4	> 100 µM	0	No	Inactive	No
NCGC00386423-05	NC[C@@](O)(C1=CC=C(Cl)C=C1)C2=CC=C(C=C2)C3=C[NH]N=C3	ZM2PRTPAD98	AT-13148	AKT serine/threonine kinase Inhibitor	Cell signaling	Oncology	-2.2	12.5893	-59.188	Yes	-	4	>50 µM	0	No	No	4	>50 µM	0	No	No	NC	4	> 100 µM	0	No	Inactive	No
NCGC00092344-05	CC1=CC(=CC=C1OCC(O)=O)SCC2=C(C)N=C(S2)C3=CC=C(C(=C3)F)C(F)(F)F	GJ4ZQXYKH7F	GW-0742	Peroxisome proliferator-activated receptor delta Agonist	Cell signaling	Metabolic Disorders	-2.2	19.9526	-80.835	Yes	-	4	>50 µM	-26.359	No	No	-2.4	35.4813	-32.073	No	No	NC	4	> 100 µM	-12.9178	No	Inactive	No
NCGC00016270-13	N[C@@H](CC1=CC(=C(O)C=C1)O)C(O)=O	H7XM282X4GA	Levodopa	Dopamine Receptor D1 Agonist	Cell signaling	Neurological Disorders	-2.2	19.9526	-45.005	Yes	-	4	>50 µM	0	No	No	4	>50 µM	0	No	No	NC	4	> 100 µM	0	No	Inactive	No
NCGC00386948-04	CC#C[C@@H](CC(O)=O)C1=CC=C(OCC2=CC(=CC=C2)C3=CC=C(C=C3)C(F)(F)F)C=C1	XB6FLFTDCDU	AMG-837	Free Fatty Acid Receptor 1 Agonist	Cell signaling	Metabolic Disorders	-2.1	25.1189	-105.917	Yes	-	4	>50 µM	0	No	No	4	>50 µM	-29.968	No	No	NC	4	> 100 µM	0	No	Inactive	No
NCGC00186047-02	OC1=CC=C2C=CC=CC2=C1SSC3=C4C=CC=CC4=CC=C3O	76Q3BCMSC4U	IPA-3	Serine/threonine-protein kinase PAK 1 Inhibitor	Cell signaling	Oncology	-2.2	25.1189	-76.766	Yes	-	4	>50 µM	0	No	No	-1.2	7.07946	-59.045	Yes	No	NC	4	> 100 µM	-2.3122	No	PPIP5K2	No
NCGC00015697-01	OC1=CC2=C(C(=C1)O)C(=O)\C(=C(/O2)C3=CC(=C(O)C(=C3)O)O)O	54Z1KB4AFFJ	Myricetin	Androgen Receptor Antagonist	Cell signaling	Oncology	-2.2	4.46684	-51.484	Yes	Prior Art	-1.2	26.968	-56.0904	Yes	No	-1.1, -1.2	0.699054	-80.1262	Yes	No	0.0259216	4	> 100 µM	-15.7944	No	Prior Art	Yes
NCGC00346954-01	OC1=CC=C(C(=C1)O)C2=CC=C(C=C2)C3=N[NH]C(=C3)NC4=CC=CC(=C4)CNC5CC5	MQQYJNDZ1QC	TCS-2312	Checkpoint kinase 1 Inhibitor	Cell signaling	Oncology	-2.2	11.2202	-69.917	Yes	Not sourced	NT	NT	NT	NT	NT	NT	NT	NT	NT	NT	#VALUE!	NT	NT	NT	NT	NT	NT
NT: not tested

## Sheet: S2
1,536-well Assay Protocol
Step	Parameter	Value	Description
1a	Reagent	3 µL	50 nM ITPK1 or PPIP5K2
1b	Reagent	3 µL	Assay Buffer
2a	Control	20 nL	NCGC00015741 (NDGA)
2b	Compound	20 nL
3	Time	15 min	Incubation at room temperature
4	Reagent	1 µL	Substrate Mixture (1 μM substrate/10 μM ATP)
5	Time	60 min	Incubation at room temperature (reaction time)
6	Reagent	1 µL	ADP-Glo Reagent
7	Time	30 min	Incubation at room temperature
8	Reagent	2 µL	Kinase Detection Reagent
9	Time	15 sec, 1000 rpm	Centrifuge
10	Time	30 min	Incubation at room temperature
11	Detector	Luminescence	ViewLux, 5 second exposure
Step	Notes
1a	Enzyme [4/3x]: final concentration 50 nM
1b	Assay Buffer: 25 mM Tris-HCl pH 7.5, 5 mM MgSO4, 0.1 mM EDTA pH 8.0, 0.1 mM NaN3, and 0.01% Tween20
2a	Control Inhibitor: NCGC00015741 (NDGA) final concentration range 305 nM to 57 µM
2b	Compound Library: Genesis C1xC1. Final concentration range 99 μM
3	Room temperature
4	Substrate [4X]: 3,4,5,6-IP4 (ITPK1) or 5-IP7 (IP7K2;PPIP5K2); final concetration 1 µM with 10 µM ATP
5	Room temperature
6	Simultaneously terminates the enzyme reaction and removes remaining ATP
7	Room temperature
8	Converts ADP to ATP and simultaneously converts the generated ATP into light using luciferin/luciferase reaction
9	Centrifuge: 1000 rpm (164 g)
10	Room temperature; protected from light
11	ViewLux Luminescence read (Clear filter, 5 seconds)

## Sheet: S3
1,536-well Assay Protocol
Step	Parameter	Value	Description
1	Reagent	3 µL	Assay Buffer
2	Compound	20 nL
3	Time	15 min	Incubation at room temperature
4a	Reagent	1 µL	2 µM ADP
4b	Reagent	1 µL	Assay Buffer
5	Time	60 min	Incubation at room temperature (reaction time)
6	Reagent	1 µL	ADP-Glo Reagent
7	Time	30 min	Incubation at room temperature
8	Reagent	2 µL	Kinase Detection Reagent
9	Time	15 sec, 1000 rpm	Centrifuge
10	Time	30 min	Incubation at room temperature
11	Detector	Luminescence	ViewLux, 5 second exposure
Step	Notes
1	Assay Buffer: 25 mM Tris-HCl pH 7.5, 5 mM MgSO4, 0.1 mM EDTA pH 8.0, 0.1 mM NaN3, and 0.01% Tween20
2	Compound Library: Final concentration range 99 μM
3	Room temperature
4a	2 µM ADP to represent 20% conversion
4b	Assay Buffer: 25 mM Tris-HCl pH 7.5, 5 mM MgSO4, 0.1 mM EDTA pH 8.0, 0.1 mM NaN3, and 0.01% Tween20
5	Room temperature
6	Simultaneously terminates the enzyme reaction and removes remaining ATP
7	Room temperature
8	Converts ADP to ATP and simultaneously converts the generated ATP into light using luciferin/luciferase reaction
9	Centrifuge: 1000 rpm (164 g)
10	Room temperature; protected from light
11	ViewLux Luminescence read (Clear filter, 5 seconds)

## Sheet: S4
				Primary Screen					Confirmatory Screen
				ITPK1					ITPK1					PPIP5K2						Counterscreen								ITPK1
Sample ID (NCATS)	Structure	LYCHI3 (NCATS)	Library	Curve Class	IC50 [μM]	Efficacy %	Active?	Note	Curve Class	IC50 [μM]	Efficacy %	Active?	Selective?	Curve Class	IC50 [μM]	Efficacy %	Active?	Selective?	IC50 Ratio	Curve Class	IC50 [μM]	Efficacy (%)	Active?	Confirmatory Note	Cherry Pick?		ACTIVE?	Screen	CONFIRM?	SELECTIVE?		Confirmatory Note	COUNT		Cherry Pick?	COUNT
NCGC00527096-01	O=C(N1CC(C1)OC2=NC=CS2)C3=CC=C(C=C3)C4=CC=CS4	S9CSN86DW63	GenesisMiniMe	-2.1	22.3872	-116.379	Yes	-	-1.2, -2.2	22.8741	-58.7644	Yes	Yes	4	>100 µM	-22.3598	No	No	#VALUE!	4	>100 µM	2.26156	No	ITPK1	Yes		Yes	48	18	12		ITPK1	12		Yes	2
NCGC00410519-01	CC(=O)NC1(C)CCN(CC2=C(C=CC=C2)C3=C(OC4=CC=CC=C4)C=CC=C3)C1	2FVAAZD6PQY	GenesisMiniMe	-2.2	31.6228	-78.75	Yes	-	-1.1	22.5357	-98.945	Yes	No	-2.2	50.1187	-61.845	Yes	No	2.22397	4	>100 µM	7.18711	No	ITPK1 and PPIP5K2	Yes		INC	0	5	5		PPIP5K2	1		INC	0
NCGC00417781-01	COC1=NC2=C(C=C1C3=CC=NN3C)N(C)C(CCC4=CC=CC=C4)=N2	6RRP8QDSADN	GenesisMiniMe	-2.2	39.8107	-67.481	Yes	-	-1.2, -2.2	32.122	-50.6203	Yes	Yes	4	>100 µM	-21.627	No	No	#VALUE!	4	>100 µM	6.18771	No	ITPK1	No		No	0	24	30		ITPK1 and PPIP5K2	5		No	45
NCGC00468339-01	OC[C@@H]1CN(CC2=CC=C(F)C=C2)C[C@H]1C3=NC(=NO3)C4=CC=NC=C4	H39FYVGXFVC	GenesisMiniMe	-1.2	7.07946	-47.857	Yes	-	-2.2	37.646	-50.0449	Yes	Yes	4	>100 µM	0	No	No	#VALUE!	4	>100 µM	0	No	ITPK1	No		NT	0	1	1		INC	5		Total	47
NCGC00400681-01	O[C@@H]1C[C@H](N(CC2=CC=CS2)C1)C3=NC(=NO3)C4=CC=NC=C4	7BX7MP9NP6M	GenesisMiniMe	-2.2	14.1254	-84.843	Yes	-	-2.2	39.8107	-91.7419	Yes	Yes	4	>100 µM	0	No	No	#VALUE!	4	>100 µM	0	No	ITPK1	No		Total	48	48	48		Inactive	23
NCGC00512016-01	OC(=O)C1CCN(CC1)C2=NC3=CC=C(N=C3S2)C4=CC=C(F)C=C4	9C65VS64M55	GenesisMiniMe	-2.2	15.8489	-47.75	Yes	-	-2.2	42.2395	-39.7101	Yes	Yes	4	>100 µM	-16.437	No	No	#VALUE!	4	>100 µM	0	No	ITPK1	No		%	-	0.375	0.25		Control	1
NCGC00433176-01	CCN1N=CC(NC(=O)CN2N=CC3=CC(=CC=C23)C4=C(F)C=CC=C4)=N1	7KQJXM44Y3V	GenesisMiniMe	-2.2	28.1838	-56.878	Yes	-	-2.2	42.2395	-47.2652	Yes	Yes	4	>100 µM	0	No	No	#VALUE!	4	>100 µM	7.16967	No	ITPK1	No							NT	1
NCGC00438506-01	O=C(NC1=CC2=C(OCCO2)C=C1)N3CCC(CC4=NN=C(N4)C5=CC=NC=C5)C3	42HMXQC9CJM	GenesisMiniMe	-2.2	12.5893	-40.269	Yes	-	-2.2	44.6684	-40.6411	Yes	Yes	4	>100 µM	0	No	No	#VALUE!	4	>100 µM	0	No	ITPK1	No				PPIP5K2			Total	48
NCGC00413499-01	CC1=CC=C(C=C1)C2=NC=C3C(OCCN(C4=CC=CC(=C4)C(F)(F)F)C3=O)=N2	HUH1S1GZQLZ	GenesisMiniMe	-2.2	39.8107	-68.8	Yes	-	-2.2	44.9647	-55.3112	Yes	Yes	-2.4, 4.0	>100 µM	-25.972	No	No	#VALUE!	4	>100 µM	0	No	ITPK1	No			ACTIVE?	CONFIRM?	SELECTIVE?
NCGC00397706-01	COCC(=O)N1CCN(C[C@H]1C(=O)N[C@H]2CCCNC2=O)C(=O)CSCC(O)=O	HG4FXSMKWJA	GenesisMiniMe	-2.2	19.9526	-36.071	Yes	-	-1.2, -2.2	47.3935	-60.7011	Yes	Yes	4	>100 µM	0	No	No	#VALUE!	4	>100 µM	0	No	ITPK1	No			Yes	6	1
NCGC00412042-01	COC1=CC(F)=CC=C1C2=CN3C=NC=C3C(=C2)C4=CC=C(O)N=C4	WVPXW2K6L9C	GenesisMiniMe	-2.2	31.6228	-48.632	Yes	-	-1.2, -2.2	59.6218	-42.2291	Yes	Yes	4	>100 µM	0	No	No	#VALUE!	4	>100 µM	0	No	ITPK1	No			INC	1	0
NCGC00479661-01	CC1=CC=C(CN2CCN3C(=O)N(N=C3C2)C4=CC=NC=C4)C=C1	294WPB3QHV4	GenesisMiniMe	-2.2	39.8107	-60.867	Yes	-	-2.2	64.7758	-55.0939	Yes	Yes	4	>100 µM	0	No	No	#VALUE!	4	>100 µM	21.5457	No	ITPK1	No			No	40	46
NCGC00416724-01	O=C1C=C(OC2=C(NC3=CC=CC=N3)N=CC=C12)N4CCOCC4	62D48M8XA3B	GenesisMiniMe	-2.2	35.4813	-59.125	Yes	-	-2.2	69.6219	-67.2192	Yes	Yes	4	>100 µM	-22.627	No	No	#VALUE!	4	>100 µM	0	No	ITPK1	No			NT	1	1
NCGC00530584-01	CN1C=CC(=N1)C2CCN(CC2)C(=O)CC3=NOC4=C3C=CC=C4	QTZBHN3UF82	GenesisMiniMe	-2.2	12.5893	-41.393	Yes	-	-2.2	43.0491	-57.6956	Yes	No	-2.2	39.8107	-68.739	Yes	No	0.924774	-3.0, -2.2	35.4813	-34.6861	INC	ITPK1 and PPIP5K2	No			Total	48	48
NCGC00454490-01	FC1=CC=C(NC(=O)C2=CC(=NN2)C3=CC=CN3)C=C1	ND5XSQ7R4DP	GenesisMiniMe	-2.2	15.8489	-67.556	Yes	-	-2.2	39.8107	-76.2895	Yes	No	-2.2	44.6684	-47.014	Yes	No	1.12202	-1.4	25.1189	-23.4222	No	ITPK1 and PPIP5K2	No			%	0.125	0.0208333
NCGC00413639-01	COC1=NC=C(C=C1)C2=NC=C3C(OCCN(CC4=CC=CC=C4)C3=O)=N2	T33QMV8VZAV	GenesisMiniMe	-2.2	28.1838	-41.654	Yes	-	-2.2	64.7758	-53.3949	Yes	No	-2.2	100	-41.683	Yes	No	1.54379	-2.4	39.8107	-38.3828	INC	ITPK1 and PPIP5K2	No
NCGC00375213-01	FC1=CC=C(NC(=O)C2=C3C=CNC3=NC=C2)C=C1	WKK4PL1JC8X	GenesisMiniMe	-2.2	44.6684	-64.977	Yes	-	-1.2, -2.2	63.5144	-43.6866	Yes	No	-1.2, -2.2	112.202	-38.838	INC	No	1.76656	-2.4	177.828	-35.7001	INC	ITPK1 and PPIP5K2	No
NCGC00476309-01	FC1=CC(=CC(F)=C1)C2=CC=C(CN3CCN(C(=O)C3)C4=NC=NC(Cl)=C4)C=C2	PVC1HZKPJNH	GenesisMiniMe	-2.2	11.2202	-46.07	Yes	-	-1.4, -1.2	7.07946	-33.1649	INC	INC	4	>100 µM	0	No	No	#VALUE!	4	>100 µM	0	No	INC	No
NCGC00529765-01	CC1=NC(=CS1)C(=O)N2CCC(CC2)N3C(=O)NC4=C(C=C(F)C=C4)C3=O	GQ9KNTL9DYB	GenesisMiniMe	-2.2	17.7828	-33	Yes	-	4.0, -2.2	44.6684	-26.4288	INC	INC	4	>100 µM	-23.972	No	No	#VALUE!	4	>100 µM	21.1285	No	INC	No
NCGC00412724-01	COC1=C(C=CC=C1)C2=C3CCOC3=C(NC(=O)CC4=NN=NN4)N=C2	YHAR6N9GSLN	GenesisMiniMe	-2.2	39.8107	-59.395	Yes	-	4.0, -2.2	44.6684	-25.012	INC	INC	4	>100 µM	0	No	No	#VALUE!	4	>100 µM	0	No	INC	No
NCGC00418178-01	COC1=CC=C(C=C1C2=CC=CC(COC3=CN=C4N(CC(O)=O)C=CC4=C3)=C2)C(C)C	Q6BQYN3C7TB	GenesisMiniMe	-2.2	39.8107	-62.005	Yes	-	-2.2	47.3935	-33.6778	INC	INC	4	>100 µM	0	No	No	#VALUE!	4	>100 µM	0	No	INC	No
NCGC00412192-01	FC(F)(F)OC1=CC=CC=C1C2=CN3C=NC=C3C(=C2)N4CCOCC4=O	4QYPMLHFWZ5	GenesisMiniMe	-2.2	31.6228	-41.786	Yes	-	4.0, -2.2	50.1187	-15.3969	INC	INC	4	>100 µM	0	No	No	#VALUE!	4	>100 µM	0	No	INC	No
NCGC00375712-01	COC1=CC=C(C=C1)C2=NC3=C(N2)C=CN=C3	8N2TTMHRSJQ	GenesisMiniMe	-2.1	44.6684	-157.86	Yes	-	-2.1, -1.1	39.9868	-102.429	Yes	No	-2.1, -1.2	44.6684	-77.57	Yes	No	1.11708	-2.1, -2.2	44.6684	-87.1158	Yes	Artifact	No
NCGC00436841-01	CO[C@H]1C[C@@H](O)C12CCN(CC2)C(=O)CCC3=CC=C(O3)C4=CC=CS4	1GC43FTYJ7T	GenesisMiniMe	-2.2	11.2202	-36.786	Yes	-	4	0	-14.7927	No	No	-2.2	44.6684	-45.528	Yes	Yes	NC	4	>100 µM	0	No	PPIP5K2	No
NCGC00418372-01	[O-][S+](=O)(NC1=CC=CC=C1)C2=CC=C3CN(CC4=CN=CN=C4)CCOC3=C2	P3WX1STZY8Q	GenesisMiniMe	-2.2	44.6684	-65.975	Yes	-	4	0	0	No	No	4	>100 µM	0	No	No	NC	4	>100 µM	0	No	Inactive	No
NCGC00413253-01	ClC1=CC=C(NC(=O)C2=NC3=C(CCN(CC4=CC=NC=C4)CC3)O2)C=C1	SHRH82NCG24	GenesisMiniMe	-1.1	2.81838	-98.691	Yes	-	4	0	0	No	No	4	>100 µM	0	No	No	NC	4	>100 µM	0	No	Inactive	No
NCGC00426262-01	O=C(NC1=CC=C2N=CN=C(N3CCCCC3)C2=C1)C4CCCCC4	JT13SQ2RJK5	GenesisMiniMe	-2.2	7.94328	-36	Yes	-	4	0	0	No	No	4	>100 µM	0	No	No	NC	4	>100 µM	0	No	Inactive	No
NCGC00530163-01	CCOC1=NC=C(C=C1)C2=NOC(CNC(=O)C3=CC(=NN3)C4=CC=CO4)=N2	SNPXK2HQ1XZ	GenesisMiniMe	-2.2	8.91251	-39.786	Yes	-	-2.4, 4.0	19.9526	-17.1359	No	No	4	>100 µM	0	No	No	NC	4	>100 µM	7.72886	No	Inactive	No
NCGC00474660-01	CC(C)NC(=O)CC1=CSC2=NC(C)=C(C(N12)C3=CC(C)=CC=C3C)C(=O)NC4=CC=CC=C4	U11MH2TF3QC	GenesisMiniMe	-2.2	11.2202	-32.5	Yes	-	4	0	-23.3033	No	No	4	>100 µM	0	No	No	NC	4	>100 µM	12.6105	No	Inactive	No
NCGC00431825-01	CC1=CC(=O)N(CC(=O)NC2=CC3=C(OCCO3)C=C2)C(=N1)N4CCC5=C(C4)C=CC=C5	YWHB3CGPSJA	GenesisMiniMe	-2.2	14.1254	-76	Yes	-	4	0	-4.15534	No	No	4	>100 µM	0	No	No	NC	4	>100 µM	9.22266	No	Inactive	No
NCGC00395815-01	COC1=CC=C(NC(=O)N[C@H]2C[C@H](N(C)C2)C3=NC(=NO3)C4=CC=NC=C4)C=C1	XGFHVA16F3Y	GenesisMiniMe	-2.2	17.7828	-79.205	Yes	-	4	0	0	No	No	4	>100 µM	0	No	No	NC	4	>100 µM	0	No	Inactive	No
NCGC00528999-01	FC(F)(F)CNC(=O)C1=CC(=NN1)C2CCN(CC2)C(=O)C3=CC(=NN3)C4=CC=CO4	MCFW16RTQDM	GenesisMiniMe	-2.2	19.9526	-40.351	Yes	-	4	0	-16.4952	No	No	4	>100 µM	0	No	No	NC	4	>100 µM	17.2283	No	Inactive	No
NCGC00474991-01	CC(C)OC(=O)C1=C(C)N(CC2=C(F)C=CC=C2F)C(=O)CC1C3=C(Cl)C=CC=C3	PRWS928RN3Q	GenesisMiniMe	-2.2	22.3872	-28.857	Yes	-	4	0	0	No	No	4	>100 µM	0	No	No	NC	4	>100 µM	0	No	Inactive	No
NCGC00512226-01	CN(C)CCNC(=O)[C@@]12CCCC[C@H]1N(C3CC3)[S+]([O-])(=O)CC2	N9LFGXVJCAL	GenesisMiniMe	-2.2	35.4813	-31.37	Yes	-	4	0	0	No	No	4	>100 µM	0	No	No	NC	4	>100 µM	0	No	Inactive	No
NCGC00394652-01	O=C(N1CC2=C(C[C@H]1C3=NC(=NO3)C4=CC=NC=C4)NC=N2)C5=CC=CO5	33XNZJ72PXW	GenesisMiniMe	-2.2	22.3872	-71.866	Yes	-	4	0	-8.90534	No	No	4	>100 µM	0	No	No	NC	4	>100 µM	0	No	Inactive	No
NCGC00418143-01	COC1=CC(=CC=N1)C2=CC=C(COC3=CC=C4N(CCC(O)=O)N=CC4=C3)C=C2	WKXWV5T96VH	GenesisMiniMe	-2.2	28.1838	-38.929	Yes	-	-2.4	62.3955	-31.3645	No	No	4.0, -2.2	>100 µM	0	No	No	NC	4	>100 µM	9.5637	No	Inactive	No
NCGC00432594-01	CC1=CN(N=C1)C2=CC(=NC=N2)N3CCC(CC3)N4C=C(N=N4)C5CCCC5	JJQC3YQ7GBG	GenesisMiniMe	-2.2	17.7828	-34.886	Yes	-	-2.4, 4.0	50.1187	-13.549	No	No	4	>100 µM	0	No	No	NC	4	>100 µM	0	No	Inactive	No
NCGC00471380-01	CC1=CC(=CC=C1)[S+]([O-])(=O)N2[C@H]3CC[C@@H]2CC(C3)NC(=O)C4=CC=NC=C4	BXDWLDFZALW	GenesisMiniMe	-2.2	15.8489	-34.88	Yes	-	-2.4	51.2087	-31.9002	No	No	4	>100 µM	0	No	No	NC	4	>100 µM	0	No	Inactive	No
NCGC00479675-01	O=C1N2CCN(CC3=CSC=C3)CC2=NN1C4=CC=NC=C4	BA2YLZCMST8	GenesisMiniMe	-2.2	22.3872	-39.757	Yes	-	-2.4	76.1104	-31.8261	No	No	4	>100 µM	0	No	No	NC	4	>100 µM	0	No	Inactive	No
NCGC00486227-01	COC1=CC=CC(=C1)C(=O)N2CCN(CC2)C3=CC=NC4=CC=NN34	6XF87UCUMSK	GenesisMiniMe	-2.2	39.8107	-34.112	Yes	-	-1.4, -2.4	60.3739	-29.5652	No	No	4	>100 µM	0	No	No	NC	4	>100 µM	0	No	Inactive	No
NCGC00400558-01	O[C@@H]1C[C@H](N(CC2=CC=CS2)C1)C3=NC(=NO3)C4=CN=CC=N4	75RBUFV5WZV	GenesisMiniMe	-2.2	17.7828	-45.214	Yes	-	-2.4	78.1171	-27.5568	No	No	4	>100 µM	0	No	No	NC	4	>100 µM	0	No	Inactive	No
NCGC00523697-01	CC1=NN(C(NC(=O)C2(CCCC2)C3=CC=C(Cl)C=C3)=C1)C4=NC(C)=C(C)C(=O)N4	N7AYWVM3ZQ4	GenesisMiniMe	-1.2	1.77828	-34	Yes	-	-1.4, 4.0	10	-19.9544	No	No	-2.4, -1.2	31.6228	-21.437	No	No	NC	4	>100 µM	0	No	Inactive	No
NCGC00527928-01	O=C(NC1=CC=CS1)N2CCC(C2)OC3=CC=NC=C3	ANB8WMU2QR8	GenesisMiniMe	-2.2	31.6228	-39.224	Yes	-	4	0	-14.7459	No	No	-2.4, -2.2	79.4328	-32.042	No	No	NC	4	>100 µM	0	No	Inactive	No
NCGC00526450-01	[O-][S+](=O)(CC1=CC=CO1)C2CN(C2)C(=O)C3=NOC(=C3)C4=CC=CC=C4	N8BTV6DWDV3	GenesisMiniMe	-2.2	19.9526	-78.448	Yes	-	4	0	-7.57282	No	No	4	>100 µM	-16.176	No	No	NC	4	>100 µM	0	No	Inactive	No
NCGC00421717-01	O[C@@H]1CO[C@H]2[C@@H]1OC[C@@H]2N3N=NN=C3SCC4=CC=CO4	ZAS4Q91CABR	GenesisMiniMe	-2.2	28.1838	-39.371	Yes	-	4	0	0	No	No	4	>100 µM	0	No	No	NC	4	>100 µM	9.34611	No	Inactive	No
NCGC00483853-01	ClC1=C(CNC(=O)C2=CN3C(C=C2)=NN=C3C4=COC=C4)C=CC=C1	HSXHDLDSG68	GenesisMiniMe	-2.2	35.4813	-93.767	Yes	-	4	0	0	No	No	4	>100 µM	0	No	No	NC	4	>100 µM	0	No	Inactive	No
NCGC00537243-01	NC1=NC(=CS1)C2=CC3=CC(=CC=C3OC2=O)[N+]([O-])=O	74SSXPHYRV5	GenesisMiniMe	-2.2	35.4813	-65.357	Yes	-	-2.4, 4.0	79.4328	-34.8642	No	No	-1.4, 4.0	>100 µM	0	No	No	NC	4	>100 µM	0	No	Inactive	No
NCGC00504852-01	COC1=CC=C2OCC(C)(C)C=C(CN3CCN(CC3)C4=C(Cl)C5=C(OC(=C5)C(O)=O)C=C4)C2=C1	F7RY6GYLJQG	GenesisMiniMe	-2.1	12.5893	-84.559	Yes	Not sourced	NT	NT	NT	NT	NT	NT	NT	NT	NT	NT	NC	NT	NT	NT	NT	NT	NT
NCGC00015741-15	CC(CC1=CC(O)=C(O)C=C1)C(C)CC2=CC(O)=C(O)C=C2	NP32D59J1KK	-	-	-	-	-	Control	-1.1	4.46684	-112.638	-	-	-1.1	7.94328	-104.796	-	-	1.77828	4	>100 µM	-0.014226	-	Control	-

## Sheet: S5
			Max Response (%)
Sample ID (NCATS)	Structure	LYCHI3 (NCATS)	ITPK1	PPIP5K2	Cherry Pick?			Cherry Pick?	Count
NCGC00882988-01	CC1=CC=C(S1)[S+]([O-])(=O)NC2=C(C=C(C)C=C2)C(O)=O	P7QJTPV3FY8	-95.4348	-49.2338	Yes			Yes	90
NCGC00884660-01	CC1=NN(C(C)=C1SCC(=O)C(C#N)C2=NC3=C(C4=C(CCCC4)S3)C(=O)N2)C5=CC=CC=C5	96FU7RVN47V	-93.4612	-87.5619	Yes			No	6896
NCGC00634899-02	CC1=C(OC=C1)C(=O)NC2=NC3=C(S2)C=CC=C3	X3MRXPRBTKC	-92.5006	-87.397	Yes			Total	6986
NCGC00882533-01	OC1=C(F)C=C(C=C1)C2=NOC(=N2)C3CCCOCC3	7W1BJ8FKN99	-91.0619	-93.0213	Yes			Hit Rate	0.0128829
NCGC00881643-01	[O-][S+](=O)(NC1=NC(=CS1)C2=CC=CC(F)=C2)C3=C(Cl)C=C(F)C=C3	9KPH6B71KTJ	-90.261	-51.2364	Yes
NCGC00883004-01	CN1C=C(CC[S+]([O-])(=O)C2=CC(Cl)=C(Cl)C=C2)C=N1	YTWQFWBBYWY	-88.2416	-73.7342	Yes
NCGC00883976-01	FC(F)SC1=C(C=CC=C1)C(=O)NC2=CC(=CC=C2)C(=O)NC3CC3	CLDDUSWPCWS	-87.896	-95.6129	Yes
NCGC00879307-01	OC(=O)CC1=C(N=C(NC2=CC=C(F)C=C2)S1)C3=CC=CS3	J3K9S5BLYT4	-86.694	-71.3625	Yes
NCGC00880407-01	CC1=CC=C(S1)C2=NC(=NO2)C3=NC=CN=C3	A5Y5ZG3RVK6	-85.6521	-58.7858	Yes
NCGC00880053-01	COC1=CC=C(C=C1)C2=NC(=NO2)C3=NC=CN=C3	SWYA3XRJPHZ	-85.2171	-75.4838	Yes
NCGC00882481-01	OC(=O)C1=CC(N[S+]([O-])(=O)C2=CN(N=C2)C3=CC=CC=C3)=CC=C1	HWZGFNYJDUS	-84.88	-90.3065	Yes
NCGC00604422-02	OC1=C(NC(=O)C2=CC=C(O2)C3=C(Cl)C=CC(Cl)=C3)N=CC=C1	FYUT4FBBZ6W	-82.7336	-72.5895	Yes
NCGC00609341-02	O=C(CC1=CSC2=NC(=CN12)C3=CC=CC=C3)NC4=CC=C(C=C4)C#N	51W8YUVCU2G	-82.2927	-96.6005	Yes
NCGC00880383-01	COC1=C(OC(F)F)C=C2N=C(NC(=O)C2=C1)C3=CC=C(C)O3	MZTHTCWNVMR	-82.0266	-96.7888	Yes
NCGC00879971-01	COC1=CC=C(NC2=NC=C(C)S2)C=C1	NLTPLAAPSRW	-79.9181	-33.096	Yes
NCGC00881373-01	CCC1=CC=C(O1)C2=NC(=NO2)C3=NC=CN=C3	LVJ8WNPR1W6	-78.385	-43.4725	Yes
NCGC00879727-01	CCNC1=C2OC3=C(C=CC=C3)C2=NC=N1	VJ8LPKVMSQ4	-75.8444	-1.34378	Yes
NCGC00881994-01	CC1=NNC2=C1C=C(NC(=O)C3=CC=C(CCC(F)(F)F)C=C3)C=N2	3CTKVY7ZQ6P	-75.6407	-73.3936	Yes
NCGC00883581-01	COC1=CC=C(C=C1)C(N2CCCCC2)C3=C(C)NC4=C3C=CC=C4	HLKVKZS8SAC	-74.7167	-68.205	Yes
NCGC00882680-01	OC(=O)CSC1=CC(=CN2C(=O)C3=C(SC4=C3CCCC4)N=C12)C(=O)C5=C(O)C=CC(F)=C5	8AGQ9XTYFBR	-74.5389	-87.9913	Yes
NCGC00879252-01	CC1=NC2=C(C=C(S2)C3=CC=CC=C3)C(=O)N1	S9ZQTKC4477	-74.3501	-47.8331	Yes
NCGC00637353-02	CC1=C(C)C(=CC=C1)C(=O)NCC2=CC=C(O2)C3=NC4=C(S3)C=CC=C4	GM24DXXVWC3	-73.4903	-54.2761	Yes
NCGC00883386-01	CCN1C(CN)=NN=C1SC2=C(C=C(C)C=N2)[N+]([O-])=O	SDQ5ZNB61PL	-73.3851	-76.4823	Yes
NCGC00883021-01	NC(=O)C1=CC2=C(OC1)C=CC(F)=C2	PRY1WGKRPCD	-72.7441	-1.28248	Yes
NCGC00881364-01	COC1=C(OC(F)F)C=C(C=C1)C(=O)NC2=NC=C(S2)C3=CC=CC=C3	UHCS1WSM65G	-72.7072	-93.5478	Yes
NCGC00880029-01	CCN(CC)[S+]([O-])(=O)C1=CC(NC(=O)C2=NNC(=C2)C3=CC=C(F)C=C3)=C(O)C=C1	5MQ3T6A5YF2	-72.546	-96.9943	Yes
NCGC00064393-03	CC1=C(C=CO1)C2=NC(=NO2)C3=CC=NC=C3	UW29XM9H7CT	-72.4872	-23.1645	Yes
NCGC00333291-04	FC1=CC=C(OCC2=NOC(=C2)C3=CC=CO3)C(Br)=C1	G768YCBKHMK	-72.4667	-90.4423	Yes
NCGC00879201-01	CC1=C(C=CO1)C2=NC(=NO2)C3=NC=CN=C3	UWX3DCPLLDC	-71.3408	-20.032	Yes
NCGC00878982-01	COC1=CC=C(C=C1)C2=CSC(CC(N)=O)=N2	AFYX8Z45Q5Q	-69.0072	-80.0125	Yes
NCGC00626880-02	COC1=CC=C(C=C1)C(=O)NC2=CC3=C(OCCO3)C=C2	XFQ192ZGNVP	-67.3978	-70.4658	Yes
NCGC00882643-01	CC1=CSC(=N1)N2CCCN(CC2)C3=NC=C(C=C3)C#N	BHPKSQNGBQ9	-66.8186	-81.2125	Yes
NCGC00882342-01	FC(F)(F)C1=CC2=C(C=C1)N(CC3=CSC(=N3)C4=NC=CC=N4)CCC2	M4UK6ZMZHFY	-66.377	-56.6289	Yes
NCGC00882468-01	CC(NC1=C2C=NNC2=NC=N1)C3=CC=C(C)S3	N6848L4QDGF	-66.1206	-12.1586	Yes
NCGC00880104-01	ClC1=CC(Cl)=C(CNC2=C3C=NNC3=CC=C2)C=C1	2P1MGJ2RRY6	-65.9114	-38.4227	Yes
NCGC00884589-01	FC(F)(F)CNC(=O)CNC1=C2N=CNC2=NC=N1	C454VM663AB	-65.4897	-2.90117	Yes
NCGC00881981-01	N[S+]([O-])(=O)C1=CC=C(C=C1)C2=CSC(NC3=NC=CC=C3)=N2	MRBMXCSTBS6	-65.1684	-38.722	Yes
NCGC00644568-02	[O-][N+](=O)C1=CN(CC2=NC(=NO2)C3=CC=CS3)C(=O)C(=C1)C#N	7HDQ4PRZUZX	-64.5036	-23.1645	Yes
NCGC00884428-01	COC(=O)C1=C(C)C2=C(S1)N=C(NC2=O)C3=CC=C(C)O3	9HW97DSYWYR	-64.4871	-52.7479	Yes
NCGC00883510-01	COCCN1CCN(CC1C)C2=C3N=CN(C4CC(CO)(CO)C4)C3=NC=N2	UKMXWT6HWPM	-64.1529	1.8948	Yes
NCGC00881816-01	CCCOC1=C(CNC2=C(Cl)C=C(C=N2)C(N)=O)C=CC=N1	HS8HVBB4FAL	-63.3073	-12.0269	Yes
NCGC00883891-01	CCOC1=C2C=CC=CC2=C(C=C1)[S+]([O-])(=O)NC3=C(C(O)=O)C(F)=CC=C3	PYJN4R7KNN1	-63.2665	-19.8679	Yes
NCGC00881606-01	CC1=C(C=CC(NC(=O)C2=CSC=N2)=C1)C(O)=O	JAYCG7A5D9B	-61.6671	-59.1952	Yes
NCGC00880243-01	CC1=CC(Br)=C(C=C1)[S+]([O-])(=O)NC2=C(C=CC=C2)C3=NN=CN3	72Z4RXD61RR	-61.5608	-65.4307	Yes
NCGC00880309-01	OC(=O)C1=CC2=C(OCCNC2=O)C=C1	DPN9NT6V5ZR	-61.3432	-28.2326	Yes
NCGC00604720-02	CC1=C(N=C(NC(=O)C2=NNC(=O)C=C2)S1)C3=CC=C(OC(F)F)C=C3	ZJPC71RCKA3	-61.1873	-0.0978909	Yes
NCGC00880654-01	CC1=C(SC(=N1)C2=CC=C(Cl)S2)C(=O)NC3=CC(F)=C(C=C3)C(N)=O	QANMKSTXDFP	-60.9626	0.505224	Yes
NCGC00883989-01	CC(SC1=CC(C)=C(C#N)C2=NC3=C(C=CC=C3)N12)C(=O)NC(N)=O	XWCNKZP2Y6M	-60.6074	-58.1099	Yes
NCGC00882755-01	NC(=O)C1CCCN1C2=C3C(SC=C3C4=CC=C(Cl)C=C4)=NC=N2	B7DQY1TKWSF	-60.3661	-24.8001	Yes
NCGC00882550-01	COC1=C(C=CC=C1)N2CCN(CC2)C3=C4C=CNC4=NC=N3	HXSB8Y8RS28	-60.1524	-8.6942	Yes
NCGC00881795-01	CCCOC1CCCN(C1)C2=C3NC=NC3=NC=N2	92H869L3VCA	-60.0741	-3.51857	Yes
NCGC00879574-01	CCN1C(CCC(O)=O)=NC2=C1C=CC(=C2)[S+](N)([O-])=O	8VWZ642YVGR	-60.0205	-81.2583	Yes
NCGC00879924-01	NC1=C(C=CC=C1)C2=NC(=NN2)C3=CC=NC=C3	YHFGG83LY4Z	-59.8567	-4.45849	Yes
NCGC00283881-03	CC1=CC(C)=C(N[S+]([O-])(=O)C2=CC=C(C=C2)[S+]([O-])(=O)N3CCCC3)C(=C1)C(O)=O	K2Y8KRYGCKF	-59.3802	-32.9079	Yes
NCGC00883286-01	CC(C)C1CN(C1)C2=C3C=CNC3=NC=N2	KYGQN9X8SM3	-59.0841	-6.17921	Yes
NCGC00884039-01	COCC[S+]([O-])(=O)NC(=O)C1=CN=C(S1)C2=CC=CS2	Y8YGBYJNWA8	-58.8928	-4.97681	Yes
NCGC00624958-02	COC1=CC2=C(C=C1)N=C(C=C2)C(=O)N3CCN(CC3)C(C)=O	TGYUSZHZ575	-58.7335	-2.38412	Yes
NCGC00882668-01	OC(=O)CCC(=O)N1N=C(CC1C2=CC=CC=C2)C3=C(C4=CC=CC=C4)C5=C(NC3=O)C=CC(Cl)=C5	9TRZSW7LHYN	-58.4859	-40.0733	Yes
NCGC00884548-01	CC1CCC2=C(C1)C3=C(N2)C=CC(=C3)C(=O)NC4=CC(=CC=C4)C(=O)NC(N)=O	GN9LS94R9T8	-57.9192	-47.9047	Yes
NCGC00314997-06	CC(=O)NCC1=CC=C(O1)C2=CSC(NC3=CC(C)=CC(C)=C3)=N2	F2GMY81C9BC	-57.5909	-20.6285	Yes
NCGC00879665-01	COC1=CC(=C(C=C1)[S+]([O-])(=O)NC2=C(C=C3OCCOC3=C2)C(O)=O)[N+]([O-])=O	4USXT71GKVT	-57.4616	-42.9563	Yes
NCGC00638312-02	OC1=CC(F)=C(NC(=O)C2=NN(C=N2)C3=CC=CC=C3)C=C1	496KLPD5YZX	-57.4411	-53.5997	Yes
NCGC00882677-01	FC1=C(CSC2=NN=C3NC4=C(C=CC=C4)N23)C(Cl)=CC=C1	T5CDF41N1CK	-56.5344	-48.6842	Yes
NCGC00879862-01	COC1=CC(=CC=C1)C(=O)NC2=CC3=C(OC(C)C(=O)N3)C=C2	HG4DY2FQTHK	-56.4995	-24.8554	Yes
NCGC00881943-01	CCOC1=CC(=CC=C1)C(C)NC2=C3NC=NC3=NC=N2	YKVHF1TJJ1X	-56.3993	-8.6945	Yes
NCGC00880554-01	CC1=C(F)C=C(C=C1)C(=O)NC2=NC3=C(CCC3)S2	J4K2Z84J3AD	-56.3763	-91.0173	Yes
NCGC00879427-01	O=C1NC=NC2=C1C(=CS2)C3=CC=CC=C3	A8QAR4GWPVU	-56.3562	-22.951	Yes
NCGC00882836-01	CCC1(O)CCN(C1)C2=C3C=CNC3=NC=N2	AYNG7T1BYR2	-56.1641	-4.89674	Yes
NCGC00879646-01	FC(F)(F)OC1=CC2=C(C=C1)N=C(NC(=O)C3=NC=CC=C3)S2	UJARV14R6WY	-55.9058	-30.8712	Yes
NCGC00884319-01	CN(C)C1=C(CSC2=NN=C(N2CC=C)C3=C(C)OC=C3)C=CC=C1	BK67HRAXVV1	-55.7687	-60.4214	Yes
NCGC00882708-01	CN1C(=O)N(C)C(N)=C(C2=C(C)SC(NC3=CC(C)=C(C)C=C3)=N2)C1=O	R1TGKK42MML	-55.6086	-84.6269	Yes
NCGC00879869-01	NC1=NC(COC2=C(Cl)C(Cl)=CC=C2)=NC(N)=N1	79ZT3FQ8BT5	-55.3531	-57.0526	Yes
NCGC00306378-04	CC(=O)NCC1=CC=C(O1)C2=CSC(NC3=CC=CC(=C3)C(F)(F)F)=N2	QUNPQLBMC4H	-55.0903	-22.946	Yes
NCGC00626886-02	O=C(NC1=CC(=CC=C1)C#N)C2=CC3=C(NC(=O)CO3)C=C2	NHPK8AFW5UU	-55.0349	-30.7501	Yes
NCGC00642338-02	OCC1CCN(CC1)C2=NC3=C(C=C2)C=C(Br)C=C3	4KNHV5Q8H8J	-54.6827	-12.7249	Yes
NCGC00883036-01	CC1=CC2=C(CCN(C2)C3=NC=CC=N3)C(C)=C1	8TML4YBT31R	-54.526	-37.5083	Yes
NCGC00880679-01	CC(C)C1=CC(=NN1)C(=O)NC2=CC=C(F)C=C2	NWWVFN4Q7HW	-54.5092	-52.4319	Yes
NCGC00882412-01	CC1=CC(C)=NC2=NC(SC3CCOC(C3)C4=CC=NC=C4)=NN12	1ZKYYBUGBJF	-54.4121	-34.1772	Yes
NCGC00880244-01	O=C(NC1CCCCC1)C(C#N)C2=NC3=C(S2)C=CC=C3	25WYBKW874Q	-54.4004	-1.17315	Yes
NCGC00879508-01	FC1=CC(Cl)=C(C=C1)N2CCN(CC2)C3=NC=CC=N3	B4R6WBKVHCT	-54.3705	-7.94696	Yes
NCGC00881831-01	CC1=C(OCCNC2=C3NC=NC3=NC=N2)C=CC=C1	KHXG8985713	-54.0809	-29.5577	Yes
NCGC00880418-01	N1N=CC=C1C2=NC(=NO2)C3=NC=CN=C3	4QCYN7B91JQ	-53.7297	-8.77719	Yes
NCGC00882040-01	CC1=C(C2=C(S1)N=C(NC2=O)C3=NN=CN3)C4=CC=CC=C4	JJARBGP2JQP	-52.4407	-22.3788	Yes
NCGC00625258-02	CC1=CC=C(C=C1)[S+]([O-])(=O)N(CC2=CC=C(C=C2)C(N)=O)C3CC3	1X38Y5KMTH6	-52.2958	-50.1533	Yes
NCGC00882536-01	CN(C)C1=NC(=NC=C1)N2CCC3=C(C2)C=CS3	FQP7B2L88SM	-52.2897	-26.4324	Yes
NCGC00880686-01	N[S+]([O-])(=O)C1=CC(F)=C(C=C1)N2CCN(CC2)C3=NC=CN=C3	4VBJCG87VWQ	-51.8445	-8.48604	Yes
NCGC00884537-01	FC1(F)CCC(CC2=NC(=NO2)C3=CNN=C3)C1	K28WSJZCVFT	-51.6274	1.45452	Yes
NCGC00880023-01	COC1=C(C=C(C=C1)[N+]([O-])=O)[S+]([O-])(=O)NC2CC[S+]([O-])(=O)C2	GKDAHUCHVVT	-51.5544	-19.8921	Yes
NCGC00882420-01	CC1=C2C(NC=C2C3=CSC(=N3)C4=NC=CN=C4)=CC=C1	95JU7N427D3	-50.7656	-51.1659	Yes
NCGC00881835-01	CCNC(=O)NC1=CC(NC(=O)C2=NNC3=C2C=CC=C3)=CC=C1	NY14GKW8GAG	-50.0749	-47.4076	Yes
NCGC00882309-01	CSC1=NN=C(NCC2=CC=C(C=C2)C#N)C=C1	ZJ9YRDBMMVY	-49.9964	-43.6043	No
NCGC00882816-01	O=C(NC1=NC=CS1)C2=CC3=C(CCOC3)S2	MDS7S3DMQ36	-49.8113	-23.0013	No
NCGC00881250-01	CC(C1CC1)N(C)[S+]([O-])(=O)C2=C(F)C=CC=C2F	8JKPK5BSN4U	-49.4914	-77.8428	No
NCGC00882995-01	FC(F)(F)C1CCN(CC1)C(=O)C2=CNN=C2	T4NMRCD8M6S	-49.4694	-2.2485	No
NCGC00881985-01	[O-][S+](=O)(NCCC#N)C1=CC=C(C=C1)C(=O)NC2=CC=C(C=C2)C3=NC4=C(O3)C=CC=C4	4FNZ5TLKXB1	-49.3179	-27.5725	No
NCGC00883596-01	CC1=NN(C2=C1C(=CC(=N2)C3=CC=CC=C3)C(O)=O)C4=CC=C(C)C=C4	HG4W951BTZY	-49.1863	0.951333	No
NCGC00879583-01	CCOC(=O)C1CCN(CC2=NC3=C(C4=C(CCCC4)S3)C(=O)N2)CC1	Q6Q837LBMLR	-49.0481	-81.7745	No
NCGC00640051-02	CC1=CC([S+]([O-])CC2=NN(C=C2)C3=CC=C(F)C=C3)=C(C)C=C1	91AZ77PTUYN	-48.9236	-38.1725	No
NCGC00879413-01	CC1=CC(NC2=NC(=CS2)C3=CC4=C(NC(=O)N4)C=C3)=CC=C1	PTQLKPQZ7CW	-48.8639	-37.2608	No
NCGC00389022-02	O=C1NC=NC2=C1C3=C(CCCC3)S2	JXVLXYM5F88	-48.8025	-4.70766	No
NCGC00882063-01	CN1N=C(C)C(CCN[S+]([O-])(=O)C2=CC(C)=C(F)C=C2)=C1C	1GCW3VVTGCC	-48.4031	-59.922	No
NCGC00883998-01	CCOC(=O)NC(=O)CSC1=NN=C(N1C2CCCC2)C3=CC=C(C=C3)C(C)(C)C	P2T38AK73NP	-48.3726	-32.133	No
NCGC00880008-01	CC1=C(C=CC(F)=C1)[S+]([O-])(=O)NCCCN2C=NC=N2	ARJB9FR354P	-48.3459	-90.983	No
NCGC00880105-01	CC(C)(O)CN1N=NC2=C1C=C(Cl)C(Cl)=C2	9T2XJXS9R18	-48.3096	-10.7981	No
NCGC00625373-02	CC1=C(SC=C1)C(=O)N2CCN(CC2)C3=CC(Cl)=CC=C3	ZWXKMP3DJ4X	-47.788	-7.87911	No
NCGC00881295-01	CC1=CC(NC(=O)C2=NN(C=C2)C3=CC(Cl)=C(Cl)C=C3)=CNC1=O	DTTFTXW17DJ	-47.7723	-30.7631	No
NCGC00881548-01	OC1=C2N(CCCC2=CC=C1)C(=O)C3=CC=C(O3)C4=C(F)C=CC=C4	RJYQ955TMMF	-47.2833	-25.1263	No
NCGC00879955-01	OC(=O)C1=CC2=C(S1)N=C(NC3=CC=CC=C3)S2	THB6NFUWYCG	-47.2262	-12.0762	No
NCGC00884436-01	CC1=CSC(NC2=CC=CC=C2)=N1	JV2RF86UB9B	-47.1229	-58.2672	No
NCGC00881127-01	FC1=C(C=C(Cl)C=C1)C(=O)NC2=CC=C(C=C2)C3=NNC=C3	QUH7AMNDDNG	-46.8102	-34.2905	No
NCGC00883134-01	OC1=CC(F)=C(NC(=O)C2=CC=CO2)C=C1	3GX4MY6DTDG	-46.7061	-74.9001	No
NCGC00878996-01	CC(=C)CSC1=NNC2=NC3=C(C=CC=C3)N12	7KQQRTRFJLF	-46.5711	-18.5548	No
NCGC00635977-02	COC1=C(C=CC=C1)[S+]([O-])CC2=CN3C=CC=C(C)C3=N2	D768SSUM4YQ	-46.4244	-84.4237	No
NCGC00878951-01	[O-][S+](=O)(N1CCCC1)C2=CC=C(C=C2)C3=CSC(NC4=CC=CC=C4)=N3	N19LYX5AFYH	-46.4074	3.10581	No
NCGC00884199-01	CN1N=C(C=C1O)C(=O)N2CC(CC2(C)C)C3=CC=CC=C3	Q5KLK53UM8G	-46.193	-4.3321	No
NCGC00879016-01	NC(=O)C1=CN=C(C=C1)N2CCCC2C3=CC4=C(OCCO4)C=C3	NMTKMGVZAQX	-46.1208	0.436059	No
NCGC00884616-01	CC(O)CNCC1=CN(CC2=CC=CC=C2)N=C1C3=CC=C(Cl)C=C3	UN31GX558MT	-45.8297	-5.73158	No
NCGC00879685-01	FC1=C(CNC(=O)C2=NNC(=C2)C3=CC=CC=C3)C=CC=C1	F6MFAPQD4F3	-45.7318	-12.9661	No
NCGC00880049-01	FC1=C2CN(CCC2=CC=C1)C3=C4C=CNC4=NC=N3	XM7773WUXC2	-45.3005	-31.4009	No
NCGC00880523-01	CC(=O)NC1=CC(NC(=O)CCC2=NC3=C(C4=C(CCCC4)S3)C(=O)N2)=CC=C1	RNJKLUVG8Q2	-44.956	-28.1812	No
NCGC00609407-02	CC1=C(OC2=C1C=CC=C2)C(=O)N3CCN(CC4=CC=C(C=C4)C#N)CC3	VVJCGCABSM5	-44.8721	-8.10715	No
NCGC00879544-01	CC1=NC(=CS1)C2=CC3=C(C=C2)N(CC3)[S+]([O-])(=O)C4=C(C)C=CC(=C4)C(O)=O	WX6LKYNRSWJ	-44.7902	-18.1988	No
NCGC00882926-01	COC1=C(C=C(C=C1)[S+](N)([O-])=O)C(=O)NC2=CN=CC=C2	ABLS35J2D99	-44.5837	-61.1925	No
NCGC00624104-02	COC(=O)C1=CC=C(CCNC2=C3NC=NC3=NC=N2)C=C1	BCJH3RY6LC2	-44.2079	-15.643	No
NCGC00884483-01	OC1=C(NC(=O)CC2SC3=C(NC2=O)C=C(Cl)C=C3)N=CC=C1	86V6Q8WJ28H	-44.1877	-36.3472	No
NCGC00884331-01	CCCC[S+]([O-])(=O)NCC1(CC1)C2=NC=CC=C2	CWDDJ89CFR6	-43.9988	-78.3159	No
NCGC00882681-01	CN(C)C(=O)C1=C(C)C2=C(S1)N=C(NC2=O)C3=NC=CC=C3	82JDVTFUHQ5	-43.7861	-60.9094	No
NCGC00604430-02	ClC1=CC(=CC=C1)C(=O)NC2=CC=C(C=C2)C(=O)N3CCCC3	FH3Z5GBX1CV	-43.7052	-30.7501	No
NCGC00621633-02	CC1=C(SC=C1)C(=O)N2CCC3=C(C2)C=CC=C3	XZAB6W5MKX7	-43.5421	-9.18822	No
NCGC00879750-01	COC1=CC=C(C=C1)C(=O)NC2=C(C=CC=C2)C(O)=O	CCUAZNVX8QC	-43.3367	-32.0993	No
NCGC00389017-02	CC1=NC2=C(C3=C(CCC3)S2)C(=O)N1	D1HSQZBW82V	-43.1525	-4.24491	No
NCGC00881505-01	COCCOCC(=O)N1CCC2=C(C1)C=CC=C2NC(=O)NC3=CC=C(C)C=C3	M99BXX67NCC	-42.7253	-1.4092	No
NCGC00281240-03	O=C1NC2=CC=C(C=C2O1)C3=CSC(NC4=CC=CC=C4)=N3	QT6VX26W4HJ	-42.7082	-32.1031	No
NCGC00168505-04	COC1=CC(CNC2=NC=NC3=C2N=CN3)=CC=C1	N3P6FYPUQ7C	-42.7082	-29.106	No
NCGC00879381-01	C1CCN(C1)C2=C3C=CNC3=NC=N2	NY6HV557LWB	-42.5998	-6.07813	No
NCGC00881211-01	CCCC1CC1NC(=O)NC2=C(F)C=NC=C2	J8MV21Z6T85	-42.5203	-3.39449	No
NCGC00881626-01	C[C@@H]1CN(C[C@H]1CO)[S+]([O-])(=O)C2=CN=C(C=C2)C(F)(F)F	5554662WG72	-42.2522	-45.6528	No
NCGC00883113-01	CN1N=C(N2CCN(CC2)C3=CC=C(O)C=C3)C(=O)N(C)C1=O	MZVPSR2J7HB	-42.1907	-26.3324	No
NCGC00878921-01	ClC1=C(CNC2=NC3=C(O2)C=CC=C3)C=CC=C1	ARVDDXRB1ZV	-42.1904	-7.502	No
NCGC00884296-01	[O-][S+](=O)(N1CCC(C1)OC2=CN=CC=C2)C3=C(Cl)C=C(C=C3)C#N	T7877KXUX86	-41.9791	-70.092	No
NCGC00632125-02	CC1=CC=C(NC2=NC(CN3C=C(C=C(Cl)C3=O)C(F)(F)F)=CS2)C=C1	RJJTTUK3YNJ	-41.9201	-28.8641	No
NCGC00626216-02	CCOC1=C(NC(C)C(=O)N2CCC3=C(C2)C=CC=C3)C=CC=C1	U6HPG7TS3WA	-41.7112	-14.4802	No
NCGC00629476-02	COC[C@@H]1C[C@H](CN1CC2=CNN=C2C3=CC=C(OC)C=C3)OC	YTDAUUV153G	-41.5582	-5.76974	No
NCGC00881903-01	CCC1=CC2=C(C=C1)N=C(CC3=NOC(C)=C3)NC2=O	KQS739BLTTN	-40.9905	-4.33395	No
NCGC00884395-01	ClC1=C(CCN2C=CC=CC2=O)C=CC=C1	9TVH22GD9B6	-40.8602	-29.5857	No
NCGC00883133-01	CCCC(N[S+]([O-])(=O)C1=C2N=CC=CC2=C(OC)C=C1)C(O)=O	2D43C27T97Z	-40.7236	-17.2385	No
NCGC00879138-01	[O-][S+](=O)(NC1=NC=CS1)C2=CC=C(NC(=O)CC3=C(Cl)C=C(Cl)C=C3)C=C2	FYA3G389A8D	-40.5118	-19.5871	No
NCGC00632673-02	CC1=CC(=O)N(CC2=NC=C(O2)C3=C(Cl)C=CC=C3)C=C1	112224LFR18	-40.261	-49.1266	No
NCGC00883202-01	ClC1=CC(Cl)=C(OCCN2CCNC(=O)CC2C3=CC=CC=C3)C=C1	FSG65TYD1KW	-40.2108	-9.32712	No
NCGC00882901-01	C[S+]([O-])(=O)NCC1=CC(=CC=C1)C2=CC3=C(COCC3)C=C2	KA2NSPYHRQ5	-40.0826	-10.4597	No
NCGC00880436-01	CC1=C2SC(NC(=O)C3=NC=CN=C3)=NC2=C(C)C=C1	S81UXZ3JQRA	-40.0073	-4.63264	No
NCGC00625894-02	CN(C)C(=O)N1CCN(CC1)C2=CC(Cl)=C(Cl)C=C2	28MZUZP67T3	-39.8362	-9.01486	No
NCGC00880535-01	[O-][S+](=O)(NC1=CC=CC=C1)C2=CC=C(N[S+]([O-])(=O)C3=CC=CC(=C3)C(F)(F)F)C=C2	GZ7RMY2AHM5	-39.826	-18.6076	No
NCGC00879517-01	COC1=C(OC)C=C(C=C1)C2=C3C(SC(C(N)=O)=C3N)=NC(=C2)C4=CC=C(F)C=C4	YJ6JX5K16KN	-39.5906	-26.1903	No
NCGC00638935-02	CC1=NC(=CS1)C2=CC=C(CNC(=O)C3=C(Cl)C=C(F)C=C3)O2	KGMHSZZW76R	-39.4453	-72.9663	No
NCGC00880189-01	COC1=CC(NC(=O)C2=CC3=C(C=C2)N(C)CC(=O)N3)=CC=C1	S2F9DVRWMBH	-39.2459	-19.4468	No
NCGC00879510-01	CC1=C(C=CC(F)=C1)[S+]([O-])(=O)NC2=C(C=CC=C2)C(=O)NC3=CC=C(Br)C=C3	KT31PJQRMZ2	-39.1607	-9.58441	No
NCGC00622898-02	CC(=O)N1CCN(CC2=CSC(=N2)C3=CC=CC=C3)CC1	Z3PWGQG44AH	-39.019	-39.0588	No
NCGC00880211-01	OC(COCC1=CC=CO1)CN2C=NC3=C2C=C(F)C(F)=C3	FC3X4N8JT3C	-38.974	-90.9145	No
NCGC00882083-01	CC(CN1N=C(C)C=C1C)NC2=NC3=C(O2)C=CC=C3	7YN2L3PKR34	-38.9244	-38.6865	No
NCGC00880720-01	CN(C)[S+]([O-])(=O)C1=C(C)C=CC(NC2=C3OC4=C(C=CC=C4)C3=NC=N2)=C1	WQ1CHKNJF4A	-38.8471	-30.1507	No
NCGC00643497-02	CC1CCCN(C1CN)C(=O)C2=CN=C(CC3=CC=C(F)C=C3)S2	DXV12R5PJQK	-38.8007	-2.86476	No
NCGC00883988-01	OC(=O)C1=C(N[S+]([O-])(=O)C2=CC=C(C=C2)C#N)C=C3OCCCOC3=C1	6JFBRAYNA86	-38.7678	-38.2184	No
NCGC00881125-01	CC(NC1=NN2C(C=C1)=NN=C2C(F)(F)F)C3=CC=CC=C3	3DSS69NCTQS	-38.5616	-14.9517	No
NCGC00879253-01	FC(F)(F)C1=CC(NC(=O)CSC2=NN=C3NC4=C(C=CC=C4)N23)=C(Cl)C=C1	LSYKKVZYZ6Y	-38.4852	-26.4928	No
NCGC00878887-01	COC1=CC(NC(=O)C2=CC(C)=NN2C)=NC=C1	WH54CJR8JMM	-38.3009	-33.452	No
NCGC00883572-01	CN[S+]([O-])(=O)C1CCN(CC1)C(=O)C2=CC3=C(N2)C=CC(F)=C3	4UXLGQRXCW2	-38.2011	-12.0371	No
NCGC00881513-01	CC1=C(C=CO1)C(=O)NCC2=CC=CO2	1N156SVDPDP	-38.0569	-6.4965	No
NCGC00880960-01	CCC(C)C1=CC=C(C=C1)[S+]([O-])(=O)N2CCC3=C2C=CC(=C3)C(O)=O	BC751C9S7YH	-37.8501	-9.71913	No
NCGC00883467-01	CCC1=CC(CNC(=O)C2=C(SC(C)C(N)=O)C=CC=C2)=NC=C1	APG3CMM64BU	-37.7942	-33.2023	No
NCGC00881766-01	CC1=C(CNC2=NC3=C(O2)C=CC=C3)C(C)=NN1	4BYH2ZUMMSD	-37.773	-8.64132	No
NCGC00880040-01	CC(=O)N(C1=NC(C=C(CC(O)=O)C2=NC3=C(S2)C=CC=C3)=CS1)C4=C(C)C(C)=CC=C4	VVYM2R2KR34	-37.7594	-22.6666	No
NCGC00880695-01	[O-][N+](=O)C1=C(NCC2=CC(CN3C=CC=N3)=CC=C2)N=CC=C1	FS7TWJ4SPP9	-37.6326	-33.7815	No
NCGC00883804-01	CN(C)C(=O)CC1=CC=C(NCC2=CC(=O)OC3=C2C=CC(O)=C3C)C=C1	DDSF3W3SDJA	-37.2566	-4.72521	No
NCGC00882226-01	CCC1=C(C=CO1)C(=O)N2CCN(CC2)C3=CC=C(O)C=C3	H2Y2WJ64W39	-37.1484	-25.5163	No
NCGC00880904-01	CC1CN(CCN1C2=NC(C)=CS2)C3=C(C=CC=N3)C#N	ZU5897DGB3Y	-36.8349	-57.1416	No
NCGC00883731-01	N[S+]([O-])(=O)CCCNC(=O)C1=CN=C(S1)C2=CSC=C2	V62GNWGVAWR	-36.7916	-10.7005	No
NCGC00881302-01	CC(C)NC(=O)C(SC1=NN=C(O1)C2=C(C)C=CC=C2)C3=CC=CC=C3	KUVW9X8LQ4G	-36.6375	-45.4932	No
NCGC00616838-02	FC(F)(F)OC1=CC2=C(C=C1)N=C(NC(=O)C3=CN=CC=C3)S2	UDUZ21LR42Z	-36.5902	-22.9992	No
NCGC00880297-01	CC1=CC(OC2=C(C=CC=C2)C(O)=O)=CC=C1	DP7WPPG1PG8	-36.5812	-9.82189	No
NCGC00881168-01	OC(=O)CC1SC2=NN=C(CC3=C(F)C=CC=C3)N2N=C1C4=CC=CC=C4	8F1TQ4UP1VL	-36.4482	-29.5932	No
NCGC00643864-02	FC1=CC(Br)=C(COC(=O)C2=NNC3=C2C=CC=C3)C=C1	TK2V7NC1WM2	-36.4325	-10.0771	No
NCGC00882540-01	CCN1N=C2[C@@H](C)O[C@@H](C)CC2=C1C(=O)N3CCC(CC3)N(C)C	4CGMCH2SWGM	-36.4219	-8.61093	No
NCGC00879920-01	OC(=O)CCC1=CC=C(N1C2=CC(O)=CC=C2)C3=CC=C(F)C=C3	48ZSAHHA99C	-36.3153	-18.9107	No
NCGC00884605-01	CC1CN(CCC2=CC=C(C=C2)[N+]([O-])=O)CC1N(C)C	412QUTK55BB	-36.2104	-5.2913	No
NCGC00883002-01	CCC1=C(C)SC2=C1C(=O)NC(=N2)C3=CNN=C3	G63MC8F3FAS	-36.1798	-13.6076	No
NCGC00879440-01	CC1=NC(C)=C(CC(=O)NC2CCCCCCC2)C(=O)N1	MLAMVY6FJTW	-36.1515	-0.916615	No
NCGC00879479-01	CC(N1CCN(CC1)C(=O)C2=CC=CC=C2)C3=NC4=C(C5=C(CC(C)CC5)S4)C(=O)N3	W81S4T3HRL6	-36.0901	-5.3306	No
NCGC00879310-01	ClC1=CC2=C(OC(=C2)C3=CSC(=N3)C4=NC=CN=C4)C=C1	S1317ZM3K5X	-35.9877	0.258076	No
NCGC00881065-01	CN1C=CC=C1C(=O)N2CCC3=C(C2)C4=C(N3)C=CC(F)=C4	Y7NKK5849RJ	-35.9593	-0.912878	No
NCGC00625623-02	CN(C(=O)C1=CC=C(C)O1)C2=NC3=C(S2)C=CC=C3	C73RUQD6ZCF	-35.8331	-14.4731	No
NCGC00879154-01	CC(C)N1C=C(C=N1)C2=NC3=C(C=CC(F)=C3)N2C	Q8TNJG1BL9J	-35.7625	-27.2938	No
NCGC00879946-01	CC1=NN=C(SCC(=O)NC2=CC=C(C=C2)[S+]([O-])(=O)N3CCCCCC3)N1C4=CC=CC=C4	QR6QS3SV7LJ	-35.5783	-3.67536	No
NCGC00879534-01	FC1=CC(CCNC(=O)C2=NNC3=C2C=CC=C3)=CC=C1	UA6BGVABTJK	-35.5578	-10.9727	No
NCGC00881577-01	CCOC1=CC(C)=C(NC(=O)C2=C(OC=N2)C3=CC=C(C)C=C3)C=C1	M389R1A2CY6	-35.5019	-1.03696	No
NCGC00879385-01	CC(CNC(=O)NC1CCOC1C)C2=NC=C(C)S2	WFJVRGPTK1K	-35.4964	-7.07484	No
NCGC00276723-02	COC1=CC=C(CNC2=C(N=C(O2)C3=CC=CC=C3)C#N)C=C1OC	LXBNL9UK2XL	-35.3327	-7.66219	No
NCGC00883299-01	COCCC1CN(C1)C2=C3C=CNC3=NC=N2	NDPJKMF7CZ5	-35.3251	-17.7715	No
NCGC00609608-02	NC(=O)CN1CCCN(CC1)C(=O)C2=CC3=C(O2)C=CC(Cl)=C3	1CJ4Z2C848H	-35.2023	-6.26606	No
NCGC00881474-01	CCN(CC)C1=NC=C(NC(=O)C2=CN=C(OC3=CC=CC=C3)C=C2)C=C1	DMK4XBY4CTK	-35.2023	-4.12124	No
NCGC00879290-01	NC1=NC2=C(S1)C=CC(Cl)=C2Cl	QFS9RUHC2U7	-35.1894	-13.1085	No
NCGC00639344-02	COC1=CC=C(C=C1)C(=O)NCC2=CC=C(O2)C3=CC=C(F)C=C3	CWX4VHXYCM3	-35.1854	-35.9736	No
NCGC00883999-01	COC1=CC2=C(C=C1)C=C(C(=O)OCC(=O)C3=CC=CN3)C(C)=N2	UC67PDYS8WF	-34.9462	-36.2529	No
NCGC00880530-01	COC1=CC(OC)=C(C=C1)N2CC(CC2=O)C(=O)NC3=NC4=C(S3)C=C(Cl)C=C4	ASAY68JH5G7	-34.9316	-23.8654	No
NCGC00879457-01	CC1=CSC(CN[S+]([O-])(=O)C2=CC(F)=CC(F)=C2)=N1	P53RG7CWUWH	-34.9232	-4.70766	No
NCGC00880958-01	CN1N=C(C)C(C)=C(C2=NC(=CS2)C3=CC=C(C)S3)C1=O	YQY26XCAMGM	-34.7684	-21.1766	No
NCGC00604594-02	COC1=CC2=C(C=C1)N=C(C=C2)C(=O)N3CCC(CC3)N[S+](C)([O-])=O	73FCGSXVQ63	-34.7607	-3.16405	No
NCGC00620164-02	NC(=O)C1=CN=C(OC2=CC(Cl)=C(Cl)C=C2)C=C1	TN4WF5UKADV	-34.6778	-11.0036	No
NCGC00879080-01	ClC1=CC(=CC=C1)C2=CC(=NN2)C(=O)N3CCOCC3	63BNQ28BMB9	-34.6571	3.87114	No
NCGC00882801-01	CCC1=C(C=CC=C1)[S+]([O-])(=O)NC(C)C2=NC=C(S2)C(O)=O	GQ57WKMDMF7	-34.6414	-12.1086	No
NCGC00607787-02	CC(=O)NC1=CC(=CC=C1)C(=O)NC2=NC(=NS2)C3=CC=CC=C3	SGDU3B97NCQ	-34.6345	-7.47142	No
NCGC00880240-01	NC(=O)C1CN(C2=C(O1)C=CC=C2)[S+]([O-])(=O)C3=CC(F)=C(F)C=C3	FPPPM1LX46C	-34.6053	-22.7008	No
NCGC00879090-01	CC(=O)N1CC(C1)C(=O)NC2=C3C(C)=C(C)N(CC4CCCO4)C3=NC=N2	AK4YUG51VYY	-34.5752	-3.2482	No
NCGC00879194-01	CC1=NC(=CS1)C2=NC(=NO2)C3=NC=CN=C3	AP1S46C67R6	-34.4933	-16.063	No
NCGC00883359-01	CC1=C(OC=C1)C(=O)N[C@@H]2CCC[C@@H]2F	XJUDNSWCH7T	-34.3565	-8.3944	No
NCGC00879746-01	CCC(C)N(CC1=NC2=C(C=CC=C2)C(=O)N1)C(=O)CC3=C4C=CC=CC4=CC=C3	YPF7AM1RU77	-34.2682	-6.14933	No
NCGC00882023-01	C[C@@H]1[C@@H](CCN1C2=C3N=CN(C4CC(CO)(CO)C4)C3=NC=N2)N(C)CCO	ZC2J72XS1LK	-34.256	-4.7062	No
NCGC00881594-01	CC1=C(C=NN1C2=NC=CC=C2)C(=O)NC3=NC=C(Cl)C(Cl)=C3	R9B1BQZZ8TM	-34.1929	-14.6326	No
NCGC00883410-01	CC(C)(C)NC(=O)NC(=O)COC(=O)C1=CC2=C(SCC(=O)N2)C=C1	9PA9J469TVP	-33.9862	-14.507	No
NCGC00879864-01	CCN(CC1=NC2=C(C=CC(Cl)=C2)C(=O)N1)C(=O)C3=C(C)C=CS3	GW5QNLKBZAN	-33.6131	-7.00365	No
NCGC00883469-01	CCN1C(COC2=CC(C)=CC=C2)=NN=C1N3CCC(CC3)OC	VRAZ1D37XWB	-33.5658	-54.8864	No
NCGC00882710-01	C[S+]([O-])(=O)C1=CC=C(NC(=O)C2=NC3=C(C=CC=C3)N=C2)C=C1	9DU5KKYX2YW	-33.5019	-18.3711	No
NCGC00882658-01	NC(=O)C1=CC=C(NC(=O)CSC2=NC3=C(C=CC=C3)C(=O)N2C4=C(Cl)C=CC=C4)C=C1	2SD6HG3DF53	-33.4876	-1.99867	No
NCGC00882612-01	CC1=CN=C(NC(=O)C2=C(F)C=NC=C2)O1	TJ426SYNYJM	-33.4449	-9.2938	No
NCGC00882957-01	COC1=C(F)C=CC(=C1)C2=NOC(=N2)C3=C(C)N=CS3	WNB3L3LGLNG	-33.3737	-33.2612	No
NCGC00879311-01	CC1=CSC(CN[S+]([O-])(=O)C2=C(Cl)C=CC=C2Cl)=N1	KNUC7J4MGFM	-33.3265	-15.885	No
NCGC00879467-01	CC(=O)NCCNC(=O)C1=CNN=C1C2=CC=C(Cl)C=C2	URTYKRPZAAR	-33.306	-3.87114	No
NCGC00881823-01	FC(F)(F)C1=CC=C(CN2CCN(CC2)C3=C4C=CNC4=NC=N3)C=C1	A599YNDFUKT	-33.2781	-1.37375	No
NCGC00884055-01	COC1=CC2=C(C=C1)N=C(N2)SCC3=CC(=O)OC4=C3C=C(C)C(C)=C4	U5PGB1HNGRS	-33.2026	-60.846	No
NCGC00879242-01	CCN(C(=O)COC1=CC(C)=C(Cl)C=C1)C2=CC=CC=C2	JUTA2AKYHVW	-33.0604	-4.52968	No
NCGC00879494-01	CC1=CC=C(C=C1)[S+]([O-])(=O)C2=C(Cl)SC(NC3=C(C)C=CC=C3)=N2	VC2F146S8DV	-32.8966	-19.4091	No
NCGC00882012-01	COC1=CC=C(CNC2=C3SC=CC3=NC=N2)C=C1	5G249CGM2SF	-32.8838	0.292475	No
NCGC00881306-01	FC1=C(C=CC=C1)N2C=CC(=N2)C(=O)NC3=CC4=C(CCC(=O)N4)C=C3	2GM3K64Q1AD	-32.8681	-7.50687	No
NCGC00881946-01	CC1=C(CNC2=C(Cl)C=C(C=N2)C(F)(F)F)C(C)=NN1	FHPHKJZBLRL	-32.8208	-5.04299	No
NCGC00879497-01	CN1CCN(CC2=NC3=C(C=CC=C3)C(=O)N2)CC1	MG3KF5146X2	-32.7738	-2.25149	No
NCGC00604230-02	COC1=C(OC)C=C(C=C1)C2=NC(=C(CC(O)=O)S2)C3=CC=C(F)C=C3	NDQBN5SVLF4	-32.7381	-44.9991	No
NCGC00880644-01	CC1=C(N=NN1C2=CC(C)=CC=C2)C(=O)N3CCN4CCCCC4C3	YQVG7Z82A4Q	-32.72	-22.2384	No
NCGC00879926-01	COC1=C(C=CC=C1)N2CC(CC2=O)C(=O)NC3=CC4=C(OCO4)C=C3	THTQF7C9SAW	-32.7124	-9.81579	No
NCGC00884515-01	CC(C)(C)C1=CC=C(OCC(=O)N2N=CCC2(O)C(F)(F)F)C=C1	2J8CVJQH3G6	-32.6359	-10.8263	No
NCGC00636575-02	COC1=CC=C(C=C1)C2=CN=C(CN3CCCC3CN4C=NC=N4)O2	SG2MTG39HQU	-32.633	-0.0333111	No
NCGC00883722-01	OC(=O)C1=CC(=C(NC2=CC(F)=C(F)C=C2)C=C1)[N+]([O-])=O	NGZXPQ15Q7B	-32.5632	-16.8331	No
NCGC00883698-01	N[S+]([O-])(=O)C1=CC(CNC(=O)NC2=NC=CC=C2)=C(F)C=C1	K1YWMDG99BB	-32.5341	-3.92326	No
NCGC00880937-01	CC1=NNC(=C1)C2=NC(=NO2)C3=CC=CC=C3	AJUUW9NBYBP	-32.43	-24.4306	No
NCGC00880631-01	COC1=C(Cl)C=C(C=C1)[S+]([O-])(=O)NC(C)CC2=CC=CO2	M31FZM427P1	-32.3031	-45.6157	No
NCGC00882794-01	C1CN(CC2(C1)OC3=C(C=CC=C3)C=C2)C4=NN5N=NN=C5C=C4	12D3NUUL4N1	-32.2911	-7.61159	No
NCGC00881536-01	ClC1=C(NCC2=NN=C(S2)C3=CC=CC=C3)C=CC=C1	M2RLF2114X8	-32.111	-8.81858	No
NCGC00881296-01	FC1=CC(F)=C(C=C1)C(=O)CN2N=NC(=N2)C3=CC=CC=C3	WWG1YY1AQQ4	-32.0322	-7.56005	No
NCGC00879005-01	COC(=O)CC1=NC2=C(C3=C(CCC3)S2)C(N)=N1	DAMCPGR8CA7	-31.9754	-5.24161	No
NCGC00883077-01	CN(C1CCC(CC1)NC(C)=O)C2=C3N=CN(C4CC(CO)(CO)C4)C3=NC=N2	WUP9L71J2MQ	-31.9066	4.99667	No
NCGC00879053-01	CC(C)NC(=O)NC(=O)CSC1=C2C(SC3=C2CCCC3)=NC=N1	5FH3HJKXW3C	-31.8731	-8.33852	No
NCGC00879698-01	CC1=C(F)C=CC(CNC(=O)C2=NNC(=C2)C3=CC=CC=C3)=C1	YP4G7QXXP5K	-31.6479	-13.2331	No
NCGC00883538-01	CCC(=O)C1(CC1)C(=O)N2CCN(CC2)C3=CC=C(O)C=C3	F9RFBUC5763	-31.517	-17.6036	No
NCGC00879875-01	CC(N(C)CC1=NC2=C(C(=CS2)C3=CC=CO3)C(=O)N1)C4=CC=CC=C4	ARW1A8Z66JS	-31.5046	-15.4045	No
NCGC00882756-01	COC1=CC(F)=C(C=C1)C(=O)N[S+]([O-])(=O)C2=CC(=CC=C2)C#N	9BPNVRWPBBJ	-31.4792	-32.9614	No
NCGC00884146-01	OC[C@@H]1COCCN1C2=NC3=C(C=C(Cl)C=C3)N=C2	AXLYSQASZVL	-31.3572	-6.65933	No
NCGC00639754-02	FC1=CC2=C(C=C1)N=C(NC(=O)C3=CNN=C3C4=CC=CC=C4)S2	WDB9RC5124F	-31.1973	-23.1118	No
NCGC00879072-01	C[S+]([O-])(=O)NC1=C(F)C=CC(NC(=O)CCC2=NC=C(O2)C3=C(Cl)C=CC=C3)=C1	XFXW9RM8XFZ	-31.0952	-14.4078	No
NCGC00879970-01	CNC(=O)C1=CC=C(NC(=O)C2=CN3C(C=CC=C3C)=N2)C=C1	BJJVV7GST7X	-31.0952	-8.21394	No
NCGC00879828-01	C(NC1=C2C=CNC2=NC=N1)C3=CC=CC=C3	CDZAQF5YA8C	-31.0133	3.28379	No
NCGC00882623-01	COC1CCC(C1)NC(=O)C2=CC(F)=CN2	L98S6NGXS8A	-30.9665	-1.66556	No
NCGC00880391-01	COC1=CC2=C(C=C1)N(CC2)C3=C(C=C(C=C3)[S+](N)([O-])=O)[N+]([O-])=O	V922JHGD1ZG	-30.9617	-28.5751	No
NCGC00880566-01	CC1=NC=C(N=C1)C(=O)NC2=NC3=C(C=CC=C3)C=C2	FMD7U6R69DS	-30.9435	-22.598	No
NCGC00882017-01	NC(=O)C1=NN(C2=C1CCC2)C3=CC=C(F)C=C3	5Y422M1KQAV	-30.8808	-4.90118	No
NCGC00281206-03	CCN1C(=O)NC(=O)C(C2=CSC(NC3=CC(C)=CC=C3C)=N2)=C1N	4VCH1HV756H	-30.5834	-3.05242	No
NCGC00884398-01	OCC1=CC=C(CN2CCCC3=C2C=CC=C3)O1	3MWXG4FVFFZ	-30.4708	-44.98	No
NCGC00880967-01	CC(SC1=NN=C2NC3=C(C=CC=C3)N12)C(=O)C4=CC=C(N[S+](C)([O-])=O)C=C4	VHNKDJSWV4K	-30.4178	-20.3888	No
NCGC00884430-01	CC1=CC(N[S+]([O-])(=O)C2=C(C=CC=C2)[S+](C)([O-])=O)=NO1	XU94FDC4XDS	-30.3836	-19.6792	No
NCGC00880208-01	FC1=C(F)C(CC2=NC(CN3C=CC=CC3=O)=NO2)=CC=C1	QHWU7GGH56R	-30.3635	-14.4973	No
NCGC00644584-02	CC(=O)NC1=C(OCC2=C3N=CC=CC3=CC=C2)C=CC=C1	XRK9Z5WSX1L	-30.2354	0.169084	No
NCGC00882544-01	[O-][S+](=O)(NC1CN(C1=O)C2=CC=CC=C2)C3=C(F)C=CC(F)=C3	RLG32D7JYDF	-30.2258	-6.09594	No
NCGC00620220-02	COC1=C(CNC(=O)C2CC3=C(O2)C=CC=C3)C=CC=C1	33P3YQWDY7Z	-30.2003	-17.837	No
NCGC00883068-01	CC(N[S+]([O-])(=O)C1=C(C=CC=C1)C#N)C2=CC(Cl)=CC=C2	WY1DYLMYGMM	-30.1545	-75.6995	No
NCGC00882667-01	OC(=O)CCC(=O)N1N=C(CC1C2=CC=CO2)C3=CC=C(Br)C=C3	2X5VVSQ3X6T	-30.1261	-4.98001	No
NCGC00884165-01	N[S+]([O-])(=O)C[C@@H]1CC[C@@H](C1)NC2=C3C=CC(Cl)=CC3=NC=N2	V5C6MAHU5Y9	-30.0785	2.9169	No
NCGC00883867-01	CCCCN(C)[S+]([O-])(=O)C1=CC=C(C=C1)[S+]([O-])(=O)NC2=NC=NN2C	8MTBQ8R4NY9	-30.0639	-15.9525	No
NCGC00596186-03	CCN1C2=CC=CC=C2N=C1C3=CC(OC)=C(OC)C=C3	9BMYDSLHSKS	-30.0406	-9.77682	No
NCGC00308414-03	CC(SC1=NC(CC2=CC=CC=C2)=C(C)N1)C(=O)NC3=CC=CC(=C3)[S+]([O-])(=O)N(C)C	KP7YTMQVVAU	-30.0349	-20.6541	No
NCGC00881130-01	CN1CC(=O)NC2=C1C=CC(=C2)C(=O)NCC3=CC(C)=CC=C3	Q6A7A61UN73	-29.9345	-9.75804	No
NCGC00881579-01	CCC1=CC=CC(CC)=C1NC(=O)C2=CSC(=N2)C3=COC=C3	T82NKAQGNYR	-29.9345	-2.27776	No
NCGC00881655-01	CSC1=C(C=CC=C1)[S+]([O-])(=O)NCC2=NC(C)=CC=C2	2DQSXBVJH9T	-29.9188	-28.2638	No
NCGC00879796-01	CNC(=O)C1=C2C=NN(C(C)C)C2=NC(=C1)C(C)C	G1DZRRG9ZDU	-29.8465	-0.952211	No
NCGC00884514-01	COCCN(C)[S+]([O-])(=O)C1=CC=C(C=C1)[S+]([O-])(=O)NC2=CC=NC=C2	BRMXTY4MDWU	-29.6571	-36.8661	No
NCGC00881911-01	OCCC1CCCN(C1)C2=C3C=CNC3=NC=N2	C8K278FD2B3	-29.6349	-10.1657	No
NCGC00878989-01	COC1=CC(CNC(=O)C2=CN(N=C2C3=CN=CC=C3)C4=CC=CC=C4)=C(OC)C=C1OC	DR1NAM5JRZB	-29.4985	-6.14933	No
NCGC00880525-01	CC1=C(N=C(NC(=O)C2=CC3=C(O2)C=CC=C3)S1)C4=CC(F)=C(F)C=C4	S4LK6UF1G2C	-29.439	-45.3245	No
NCGC00624505-02	COCC1=CC(=CC=C1)C(=O)NC2=CC(OCC(=O)N3CCCC3)=CC=C2	F7BSYN9Y2A4	-29.4371	-9.22844	No
NCGC00879432-01	FC1=CC=C(C=C1)N2C=CC(=N2)C(=O)NC3=NN=CS3	MGKB4ZTK4RH	-29.4371	-4.2627	No
NCGC00880098-01	COC1=CC(CNC2=NC3=C(O2)C=CC=C3)=C(OC)C=C1	GNX7NWZ5XBW	-29.3483	-13.5554	No
NCGC00878909-01	BrC1=CC=C(CNC2=NN=CS2)C=C1	HA16MA6VFQH	-29.1914	-8.05375	No
NCGC00883996-01	CC(OC1=CC=C(Cl)C=C1)C(=O)NC2=C(C=CC(=C2)[S+](N)([O-])=O)N(C)C	2A5GR31Y27T	-29.1194	0	No
NCGC00879108-01	CC1=C(OC=N1)C(=O)N2CCCC(CC(F)(F)F)C2	WLDWW6SC2C8	-29.1095	-4.79665	No
NCGC00632749-02	CCC1COCCN1C(=O)CC2=CSC(=N2)C3=CC(OC)=C(OC)C=C3	6FM2LYH1VRR	-29.0945	-4.6669	No
NCGC00618380-02	COC1=CC=C(NC(=O)CN2CC3=C(CC2C(=O)N4CCCC4)C=CC=C3)C=C1	V5MP4PHAGNR	-29.0945	-2.83439	No
NCGC00881291-01	CN(C(=O)C1=CC=C(O1)C2=CC=C(F)C=C2)C3=NC(C)=CC=C3	4ALA2PWF2QZ	-29.0671	-29.0969	No
NCGC00081824-02	CCCCN(CC1=CC=CC=C1)C2=C3N=CN=C3N=CN2	SP77WKK6NK8	-28.9662	-14.6747	No
NCGC00879701-01	C[S+]([O-])(=O)N1CCCC2=C1C=CC(=C2)C(=O)NC3=C(Br)C=CC=C3	9JD5GP221JU	-28.9048	-23.9477	No
NCGC00305628-03	FC1=CC=C(C=C1)C2=CSC(NC3=CC=CC=C3)=N2	3HUH48SXUSQ	-28.8434	-24.8554	No
NCGC00879147-01	O=C(CC1=CSC(=N1)C2=CC=CC=C2)NC3=CN=CC=C3	A6XBP5YUL6X	-28.8229	-4.44069	No
NCGC00277459-03	OCCNC1=NC(=NC2=CC=CC=C12)C3=CSC=C3	6N6812FNT39	-28.8229	3.08801	No
NCGC00605178-02	CC1=C(Cl)C=CC(OCC(=O)N2CCC(CC2)N3C(=O)NC4=C3C=CC=C4)=C1	DUYZ2YLXAZD	-28.7206	-16.0986	No
NCGC00883300-01	OCCC1CN(C1)C2=C3C=CNC3=NC=N2	W5YU5S1AX2P	-28.7159	2.38175	No
NCGC00879647-01	ClC1=C(C=CC=C1)C(=O)NCC(=O)NC2=NC=C(CC3=CC=CC=C3)S2	WK5X7M4VYN2	-28.6592	-10.154	No
NCGC00880432-01	COCCCCC1=NC2=C(SC(=C2)C3=C(Cl)C=CC=C3)C(=O)N1	CV7GAUKUXCB	-28.6051	-8.12639	No
NCGC00624086-02	NC(=O)CC1=CC=C(NC2=C3C=NN(C3=NC=N2)C4=CC=CC=C4)C=C1	24Y9MR5Z1YY	-28.5624	-8.96038	No
NCGC00884408-01	OC(=O)C1=C(F)C=CC(NC(=O)C2=CC3=C(NN=N3)C=C2)=C1	NSMKZ72Q1AH	-28.5527	-22.1951	No
NCGC00626166-02	CCOC1=CC=C(C=C1)C2=NC(=CS2)C(=O)N3CCCC3C	YNWLFYPBCU3	-28.5507	-13.4355	No
NCGC00883625-01	CN(CC1=CC(=CC=C1)C(N)=O)C(=O)C2=C(OC=N2)C3=CC=C(C)C=C3	VD3A91S8VHY	-28.4801	-3.16849	No
NCGC00883455-01	CCOC(=O)C1=CSC(=N1)N2CCC(CC2)OC	KWD3AJFF6Q9	-28.4365	-45.6089	No
NCGC00879398-01	CCN1C=C(CNC2=CC(Br)=C(Cl)C=C2)C=N1	N2TQQS6GKZC	-28.434	0.507253	No
NCGC00879237-01	COC1=C(C=CC=C1)C2=NN=C3SC(CC(O)=O)C(=NN23)C4=CC=CC=C4	TA4WUJCLLN3	-28.4135	0.889917	No
NCGC00879321-01	FC1=C(NCC2=NC(=NO2)C3=CC=CS3)C=CC=C1	NHUVD47FC6P	-28.2702	-6.07813	No
NCGC00881118-01	FC1=C(NC(=O)C2=NC=CN=C2)C=CC(Cl)=C1	XDKMFMXWDYC	-28.2628	-17.451	No
NCGC00884406-01	COC1=C(C=CC(=C1)[N+]([O-])=O)[S+]([O-])(=O)NCC2=CC(CN3N=C(C)C=C3C)=CC=C2	N1YK5BBMGK5	-28.2476	-21.0158	No
NCGC00884477-01	CC1CN(CC[S+]([O-])C1)C2=C3N=CN(C4CC(CO)(CO)C4)C3=NC=N2	DCHBL1Q5V3F	-28.2476	0	No
NCGC00627472-02	CC(C)C(=O)N1CCN(CC1)C2=C3SC=CC3=NC=N2	MXKU8BMKXV2	-28.247	4.10352	No
NCGC00881622-01	FC1=CN=C(NC(=O)NC2C3C2C4CCC3C4)C=C1	G7GHBP7SRPK	-28.2312	-7.98546	No
NCGC00879708-01	NC(=O)CSC1=C(NCCOC2=C(Br)C=C(Cl)C=C2)C=CC=C1	M68T3292X92	-28.2088	-34.2529	No
NCGC00880156-01	CC1=C(SC(=C1)[S+]([O-])(=O)NC2=C(C)C=C(O)N=C2)C(O)=O	U2VT9KAU7JF	-28.1338	-48.3045	No
NCGC00245210-02	BrC1=CC=C2NC(=O)CN=C(C3=CC=CC=C3)C2=C1	6ULYZJ22DY8	-28.1269	-10.3675	No
NCGC00881298-01	CN1CCN(C2=C1C=CC=C2)[S+]([O-])(=O)C3=C(F)C=C(Cl)C=C3	9RJGV97NV3H	-28.1208	-43.4548	No
NCGC00879400-01	CC1=C(NC(=O)NC2(CCCC2)C(=O)NCC3CC3)C=CC=N1	662VDZS2877	-28.1064	-5.384	No
NCGC00880315-01	CCC1=CC=C(C=C1)C2=NC(=CS2)C(=O)NCC(=O)NC3=C(CC)C=CC=C3	9NPMXN1K4RX	-28.0975	-13.0759	No
NCGC00881517-01	COCCOC1=C(NC(=O)C2CC2C3=C(F)C(F)=CC=C3)C=CC=N1	SLVXN5FYMT9	-28.042	-8.65904	No
NCGC00607671-02	COC1=CC=C(C=C1)C2=CSC(CCN3CCCC3=O)=N2	ZV8FYB1DFUZ	-28.0041	-52.0335	No
NCGC00884414-01	COC1=NC(N[S+]([O-])(=O)C2=C(OC(C)C)C=CC(F)=C2)=CN=C1	6UNWPN59S5A	-27.9715	-4.15913	No
NCGC00626836-02	BrC1=CC=C(CC(=O)N2CCCC3=C2C=CC=C3)C=C1	PL2TA159FMM	-27.9706	-13.9151	No
NCGC00881486-01	FC1=CC=C(NC(=O)C2=NC=CN=C2)C=C1	H1PNY4CCD11	-27.9316	-11.1229	No
NCGC00624907-02	[O-][S+](=O)(NC(C1CC1)C2=CC=CC=C2)C3=CC=CC(Cl)=C3	9BLNA51KV24	-27.9316	-10.4493	No
NCGC00884544-01	COC1=CC(=O)NC=C1C(=O)N2CCOCC2C3=CC=C(F)C=C3	WH8BC43UUDF	-27.8989	-5.62151	No
NCGC00879641-01	N(C1=NC(=CS1)C2=CNC3=C2C=CC=C3)C4=CC=CC=C4	LAGWL9WC83C	-27.8403	-2.92783	No
NCGC00883031-01	CC1=C(CC2=C(F)C=CC=C2)SC(NC(=O)C3=NNC(=O)C=C3)=N1	FAL523Z8V68	-27.8328	-18.1379	No
NCGC00879593-01	CC1=NOC(C)=C1CCC(=O)NC2=CC(Cl)=C(C=C2)C#N	84Q1UWMPJLM	-27.8199	-5.79336	No
NCGC00880863-01	CC1=CC=CC2=C1C(CC(=O)N(CC(O)=O)CC3=C(C)C=CC=C3)=CN2	JRKPCNNY19A	-27.8075	-24.6018	No
NCGC00878958-01	CC1=C(C(NC2=NC=CC=C2)C3=CC=C(OC(F)F)C=C3)C4=C(N1)C=CC=C4	C8AVPKTFRDC	-27.7994	-21.1533	No
NCGC00883478-01	OC(=O)C1=C(N[S+]([O-])(=O)C2=CN(N=C2)C3=C(F)C=CC=C3)C=CC(F)=C1	XPA36Y36VQU	-27.7826	1.8948	No
NCGC00879622-01	CCNC1=C2C(SC=C2C3=CC=CC=C3)=NC=N1	UZ7CYG2JDVL	-27.7789	-9.45982	No
NCGC00879768-01	COC1=C(OC)C(CCNC2=C3C=NNC3=NC=N2)=CC=C1	AKH1FDLD7TW	-27.697	-5.3306	No
NCGC00631737-02	CCN1C(SCC2=NC(C)=C(C)O2)=NN=C1C3=C(OC)C=CC=C3	7TL6S5WJCRJ	-27.6809	-8.07453	No
NCGC00882977-01	COC1=CC(CNC(=O)C2=CC=CN2)=CC=C1	7WH236PTSMV	-27.6476	-4.99667	No
NCGC00643607-02	COC1=CC=C(C=C1)C2=CN=C(CN3CCOCC3(C)C)O2	B4WSLU579JU	-27.5906	-4.23051	No
NCGC00881744-01	COC1=C(C)C=C(C2=NC=C(C)O2)C(C)=C1	5XVAYFY728S	-27.5846	-14.0477	No
NCGC00882628-01	O=C(NC1=NC=CC=C1)C2COCCO2	WVXH95A3S2V	-27.5621	-4.41372	No
NCGC00634477-02	CC1=C(SN=N1)C(=O)NC2=NC3=C(S2)C=C(Cl)C=C3	AUZLMA1AV31	-27.5174	-11.3804	No
NCGC00884180-01	FC1=CC(NC(=O)C2=CC3=C(C=C2)N=CC=C3)=C(Br)C=C1	397NSD8AQZH	-27.5065	-9.37967	No
NCGC00881631-01	N[S+]([O-])(=O)C1=C(F)C=C(C=C1)C2=NC(=NO2)C3=CC=NC=C3	9RCNCU85L7U	-27.5057	-6.54968	No
NCGC00882337-01	CCCCC(=O)N1CCC2=C(NC3=C2C=CC=C3)C1C	AFYH8HFQJSY	-27.5052	-4.03065	No
NCGC00607928-02	C[S+]([O-])(=O)NC1CCCN(C1)C(=O)C2C3=C(OC4=C2C=CC=C4)C=CC=C3	RJ977PJ6XSF	-27.4514	0	No
NCGC00880577-01	FC1=C2C(NCC23CCCC3)=CC=C1	PGPD9T9VQ7U	-27.3724	-8.62305	No
NCGC00879951-01	OC(=O)C1=C2C=CC=CC2=NC3=C1CCC3=CC4=CC=CC=C4	TWQJGCC6ZQS	-27.349	-13.945	No
NCGC00629631-02	CN1C=C(C(=O)N2CCC(N)C2)C(=N1)C3=C(Cl)C=CC=C3	WJ6FHT9PQ75	-27.3007	-4.58211	No
NCGC00883319-01	COC1=C(OC)C(=CC=C1)C2=CN=C(N=C2)N3CCCC(O)C3	CC4ZLZLYY7S	-27.2203	-17.8714	No
NCGC00879736-01	NC(=O)C1=CC=C(NC(=O)C2CCCN(C2)C(=O)C3=CC=C(F)C=C3)C=C1	7MBPQA74GQH	-27.1648	-4.88565	No
NCGC00879196-01	CC1=NC(NC(=O)NC2C3CCOC3C24CCCC4)=CC=C1	XDFUY4PKGCF	-27.1443	-7.76898	No
NCGC00881041-01	CC(C)(C)C1=CN=C(NC(=O)N[C@H]2C[C@@H](CO)C=C2)S1	8SV93HCJTCL	-27.1368	-28.2668	No
NCGC00880099-01	NC(=O)[C@@H]1CC2=C(CN1CC3=NC4=C(C=CC=C4)C(=O)N3)C=CC=C2	PNAMFKUGFA1	-27.1005	3.70783	No
NCGC00881289-01	CCN1C=C(C#N)C(=O)N(CCCN2CCN(CC2)C(C)C)C1=O	KHBPF8WQ22V	-27.0799	2.54365	No
NCGC00880020-01	CC1=CC(F)=C(NC(=O)C2=NOC3=C2CCCC3)C=C1	3ZGZ86G5U9C	-27.028	-17.4431	No
NCGC00882021-01	FC1=C(Cl)C=C(CNC(=O)C2=CC=C(NC2=O)C(F)(F)F)C=C1	BRWGNB8L2TK	-26.9379	-11.5483	No
NCGC00617256-02	CC1(NC(=O)N(CC2=CC(=CC=C2)C(F)(F)F)C1=O)C3=CC=CC=C3	MDQU6U66WKP	-26.9192	-8.05789	No
NCGC00883583-01	CC1=C(C(NC2=NC=CC(C)=C2)C3=NC=CC=C3)C4=C(N1)C=CC=C4	Y7KTKCU2ZSW	-26.8963	-38.47	No
NCGC00882664-01	CC1=CC=C(NC2=NC3=C(S2)C=CC=C3)C=C1	NSV7VX83WQ4	-26.8927	-6.69554	No
NCGC00616843-02	COC1=C(Cl)C=C(C=C1)C2=CSC(NC(=O)C3=NC=CN=C3)=N2	WCXPKZWNX4W	-26.8749	-14.5617	No
NCGC00884464-01	CN1C=NC=C1C2=NOC(=N2)[C@@H]3C[C@H]3C4=C(C)C=CC=C4	7933NM3KJCJ	-26.8527	-8.46765	No
NCGC00883563-01	COC1=CC(C)=C(C=C1)C2=CNC(C)=N2	LFC97TYHUDF	-26.8381	-14.6317	No
NCGC00643848-02	CC1=C(C=NN1C2=C(F)C=CC=C2)C(=O)NC3=C(C)C=CC=N3	7FYFHPA49FV	-26.8286	-11.8428	No
NCGC00880352-01	FC1=CC=C(C=C1)C2=CSC3=C2C(=O)NC(CN4CCCCC4)=N3	4GGQ27FB9AG	-26.7561	-4.42713	No
NCGC00884550-01	CN1C=CN=C1CNC(=O)NC2=CC=C(OC3=C(C=CC=C3)C(N)=O)C=C2	KJ3BJ784QCX	-26.6928	-28.6265	No
NCGC00604714-02	[O-][S+](=O)(NCC1=CC=CC=C1)C2=CC3=C(CCC3)C=C2	NVB4FNYJ48T	-26.6325	-10.1896	No
NCGC00882706-01	NC(=O)NC(=O)COC(=O)C1=CC(=C(Cl)C=C1)[S+]([O-])(=O)N(CC=C)C2=CC=C(Cl)C=C2	8WUKY6V9JVK	-26.622	-14.0573	No
NCGC00605408-02	C[S+]([O-])(=O)N1CCN(CC2=CN(N=C2)C3=CC=CC=C3)CC1	XLADJJPHZUU	-26.6121	-13.8738	No
NCGC00081529-05	CCC(CO)NC1=NC=NC2=C1C=NN2C3=CC=C(Cl)C=C3	ZY8FS146RMA	-26.591	-5.27342	No
NCGC00879722-01	CCN(CC1=NC2=C(C=CC(Cl)=C2)C(=O)N1)CC3=CC(F)=C(OC)C=C3	K25L998LKL9	-26.5711	-6.55869	No
NCGC00879871-01	COC1=C(CCNC(=O)C2=CSC(=N2)C3=CC=CC=C3)C=CC=C1	U7MNLBXLYWB	-26.5507	-11.4888	No
NCGC00880490-01	CC1=C(C=NN1C2=CC=NC=C2)C(=O)NC3=C(F)C=C(Cl)C=C3	S5N4SN742RP	-26.5386	-18.933	No
NCGC00883911-01	COC(=O)C1=C(C2=CC=CC=C2)C3=C(C=CC=C3)N=C1CSC4=NN=NN4C	XNFAP9C7Q42	-26.533	-2.854	No
NCGC00883992-01	COC1=CC2=C(C=C1)N=C(C)C(=C2)C(=O)OCC(=O)C3=C(O)C=C(O)C=C3	RMGQR2MPNSC	-26.5185	-18.9402	No
NCGC00879233-01	CC1CCC(CC1)N(C)CC2=NC3=C(C(C)=C(S3)C(C)=O)C(=O)N2	UHNH9JHJFK2	-26.5097	3.69316	No
NCGC00625079-02	CN(C1CCN(CC1)C2=CC=C(F)C=C2)C(=O)C3C4CCCC34	VDZFZBMGLN2	-26.4749	-14.9147	No
NCGC00879624-01	FC(F)(F)C1=CC2=C(C=C1)N(CC3=CC=CC=C3)C(SCC(=O)NCCC#N)=N2	VNZ18VJ67T5	-26.4074	-9.35303	No
NCGC00881749-01	COC(=O)C1=CC2=C(C=C1)N(CC2)C(=O)C3=CN(N=C3)C4=CC=CC=C4	2M8A7QXR4J7	-26.3702	-2.86271	No
NCGC00881708-01	OCC1(CO)CC(C1)N2C=NC3=C2N=CN=C3N4C[C@@H]5CC[S+]([O-])(=O)[C@@H]5C4	2M1WJGYMAD1	-26.3544	-3.35904	No
NCGC00620467-02	CC1CCCN(C1)C(=O)NC2=CC3=C(NC=C3)C=C2	2V4LY4V564U	-26.3514	-13.4244	No
NCGC00625645-02	CC1=C(C=C(Cl)C=C1)N2CCN(CC2)C(=O)C3=NNC4=C3C=CC=C4	XDAQS32P2DH	-26.2913	-2.34867	No
NCGC00882549-01	FC(F)OC1=CC(=CC=C1)C2CN(CCO2)C3=C4C=CNC4=NC=N3	Q4DAAK84NV5	-26.2659	-8.87742	No
NCGC00882125-01	CCN1CC(C)(CSC2=NC(CC)=CC(N)=N2)C1=O	N1BM6U4M1FY	-26.2598	-18.7273	No
NCGC00879205-01	COC1=CC2=C(C=C1)N=C(NC2=O)C3=NC(C)=CS3	9FPL1BU36TL	-26.2436	-16.4724	No
NCGC00883656-01	CCOC(=O)NCC(=O)NC1=NC=C(CC2=C(F)C=C(F)C=C2)S1	YZ1GU6P3Q9H	-26.2133	-15.0405	No
NCGC00605318-02	CN(C)C1=C(F)C=C(C=C1)C(=O)NC2=NC=CS2	L314Q5U3MDH	-26.2027	-20.1388	No
NCGC00604368-02	CC(C)CN1C(=NC2=C1C(=O)NC(=O)N2C)N3CCN(CC3)C4=C(F)C=CC=C4	U1SV5BX6BWX	-26.1003	-8.00036	No
NCGC00882089-01	CN(C(=O)C1=NN(C=C1)C2=C(Cl)C=CC=C2)C3=NC=CS3	BKK6K4KQTAM	-26.0547	-12.0978	No
NCGC00878980-01	CC(C)NC(=O)CN(C)CC1=NC2=C(C=C(S2)C3=CC=CC=C3)C(=O)N1	6VVR6D2LJDD	-25.998	-20.8152	No
NCGC00884624-01	CC1=C(OC2CCCC2)C=CC=C1N	XN6UBZYQ1AP	-25.9808	-13.4209	No
NCGC00643124-02	CC1=C(C=CO1)C(=O)NC2=NC=C(CC3=C(C)C=CC=C3)S2	1PH13HUGSXP	-25.9775	-19.4981	No
NCGC00625634-02	C[S+]([O-])(=O)NC1CCN(CC1)C(=O)C2=CC=C(S2)C3=CC=C(F)C=C3	PD2QGSKJRCF	-25.9775	0	No
NCGC00883311-01	COC1=C(OC)C=C(C=C1)C2=CSC3=C2C(=NC(C)=N3)N4CCN(CC(=O)NC(C)C)CC4	3QSWUHRWNV2	-25.9668	-5.37975	No
NCGC00879786-01	O=C(N[C@@H]1CCO[C@H]1C2=CN(CC3CC3)N=C2)[C@@H]4CCOC4	CZMAT5AZ2PD	-25.957	-3.85334	No
NCGC00879446-01	ClC1=CC2=C(C=C1)C(=O)NC(CN3CCC(CC4=CC=CC=C4)CC3)=N2	5KUJ226JQRR	-25.9365	-0.0978909	No
NCGC00879333-01	CN1C=C(C=N1)C2=NC(=CS2)C3=C(C)C=CC=C3	C4HK2LM2LVS	-25.8956	-18.3768	No
NCGC00879692-01	CC1=CC(=CC=C1)C2=NC(CC(=O)NCC3=CC=C(C=C3)C(O)=O)=CS2	C8TCB2MYW6S	-25.8342	-6.4341	No
NCGC00879950-01	COC1=CC=C(NC2=CC(C)=NN2C3=NC4=C(S3)C=CC=C4)C=C1	Y3YBGNG67ST	-25.8342	0	No
NCGC00882005-01	CN1CCC(CNC(=O)NC2=NC=CC=C2)CC1	NMRUVTC63VH	-25.8339	-15.0758	No
NCGC00884042-01	OC(=O)C1=CN=C(S1)C=CC2=CC(=C(F)C=C2)[N+]([O-])=O	XD8VR3U4JX5	-25.821	-10.8892	No
NCGC00881639-01	COC1=CC=C(C=C1)C2=NC(=CS2)C3=C(C)N=C(C)O3	A1B8FLAUHYK	-25.7393	-10.2012	No
NCGC00879858-01	FC1=CN(C2CCCO2)C(=O)N(CC(=O)NC3=C(OC4=CC=CC=C4)C=CC=C3)C1=O	Z8VG9PB27NX	-25.7318	-4.2805	No
NCGC00884396-01	FC1=CC=C(SCC(=O)N2CCC2)C=C1	NWSM3KJS26R	-25.7193	-50.5936	No
NCGC00881584-01	CCC1=NC=C(NC(=O)C2=NN(C=C2)C3=CC=C(OC)C=C3)C=N1	P6BBGPDUHXX	-25.6604	-9.29717	No
NCGC00610471-02	N#CC1=CC=C(NC2=NC(=CS2)C3=NC=CN=C3)C=C1	5LPA6ZVYQVY	-25.6447	-15.3062	No
NCGC00880275-01	N[S+]([O-])(=O)CCNC(=O)C1=NN(C2=C1CCC2)C3=CC=CC=C3	X6SQQY8VBVC	-25.6141	-5.48895	No
NCGC00879747-01	CC1=CC=CC2=NC(CNC3=CC=CC(C)=C3C)=CC(=O)N12	KYHVK66TNFB	-25.4862	-9.95817	No
NCGC00881299-01	CC(SC1=NN=CN1C2=CC(Cl)=CC=C2)C(=O)C3=C(F)C=CC(F)=C3	9C32ML4S8DN	-25.4554	-18.9045	No
NCGC00879975-01	COCCN1C(SC(C)C(=O)N2CCNC2=O)=NC3=C1C=CC=C3	5VJ5HP5T4NW	-25.4248	-12.6457	No
NCGC00643097-02	CCONC(=O)C1=C(N=CC=N1)C2=NC3=C(S2)C=CC=C3	4GF9TVPHLP6	-25.3923	-13.6223	No
NCGC00881256-01	CCN(CC1=NC2=C(C=CC=C2)C(=O)N1)C(=O)C3=COC=C3	ASBNMS8W7V8	-25.3608	-2.91589	No
NCGC00880145-01	CC(CN1N=C(C)C=C1C)N[S+]([O-])(=O)C2=CC(F)=C(F)C(F)=C2	VNSBTJNWNRL	-25.3603	-11.4318	No
NCGC00881077-01	CC1=NC2=NC=NN2C(NCC3=CC(N[S+](C)([O-])=O)=CC=C3)=C1	SWAH8ZN43WF	-25.3292	-4.86573	No
NCGC00635802-02	CCC1=NC(CN2N=NC(=N2)C3=CC=C(Br)C=C3)=NO1	AMNKUSAMS76	-25.3135	-7.41824	No
NCGC00631756-02	COCC1=C(OC2=C1C=CC=C2)C(=O)N(C)C(C)C3=CC=C(F)C=C3	3GUG7LT7FKC	-25.2696	-8.9827	No
NCGC00880357-01	COC1=CC2=C(OC(C(=O)NC3(CCCCC3)C4=NOC(C)=N4)=C2C)C=C1	B1A9Q7U5TDA	-25.2696	-1.2074	No
NCGC00880363-01	CN(CC1=NC2=C(C=CC=C2)C(=O)N1)C(=O)C3=CC(F)=C(F)C=C3	B5237PN5NM7	-25.2515	-7.97226	No
NCGC00880429-01	CN1C=C(C=N1)C2=NOC(=N2)C3(CC3)C4=CC=CC=C4	5TN1FBRLVM6	-25.2153	-9.10259	No
NCGC00879525-01	FC1=CN(C2CCCO2)C(=O)N(CC(=O)NCC3=CC4=C(OCO4)C=C3)C1=O	L352SMVQ1R8	-25.1996	-5.4196	No
NCGC00883968-01	CCOC(=O)C1=C(CSC2=NN=CN2N)N=C3C=CC=CC3=C1C	WX7GMRHU8JJ	-25.1962	-34.2087	No
NCGC00879969-01	COC1=CC(=CC=C1)C(=O)NC2=NC3=C(S2)C=C(C=C3)[S+](N)([O-])=O	DG8RL1J5NN2	-25.1586	-13.589	No
NCGC00880970-01	NC(=O)NC1=CC=C(C=C1)C(=O)N(CCC2=CC=CC=C2)CC3=CC=CS3	PPNB5K9WHYV	-25.1065	-16.8779	No
NCGC00614573-02	CC1CN(CCN1C(=O)C2CCC2)C3=C(F)C=CC=C3	35U3Z9H5MYZ	-25.0611	-1.39147	No
NCGC00879649-01	[O-][S+](=O)(NC1=CC(Cl)=C(F)C=C1)C2=CC3=C(NC(=O)O3)C=C2	FFT86FBS194	-25.0563	-4.63647	No
NCGC00883735-01	CC1=C(C=C2C=CC(F)=CC2=N1)C(=O)OCC3=C(C=C(C=C3)C(N)=O)[N+]([O-])=O	DP13WT5L8N6	-25.0509	-23.1543	No
NCGC00879499-01	COC1=CC=C(C=C1)C2=CSC(NC3=C(Cl)C=CC=C3)=N2	CZCYFK4X8MS	-25.0358	-6.34511	No
NCGC00626596-02	COC1=CC(=CC(OC)=C1)C(=O)N2CCC(=CC2)C3=CNC4=C3C=CC=C4	T71C44KJJVU	-25.034	-8.41754	No
NCGC00881442-01	CC1=CC(=CC=C1)C(=O)N2CCCC2C3=NN=C4C=CC=CN34	1T2GK3R9ZJU	-24.998	-2.49047	No
NCGC00881589-01	CC(=O)C1=CC=C(NCC2=NC(=NO2)C3=CC(C)=C(F)C=C3)C=C1	NXSJWC9A34N	-24.9823	-3.41221	No
NCGC00880326-01	COC1=C(OC)C(=CC=C1)C(=O)NC2=NC=C(C)S2	LJXHM7UC8QX	-24.9615	-14.309	No
NCGC00882640-01	COC1=C(CN(C)CC2=NC3=C(OC4=C3C=CC=C4)C(=O)N2)C=CC=C1	D7T1Q3PDCGP	-24.9555	-3.76416	No
NCGC00879405-01	CC1=NOC(CNC2=CC(Br)=C(Cl)C=C2)=N1	7BKQG91RJGP	-24.9539	-3.08801	No
NCGC00624919-02	NC(=O)C1CCCCN1CC2=CSC(=N2)C3=CC=CC=C3	7QVCKAKMSR6	-24.9507	-8.35771	No
NCGC00057671-02	CC1CCN(CC1)C(=O)C2=CC3=CC=CC=C3O2	96W9AMY3JFJ	-24.927	-10.7095	No
NCGC00881497-01	OC(=O)C1CN(C(=O)COC2=CC=CC=C2)C3=C1C=CC=C3	YAPP6ADJVXB	-24.9034	-5.3266	No
NCGC00880355-01	COC1=C(C=C(C)C=C1)C(C)NC(=O)C(C)N2C(=O)C3=C(C=CC=C3)C2=O	UWVPSDHYU2D	-24.7983	-10.4042	No
NCGC00879933-01	COC1=C(C=C(C=C1)C(N)=O)[S+]([O-])(=O)N(C)CC2=CC=CC=C2	J68FPCQ3F1T	-24.7902	-2.42947	No
NCGC00621529-02	O=C(NC1CCCCCC1)C2=CC3=C(O2)C=CC=C3	D49G4L6VTKH	-24.7621	-10.4556	No
NCGC00879191-01	CN1C=C(C=N1)C2=CSC(=N2)C3=NC=CN=C3	AA51DNV1WZV	-24.7288	-6.91466	No
NCGC00883827-01	C[S+]([O-])(=O)NC1CCN(CC1)C2=C(C=CS2)[N+]([O-])=O	7ALNXA6LKXJ	-24.7167	-13.7825	No
NCGC00882424-01	CC(=O)C1=CC=C(C=C1)[S+]([O-])(=O)NC2=CC(=NN2)C3=CC=NC=C3	9UMSC26PH2D	-24.7133	-14.074	No
NCGC00880136-01	OC1=C(C=CC=N1)C(=O)NCC2=C(Cl)C=C(Cl)C=C2	2TUFH3KH5WH	-24.6533	-11.0207	No
NCGC00630799-02	COC1=NC=C(C=C1)N(C)C(=O)C2=CC(C)=C(S2)C3=CC=C(F)C=C3	7JF4X2PU6PG	-24.6353	2.59683	No
NCGC00880895-01	CC1=CC(C)=NN1CC2CCCN2C(=O)C3=CC4=C(N3)C=CC=C4	24BG3PP67RS	-24.6171	-12.1682	No
NCGC00319717-04	FC1=CC(Br)=CC=C1OCC2=NOC(=C2)C3=CC=CS3	G6UTDNPTDP4	-24.6059	-10.1896	No
NCGC00879776-01	CCN1C(=O)N(CC(=O)NC(CO)C2=CC(Br)=CC=C2)C3=C(C=CC=C3)C1=O	KBYBPANQ2WG	-24.6059	-5.86455	No
NCGC00879767-01	CN(C)C(=O)CC1=CC=C(NC2=C3C=NNC3=NC=N2)C=C1	LS5VMXKYTP6	-24.6059	-0.186883	No
NCGC00881910-01	CN1C=C(CC2CCCC2NC3=NC4=C(C=C3)N=CC=N4)C=N1	Q6JLWM5CSN3	-24.588	-5.61021	No
NCGC00882351-01	OC(=O)C1=CC(=CC(F)=C1)[S+]([O-])(=O)NC2=CC3=C(C=CN3)C=C2	T3L1T1V6CBY	-24.5139	3.51432	No
NCGC00880303-01	COC1CCN(CC1)C2=NC(N)=CC=N2	3MGW5Z8Y1TS	-24.4902	-8.82857	No
NCGC00626908-02	COC1=CC(CNC2=NC3=C(S2)C=CC=C3)=CC(OC)=C1OC	FCQH5JXHFZ8	-24.4569	-7.09527	No
NCGC00880833-01	COCC1=NN(CC2=NN(C=C2)C3=CC=CC=C3)C(=O)O1	BCX4YS99UL2	-24.4177	-21.0396	No
NCGC00636810-02	CCC1=CC=C(C=C1)C2=NC(C[S+]([O-])(=O)C3=NC=CC=C3)=CS2	AXQ8QHDCA6Y	-24.4142	-14.2738	No
NCGC00883302-01	CCOC(=O)N1CCCN(CC1)C2=NC=C(Cl)C=N2	SDRFNUSV5VF	-24.4142	-5.42971	No
NCGC00880784-01	CCC1=NNC(=N1)C2CN(CCO2)C(=O)C3=C(C)N=CS3	YZ1UH3STZVX	-24.327	-3.41668	No
NCGC00879673-01	O=C(NC1=CC=CC=C1)C2CC(=O)NC3=C2C=CC=C3	ZHV2KUTSFRU	-24.2579	-21.3491	No
NCGC00881325-01	COCCN1CCC(CNC(=O)CN2C=C(C)C=N2)CC1	6B1W3CSRVF9	-24.2568	-3.16405	No
NCGC00880666-01	O=C(NC1=C(C#N)C2=C(CCCCC2)S1)C3CCOC3	GSAUKPGXA2T	-24.2545	-5.21493	No
NCGC00883402-01	CC1CCCN1C(=O)C2=CC3=C(C=CC(F)=C3)N=C2	DC7QGH4QG5R	-24.2433	-7.57828	No
NCGC00880703-01	CC1=C(NCC2=NC(=NO2)C3=CSC=C3)C=CC=C1	NVLSC9FWMA1	-24.2364	-12.819	No
NCGC00880911-01	OC1CCCC1C2=CC=C(F)C=C2	SV7BYF38WJ8	-24.2183	-10.8837	No
NCGC00879243-01	CC(SC1=NC(N)=NC(N)=N1)C(=O)NC2=CC=C(Cl)C=C2	V1Q48PKUQDX	-24.217	-71.932	No
NCGC00625002-02	O=C(NCC1=CC=C(C=C1)C#N)C2=CC3=C(NC(=O)CO3)C=C2	A36QWV32KF7	-24.2081	-1.36017	No
NCGC00883878-01	CC1=C(OCC(O)=O)C=CC(=C1)[S+]([O-])(=O)N2CCCC3=C2C=C(F)C(F)=C3	T4ZB8RRLJRN	-24.1935	-10.4175	No
NCGC00881595-01	CCOC1=C(F)C(C(=O)NC2=CC(Cl)=C(C=C2)N3C=CC=N3)=C(F)C=C1	PQZT7CRAS3U	-24.1464	-5.59248	No
NCGC00884215-01	CC1(NC(=O)N(CC2=COC(=N2)C3=CC=CC=C3)C1=O)C4=CC(F)=C(F)C=C4	JTQWYN73Z5L	-24.1209	-0.982782	No
NCGC00879902-01	CC1=C(Cl)C=C(NC(=O)CN2C(C[S+](C)([O-])=O)=NC3=C2C=CC=C3)C=C1	SN7B4F3NBNF	-24.1146	-20.1388	No
NCGC00883240-01	COC1=C2CN(CCC2=CC=C1)C(=O)C3=CC(CO)=CC=C3	4JDMNM2WQ1S	-24.1008	-21.7688	No
NCGC00882844-01	CC(C)C[S+]([O-])(=O)C1=NN=C(N1C)C2=C(F)C=CC=C2	28UTQFCQGW5	-24.0724	-8.49434	No
NCGC00883642-01	CCC[S+]([O-])(=O)CC(=O)N1CC2(CCCC2)C3=C1C=CC=C3	TXC3UQNPSQU	-24.0628	-20.1352	No
NCGC00645005-02	CN1C(SC2=NC=NC3=C2C(C)=C(C)S3)=NN=C1C4=CC=C(C)C=C4	1M9DFM2APYW	-23.9729	-4.848	No
NCGC00632482-02	COC1=C(C[S+]([O-])CC2=CC=C(C=C2)N3C=CC=N3)C=C(F)C=C1	X1T4DPKKCRH	-23.9571	-16.8306	No
NCGC00879269-01	OC(=O)CCC1=CC2=C(C=CC=C2)N=C1	6WC3TT9U6BH	-23.9509	0.453858	No
NCGC00879968-01	COCCN1C(=O)NC(=O)C(SC2=CC=C(C)C=C2)=C1N	7N5SW1ZBF1Z	-23.9304	-7.91136	No
NCGC00879932-01	O=C(CCC1=NC2=C(C=CC=C2)C(=O)N1)N3CCCC3	G345WHTWRG2	-23.9304	1.82433	No
NCGC00881633-01	N[S+]([O-])(=O)C1=CC=C(C=C1)C2=CSC(=N2)C3=C(F)C=CC=C3F	CZXFC6TZFM1	-23.8467	-11.4243	No
NCGC00883799-01	COC1=CC=C(C=C1)C2=CC=C(CCC(=O)N[S+](C)([O-])=O)O2	NC9VVYXDA86	-23.8448	-14.8046	No
NCGC00882694-01	O=C(CC1=CSC(=N1)C2=CC=CC=C2)NC3=NC=CC=C3	AMM7XUQRQNU	-23.8445	-0.582945	No
NCGC00620199-02	CN(C1CCCCC1)C(=O)C2=NNC3=C2C=CC=C3	KBX338655AY	-23.8195	-17.306	No
NCGC00881371-01	FC(F)(F)C1=NC=C(C=C1)C2=NC(=NO2)C3=NC=CN=C3	72N8KRLGH81	-23.8152	-12.3637	No
NCGC00634647-02	CC(=O)C1=CC(NC(=O)C(SC2=NN=C(N2)C3=CC=CS3)C4=CC=CC=C4)=CC=C1	M4TQS6592QD	-23.8076	-17.4869	No
NCGC00604491-02	CC1CC(C)CN(C1)C(=O)C2=CC3=C(NC4=C3CCCC4)C=C2	LW3H1AHH27X	-23.7875	-0.183211	No
NCGC00882071-01	CC1=CSC(=N1)N2CCN(CC2)C3=NC=CC=C3	JCCHN681JU5	-23.7521	-7.43597	No
NCGC00883288-01	CC1=C(C=C(C=N1)[S+]([O-])(=O)NC(C(O)=O)C2=CC=CC=C2)C#N	PK7BM715GAL	-23.6878	-17.1719	No
NCGC00882840-01	FC1=C(NCC2=C(OCC(F)(F)F)N=CC=C2)C=CC(=C1)C#N	JVGDNKFJKNM	-23.6878	4.71352	No
NCGC00881307-01	NC(=O)CC1=C(NC(=O)C2=NC(OCC(F)(F)F)=CC=C2)C=CC=C1	S8K6P2M5GUT	-23.6732	-5.3975	No
NCGC00883411-01	CC(C)(C)NC(=O)CSC1=NN=C(N1C2CCCCC2)C3=C(Cl)C=C(Cl)C=C3	VGJDB8QMM4H	-23.6593	-18.6209	No
NCGC00883022-01	CC1=NNC(NC(=O)C2=CC=C(F)C=C2)=C1	Z7NZSWQGFSM	-23.645	-24.6502	No
NCGC00643815-02	COC1=C(C=CC=C1)C2=NOC(CNC3=CC(=CC=C3)C#N)=N2	DNT6PGF7LMQ	-23.62	-10.4727	No
NCGC00879579-01	COC1=C(NC(=O)C2=CC=C(N[S+]([O-])(=O)C3=CC4=C(OCCO4)C=C3)C=C2)C=CC=C1	YTMB1P4LY2X	-23.6029	-4.3339	No
NCGC00604281-02	NC(=O)C1=CN=C(C=C1)N2CCCN(CC3=CC=C(F)C=C3)CC2	D56URPC7RM6	-23.6029	3.97793	No
NCGC00882714-01	CC1(C)NC(=O)N(CC(=O)NC2=CC=C(OC3=CC=C(C=C3)C#N)C=C2)C1=O	W6MM25RTFHS	-23.5881	-14.6569	No
NCGC00883341-01	CN[S+]([O-])(=O)CCCN1CC2=C(C=C(O)C=C2)C3(CC3)C1	UHB73CYP3ZK	-23.5596	-2.44837	No
NCGC00881941-01	CC(=O)C1=CC=C(C=C1)[S+]([O-])(=O)N2CCC(=CC2)C3=CNC4=C3C=CC=N4	NS1J9PUVR1Y	-23.547	-29.9654	No
NCGC00881887-01	NC(=O)C1CC2CCCCC2N1[S+]([O-])(=O)C3=C(Cl)C=CC=C3	ZLL24981445	-23.5155	-10.6621	No
NCGC00879651-01	CC1=CC=C(NC(=O)C2=CC=C(C=C2)C3=NN=C(O3)C4=CC=CC=C4)C=C1	5QZY7VXXUJM	-23.48	-27.3828	No
NCGC00883182-01	COC(=O)C2(CNC(=O)C1=C(Cl)C(Cl)=CN=C1)CC2	WSQN4SY5YHH	-23.4741	-6.37908	No
NCGC00883400-01	CC(C)N1C=CC=C1C(=O)N2CCC3=C2C=CC(F)=C3	1SR9BGXXNXX	-23.4741	-2.5483	No
NCGC00881782-01	CC(C)C(CNC(=O)NC1=CNN=C1)N2CCOCC2	WM3U29RDVSY	-23.4682	-0.877426	No
NCGC00879620-01	CC(NCCCN1CCCC1=O)C(C)N2C=C(C)C=N2	H1WVF5HL8XK	-23.4596	-2.92783	No
NCGC00882081-01	CC1=C(CC2=CC=C(C)C=C2)SC(NC(=O)C3=C(N)N=CC=N3)=N1	A8S7AV5SJ1W	-23.4524	-9.17309	No
NCGC00883550-01	COC1=C(F)C=CC(=C1)C2=NN(C)C(C)=C2	45D1AYN7LZ9	-23.438	-18.3269	No
NCGC00883573-01	COC1=C(OC(F)F)C=C(NC(=O)C2=C(C)OC=C2)C=C1	BAM1UQL8TX6	-23.3944	-18.1854	No
NCGC00882096-01	COC1=CC=C(C=C1)N2C=CC(=N2)C(=O)NC3=C(OC)N=CC=C3	X3K7JGBA7F8	-23.342	-6.26606	No
NCGC00879609-01	CCC1=CNC2=C1C(=NC=N2)N3CCN(CC4=CC(O)=CC=C4)CC3	BKKJHGF8A57	-23.2958	-20.7084	No
NCGC00881352-01	N#CC1=C(C#N)N(CC2=CSC(NC3=CC=CC=C3)=N2)C=N1	CLNJFUSF4Y8	-23.2947	-11.9915	No
NCGC00626827-02	CC(=O)N1CCC(CC1)NC2=C3C(SC=C3C4=CC=CC=C4)=NC=N2	6MUMVW8S5B3	-23.2575	-12.545	No
NCGC00882983-01	CC(=O)NC1=CC(C)=NN1C2=NC=C(C=C2)C(F)(F)F	17WUMTWU2U5	-23.2462	-8.92738	No
NCGC00880591-01	CCOC(C)C1=NC(CN2CCCC2C3=NOC(CC)=N3)=CS1	HUM5ADV6Z7K	-23.2031	-4.27299	No
NCGC00607958-02	FC(F)(F)C1=C(N=CC=C1)N2CCN(CC3=CC=C(C=C3)C#N)CC2	CKJLV8DQPPF	-23.1607	-2.53165	No
NCGC00625421-02	COC1=CC=C(C=C1)C(=O)N2CCN(CC2)C(=O)C(C)(C)OC3=CC=C(Cl)C=C3	FA4UC4T912X	-23.1527	-7.29416	No
NCGC00883613-01	CC1=CC(OCC(=O)NC2=NC(=CS2)C3=CC(C)=C(C)C=C3)=C(C)C=C1	RLHR8VDFVT3	-23.1183	-20.5755	No
NCGC00634397-02	FC1=C2N(CCOC2=CC=C1)C(=O)C3=NN(C=C3)C4=CC=CC=C4	63N6PNYQC3J	-23.1125	-16.5696	No
NCGC00881905-01	C[S+]([O-])(=O)C1=C(C=CC=C1)[S+]([O-])(=O)N2CCC(C2)OC3=CN=CC=C3	RU5W4628FQZ	-23.0897	-18.55	No
NCGC00881804-01	CSC1=CC(C(=O)N2CCN(CC3=NC4=C(C=CC=C4)C(=O)N3)CC2)=C(Cl)C=C1	1M9NYC2Y1PV	-23.0739	-7.50687	No
NCGC00881557-01	CCN(C(=O)C1=CSC(=N1)C2=CN(C)N=C2)C3=C(C)C=CC=C3	YRABTM1H969	-23.0739	-1.71054	No
NCGC00879689-01	CCN(CC1=NC2=C(C=CC=C2)C(=O)N1)C(=O)CC3=CSC(=N3)C4=CC(F)=CC=C4	R31BG2GGYCU	-23.0706	-13.7848	No
NCGC00882293-01	CCCC1=NN=C(N[S+]([O-])(=O)C2=CC=C(C=C2)C(=O)N(C)C)O1	388LPQPD7M5	-23.061	-8.0946	No
NCGC00636313-02	FC1=C2C=C(SC2=CC=C1)C(=O)NC3=NC=C(C=C3)C#N	33AQQ39W5GA	-23.0108	-5.89382	No
NCGC00881401-01	CCNC(=O)C(C)NC1=C2C(SC(=C2C)C3=CC=CC=C3)=NC=N1	2NXMKK5USM8	-22.995	0.310201	No
NCGC00878970-01	COC1=C(NC(=O)C2=C(N=C(C)S2)C3=CC=CC=C3)C=CC=C1	MLNFW3H22TM	-22.9683	-7.89357	No
NCGC00881050-01	CCOCC(=O)NC1CCCC2=CN(N=C12)C(C)C	9GRW7WUFXYM	-22.9675	-7.4756	No
NCGC00881221-01	CC(SC1=C(F)C=CC=C1)C(=O)N2CCCC2	HDK69721MBR	-22.9477	-35.6022	No
NCGC00881907-01	COC1=C(F)C=CC(=C1)C(C)NC2=C3C=NNC3=NC=N2	256XHL7ZSQM	-22.9319	1.23194	No
NCGC00882127-01	CC1CN(CCN1C2=C(F)C=NC=C2)[S+]([O-])(=O)N(C)C	HRFBNNKT16W	-22.9004	-6.58513	No
NCGC00881309-01	C[S+]([O-])(=O)NC1=C(C=CC=C1)C(=O)NC2=NC3=C(N2)C=CC=C3	7PL7M418HKR	-22.9004	-1.92325	No
NCGC00608190-02	NC(=O)CN1CCCN(CC1)C(=O)CC2=CC=C(F)C=C2	TMY48V1CUCJ	-22.8846	-4.51121	No
NCGC00606463-02	CCC1=CC=C(C=C1)C2=CC=C(O2)C(=O)NC3=C(C)C=CC(CO)=C3	L48Z484D7U1	-22.8846	3.53629	No
NCGC00882953-01	[O-][S+](=O)(CC1=CC=CC=C1)C2=NN=C(N2)C3=CC=C(Cl)C=C3	A8BA1A7M6PX	-22.8616	-8.67755	No
NCGC00880549-01	CC(C)C1=CC=C(NC2=C3C=NN(C)C3=NC=N2)C=C1	D8SJ76S6GTS	-22.8587	-12.6306	No
NCGC00604596-02	COC1=CC2=C(C=C1)N(CCC2)C(=O)C3=CC(=CC=C3)N(C)C	GVV17ZY9QB1	-22.8373	-9.91758	No
NCGC00878944-01	COC(=O)C1=CC=C(CNC2=NN3C(C=C2)=NN=C3C(F)(F)F)C=C1	FTC2XKT5DVZ	-22.8045	-4.19151	No
NCGC00882333-01	COC1=C(CNC(C2=CC=CC=C2)C3=CC=CC=C3)C(C)=NN1C	SQMVHQ6BWHL	-22.7762	-9.7435	No
NCGC00879004-01	CC1CCC(CC1)NC(=O)NC2=NOC(C)=C2	GKYBMHRGQ1Z	-22.7636	-7.5732	No
NCGC00883818-01	CNC(=O)C1=C(NC(=O)CC2=CSC(N[S+](C)([O-])=O)=N2)C=CC=C1	8NKHVZA4L37	-22.7405	-8.10598	No
NCGC00884013-01	CC1CCNC2=C(S1)C=CC=C2	8YLFR4Q1RKH	-22.7114	-4.66232	No
NCGC00881886-01	COCCN(CC(N)=O)CC1=CSC(=N1)C2=CC3=C(OCO3)C=C2	797TP8GK5QV	-22.7111	-21.7229	No
NCGC00616753-02	CC1=CC=C(C=C1)C2(C)NC(=O)N(CCOC3=C(Cl)C=CC=C3)C2=O	G438BRUBLKU	-22.6955	-13.4698	No
NCGC00881287-01	[O-][S+](=O)(NCCC1=CNC2=C1C=CC=C2)C3=C(OC(F)(F)F)C=CC=C3	TWB23GVCP15	-22.6954	-12.541	No
NCGC00884001-01	CC1CC(=CC2=CC=CC=C2)C3=C(C1)C(C(=O)OCC(N)=O)=C4C=CC=CC4=N3	H8BXCDPTNHN	-22.6824	-3.79747	No
NCGC00881260-01	[O-][S+](=O)(NC1=C(CN2C=NC=N2)C=CC=C1)C3=CC=C(Cl)C=C3	UF7RDQPZ7NK	-22.6638	-3.25268	No
NCGC00879957-01	CC(=O)OCC1OC(C(OC(C)=O)C1OC(C)=O)N2C(Br)=NC3=C2N=CN=C3N	31CR613RR25	-22.6203	-4.79665	No
NCGC00639908-02	CN1N=NC=C1CNC2=NC=C(CC3=C(F)C=C(F)C=C3)S2	49H9JNGJBPQ	-22.6165	-12.346	No
NCGC00883093-01	COC1=NC(=NC=C1)N2CCC(CC2)OC3=C(F)C=C(F)C=C3	69ACYVAPS29	-22.6052	0	No
NCGC00881560-01	FC1=C(NC(=O)C2=CC(=CC=C2)C3=COC=C3)C=CC=C1	VAGTK6AFK5A	-22.6007	-14.4199	No
NCGC00879810-01	FC1=CC2=C(CCN(C2)C3=C(N=CC=N3)C#N)C=C1	XWRJMMQTMQG	-22.5793	-9.10385	No
NCGC00882485-01	CSC(CN[S+]([O-])(=O)C1=CN(C)N=C1)C2=CC(Cl)=CC=C2	WNF5RB4Z48Z	-22.5483	-13.8907	No
NCGC00879013-01	CCC1=CC=C(NC(C)C2=NN=C(O2)C3=CC=CC=C3)C=C1	1XQ5G9LQKPT	-22.5384	-1.30818	No
NCGC00883811-01	CCN(CC)[S+]([O-])(=O)NC1=C(C=C(OC)C(OC)=C1)C(O)=O	KN85QBHUDMF	-22.5225	-8.75069	No
NCGC00622938-02	NC(=O)C1=CC=C(C=C1)C(=O)NC2CC2C3=CC(Cl)=CC=C3	NJVQNN9T4B6	-22.5061	-4.45803	No
NCGC00881527-01	CN1N=C(C)C(CCC(=O)NCC2=CC=C(C=C2)[S+](C)([O-])=O)=C1C	XGZNCM8317M	-22.4903	-1.07241	No
NCGC00879500-01	O=C(CSC1=NC=CC=C1)N2CCCCC2	NGZUG9Y6X19	-22.477	-12.4677	No
NCGC00604270-02	COC1=C(OC(F)F)C=C(C=C1)C(=O)NC2CCN(CC2)C3=NC=CC=C3	33UUMUNKPBM	-22.443	-3.30586	No
NCGC00880901-01	CC(CC1=CC=C(Cl)C=C1)N(C)C(=O)C2=CNN=N2	3C79D4FQ86N	-22.4236	-9.17109	No
NCGC00882882-01	CC1=NC(NC(=O)C2=COCCO2)=CC=C1	3BD6J59X2DC	-22.4201	-18.7042	No
NCGC00639469-02	CN(CN1N=C(C)N(C1=S)C2=CC=CC=C2)CC3=CC=CC=C3	HNF7QQWQ6XQ	-22.4055	-13.0587	No
NCGC00879749-01	CC(N[S+]([O-])(=O)C1=C(F)C=CC(F)=C1)C2=CC=C(C=C2)N3C=CN=C3	Z8X22ZA91VY	-22.3746	-3.12361	No
NCGC00879165-01	CCOC(=O)C1=C(C)C2=C(S1)N=C(C)N=C2NCC(=O)N(C)C	TCJX9A1F2MM	-22.3746	0.489454	No
NCGC00884053-01	FC(F)OC1=CC=C(C=C1)C(=O)OCC(=O)NC(=O)NC2CCCC2	FU43TKDZB5W	-22.3627	-9.19097	No
NCGC00879612-01	CN1C(NC(=O)C2=NN(C(C)=C2)C3=CC=CC=C3)=NC4=C1C=CC(F)=C4	MM8AT9LDDJ3	-22.3541	-6.36291	No
NCGC00880526-01	FC(F)OC1=CC=C(CNC(=O)CCC2=NC3=C(C4=C(CCCC4)S3)C(=O)N2)C=C1	3MUVN9V5512	-22.3511	-10.6953	No
NCGC00644852-02	COC1=C(C=CC=C1)C2=NOC(C[S+]([O-])(=O)CC3CCCO3)=N2	UY84QS8C2Y1	-22.3337	0	No
NCGC00610340-02	ClC1=CC(=CC=C1)C2=NSC(NC(=O)C3=CN=CC=C3)=N2	WNXRFALNBPD	-22.3169	3.25268	No
NCGC00303241-03	O=C(COC(=O)C1=NNC(=O)C2=CC=CC=C12)NCC3=CC=CC=C3	YDQ6LVCUYR2	-22.3132	-8.69449	No
NCGC00882018-01	FC1=CC=C(C=C1)C2=NOC(CN3CCCC(C3)C(=O)NC4=CC=CC=C4)=N2	VB5TSX3A28K	-22.3011	-11.8674	No
NCGC00878991-01	COC1=C(O)C=C(NC(=O)C2=CC3=C(C=C2)N(CC3)C(C)=O)C=C1	9WBFFF64972	-22.2927	-22.239	No
NCGC00883848-01	CN(C)[S+]([O-])(=O)C1=C(CNC(=O)C2=C(N)N=CC=N2)C=CC=C1	LM56U55K8GH	-22.2755	2.60241	No
NCGC00880538-01	CC(=O)NC1=CC2=C(C=C1)N=C(NC(=O)C3=CC=C(C=C3)C#N)S2	MWBDGX9D9RG	-22.2424	-13.093	No
NCGC00880345-01	CN(CC1=NC2=C(SC=C2)C(=O)N1)C(=O)C3=CC(NC(C)=O)=CC=C3	QLWRMXJ5Z8F	-22.1699	-8.31478	No
NCGC00880077-01	OCCC1=CC=C(NC(=O)C2=C(OC=N2)C3=C(Cl)C=CC=C3)C=C1	HYRZDHVT3SK	-22.1517	-5.3862	No
NCGC00883067-01	[O-][N+](=O)C1=C(CN2CCC(CC2)C3=CC4=C(N3)C=CC=C4)C=CC=C1	7GDYCBK3G8Y	-22.1209	-46.6023	No
NCGC00881381-01	O=C1NC(=O)C(=CN1CC2CCN(C2)C3=CC=CC=C3)C#N	PW4CMGZAB66	-22.1118	-9.3858	No
NCGC00883406-01	CCC(=O)N1N=C(CC1C2=CC(OC)=C(OC)C=C2)C3=CC=C(N[S+](C)([O-])=O)C=C3	CLAUUFHJKSG	-22.1067	-2.04863	No
NCGC00882164-01	FC1=CN=C(N=C1)N2CCN(CC2)C3=CN=NC=C3	RXUXCPWLRZN	-22.096	-5.37977	No
NCGC00881892-01	C[S+]([O-])(=O)C1=CC(=CC=C1)C(=O)NC(CC(O)=O)C2=CC=CC=C2	2BV9BT45JGC	-22.096	-5.06071	No
NCGC00626241-02	COC1=CC2=C(C=C(N2)C(=O)NC3CCN(CC(N)=O)CC3)C=C1	NG7MFB7HG9Z	-22.0792	-2.90289	No
NCGC00634979-02	COC1=CC2=C(C=C1)C(CSC3=NN=CN3C4=CC=CC=C4)=CC(=O)O2	R6C9DBTR2HF	-22.0676	-7.92916	No
NCGC00639667-02	CCCCN1N=NN=C1CN2N=NC(=N2)C3=CC(F)=CC=C3	R5JRFMU17YH	-22.0248	-8.36616	No
NCGC00881801-01	CN[S+]([O-])(=O)CC1=CC=C(CNC2=NC3=C(C=CC=C3)N=C2)C=C1	K8JSGHQM71Q	-22.0172	-11.3356	No
NCGC00639718-02	CC(NC(=O)C1=NN(C=C1)C2=CC=C(F)C=C2)C3=CC=C(F)C=C3	2WTH61K6NMU	-21.9886	-7.88662	No
NCGC00883518-01	COC1=NC(CNC(=O)C2=C(OC)C=C(Cl)C=C2)=CC=C1	USM5X63XXRG	-21.9849	-13.0749	No
NCGC00882469-01	CC1=CC(C)=C(CNC(=O)CC2=CSC(=N2)C3=NN=CN3)C(C)=C1	9ZXTNN4BFVP	-21.9785	-25.2998	No
NCGC00881926-01	COC1=CC(NC(=O)N2CCC3=C(C2)C=CC=C3)=CC=C1	LR7Q3C69L3L	-21.9699	-10.2721	No
NCGC00881481-01	CC1=NC=C(CC(=O)NC2(CCCCC2)C(O)=O)C=C1	AU491VKHWNY	-21.9699	2.45502	No
NCGC00640508-02	CN(C(=O)C1=NN(C=C1)C2=CC(F)=CC=C2)C3=CN(C)N=C3	YVD9V16W374	-21.9541	-1.46238	No
NCGC00609940-02	N#CC1=C(N=CC=C1)N2CCN(CC2)C3=NC=CC=N3	JXS85M4QTSJ	-21.9523	-6.67066	No
NCGC00604644-02	CC(N1CCN(CC1)C(=O)C2=C(F)C=CC=C2)C(=O)N3CCC4=C3C=CC=C4	GW8PZYURXHW	-21.9383	-7.64867	No
NCGC00884079-01	CC(C)C(NC(C)=O)C(=O)NC1=NC(=CS1)C2=CC(F)=C(F)C=C2	GJW5KBSJXQN	-21.9268	-25.5602	No
NCGC00883733-01	CC[S+]([O-])(=O)C1=CC(NC(=O)C(C)SCC2=CC=C(Br)C=C2)=C(O)C=C1	R3RLUJDR863	-21.9268	-11.817	No
NCGC00879337-01	CC(=O)NC1=CC=C(OCC2=CC=C(C=C2)C(N)=O)C=C1	JBV3LRYBKWY	-21.8833	-6.02474	No
NCGC00881310-01	CC1=CC=C(C=C1)[S+]([O-])(=O)NC2=CC=C(C=C2)C(=O)NC3=CN=CC=C3	37CS2V4QUKF	-21.8752	-7.32961	No
NCGC00883894-01	CC[S+]([O-])(=O)NCCNC(=O)C1=CN=C(N=C1)C2=CC=CC=C2	ZSCVJ2TTJZD	-21.8686	-12.8391	No
NCGC00882712-01	CCC1=CC2=C(S1)N=CN=C2NC3CCC4=NC(C)=NN4C3	XDYHT6WDPM4	-21.8645	4.39707	No
NCGC00643043-02	O=C(CC1=CN(N=C1)C2=CC=CC=C2)NC3=NC=CC=C3	ASASGNT3U6Z	-21.8437	-12.4701	No
NCGC00883317-01	CN1C(=NC2=C1C=CC=C2)C3=C(N)N=CC=N3	VU1CA8C21PH	-21.8361	-7.36176	No
NCGC00883812-01	CC1=C(SC(NC(=O)CN[S+](C)([O-])=O)=N1)C2=CC=CC=C2	CNV3SJG7KKR	-21.8251	-13.7983	No
NCGC00882324-01	C[S+]([O-])(=O)NC1=C2CCN(CC2=CC=C1)C3=NC(=CC=C3)C(O)=O	U4FNPJLCK5L	-21.8218	2.26516	No
NCGC00881524-01	CC1=CC=C(C=C1)C(CC(O)=O)NC(=O)C2=NC=C(C)N=C2	QRFJ691PBWK	-21.7806	-2.36639	No
NCGC00883997-01	CC(C)C(C)NC(=O)CSC1=NC2=C(C=CC=C2)C3=NC4=C(C=CC=C4)N13	6LJV4BMUWG2	-21.7669	-16.723	No
NCGC00640707-02	CCC1COC(C)CN1CC2=NC(=NO2)C3=CC=C(OC)C=C3	ZKP7LCPB2PQ	-21.7491	-13.5159	No
NCGC00879496-01	OC(=O)C1=CC=C(C=C1)[S+]([O-])(=O)NC2=NC3=C(S2)C=CC=C3	T26Y7G7WZMB	-21.7195	-0.169084	No
NCGC00881554-01	COC(=O)C1=CNC(=O)C(NC(=O)C2=NN(C=C2)C3=C(F)C=CC=C3F)=C1	CGXKPRAZZ4S	-21.7175	-18.4969	No
NCGC00880757-01	NC(=O)C1=C(OCC2=NC=C(O2)C3=CC=C(F)C=C3)C=CC=C1	4AS8KFLSF81	-21.7167	-25.3896	No
NCGC00881598-01	COC(=O)C1=C(C)C2=C(S1)N=C(C)N=C2NCC3=C(OC)N=CC=C3	YD12LPUXXT7	-21.6702	-9.52761	No
NCGC00643351-02	CCC1=C(CC2=NC(=NO2)C3=CC(OC)=CC=C3)C(CC)=NO1	XH72RTBXG63	-21.6224	0.1499	No
NCGC00880356-01	CN[S+]([O-])(=O)CC1=CC=C(CNC(=O)C2=NNC(=C2)C3=CC=CC=C3)C=C1	FCD7W4H7L6Z	-21.6079	-1.32728	No
NCGC00881952-01	CC1=C(NC(=O)NCC(C)(C)N2CCOCC2)N=CC=C1	VLQAL6NXBCR	-21.6071	-3.97944	No
NCGC00882887-01	COC1=CC2=C(C=C1)N(CC2)C(=O)C(C)(C)C3=CN=CC=C3	36B14ZT9RHU	-21.5797	-19.5037	No
NCGC00883138-01	CN1C=C(C(=O)N2CCN3N=C(C=C3C2)C4CC4)C(=N1)C5=CC=CO5	5L46S1GKC2T	-21.5797	-8.82745	No
NCGC00881750-01	CCOC(=O)C1=C(CN2CCOCC2)N=C3C=CC=CC3=C1C	CMLS4DL55AH	-21.544	-4.38713	No
NCGC00880543-01	FC(F)(F)C1=CC2=C(C=C1)N(CC(=O)N2)C(=O)CC3=C(Cl)C=CC=C3Cl	87GAUVRZGZR	-21.5354	-12.2709	No
NCGC00604575-02	[O-][S+](=O)(NC1CCCCCC1)C2=CC=C(OC(F)(F)F)C=C2	B1T6V5S2D2J	-21.5283	-3.46539	No
NCGC00879740-01	ClC1=CC(NC(=O)C2COC3=C(O2)C=CC=C3)=CC=C1	CBYBZ4MCFXB	-21.4944	-2.1447	No
NCGC00604668-02	COC1=C(OC)C=C2N=C(NC(=O)C3=CC=NC=C3)SC2=C1	5F2Z2VPZP2T	-21.4534	-7.75118	No
NCGC00879863-01	CN(CCOC1=CC=CC=C1)[S+]([O-])(=O)C2=CC=C(C=C2)C(N)=O	QMKT6724WXJ	-21.433	-14.5679	No
NCGC00880956-01	CNC1=C2C=C(SC2=NC=N1)C3=CC=CC=C3	BDWCT4WNWLJ	-21.4266	-9.82189	No
NCGC00883428-01	CC(C)N[S+]([O-])(=O)C1=CC(=CC=C1)C(=O)NCC2=NN=C3C=CC=CN23	Z55L1M3D839	-21.4037	-36.6302	No
NCGC00879371-01	CC1CCOC1C(=O)NC2=C(Cl)C(C)=NC=C2	SNLYWK29UTK	-21.392	-3.56857	No
NCGC00880425-01	CC1=NNC(=C1)C(=O)NC2=CC(F)=C(C[S+](C)([O-])=O)C=C2	1H1RY5LJ5X3	-21.3904	-15.3708	No
NCGC00609492-02	COC1=CC2=C(C=C(N2)C(=O)N(C)C3=CN=C(OC)C=C3)C=C1	ZG3QYR1C6KQ	-21.3863	-7.79048	No
NCGC00881556-01	CCC1=NNC(NC(=O)C2=CN=CC=C2)=C1	8F3FSNGA2GU	-21.3863	-2.59683	No
NCGC00880820-01	CCN(C1=CC(F)=CC=C1)[S+]([O-])(=O)N2CCCCC2	QJKRQMDQU7Z	-21.3541	-9.83901	No
NCGC00882969-01	CC1=CN=C(SCC2=C(C=CC(O)=C2)[N+]([O-])=O)N=C1	J6CDU4NAWZ8	-21.3375	-1.89873	No
NCGC00273535-02	ClC1=CC(NC2=NC(=NC3=CC=CC=C23)C4=CC=NC=C4)=CC=C1	CJZCV8KNVTW	-21.3306	-15.8316	No
NCGC00881884-01	FC1=CC(CC(=O)NC2=NN=C(N2)C3=NC=CC=C3)=CC=C1	SP63BPMDF5F	-21.3232	-8.51724	No
NCGC00881592-01	CC1=C(C=CC(=N1)C2=CSC=C2)C(=O)NC3=C(F)C(F)=C(F)C=C3	5GRB1BTU8JG	-21.3232	-5.91155	No
NCGC00879297-01	C[S+]([O-])(=O)C1=CC=C(C=C1)C(=O)NC2=CC(=NN2)C3=CC=CS3	8VP1K5YWF68	-21.3101	-22.9332	No
NCGC00879098-01	COC1=C(NC(C)=O)C=CC(NC2=NC3=C(S2)C=CC=C3)=C1	B4PQ1K2XJ6R	-21.2897	-6.82567	No
NCGC00640291-02	CC1=CSC(=N1)C2=CC(=CC=C2)C(=O)NC3=C(F)C(F)=C(F)C=C3	RNHH2NTA3B1	-21.2759	-16.8306	No
NCGC00624924-02	CC1CN(CC(C)O1)C(=O)CCC2=C(NC3=C2C=C(F)C=C3)C4=CC=CC=C4	16A36DN8Y46	-21.2759	-6.30152	No
NCGC00638074-02	COC1=C(OC)C(=CC=C1)C2=NN=C(NCC3=C(Cl)C=CC=C3)O2	MLL5KANLV64	-21.2692	-8.05375	No
NCGC00883050-01	OC(=O)CC(NC(=O)C1CN(CC2=CC=CO2)C(=O)C1)C3=CC=C(F)C=C3	YH193F7L8ZD	-21.2663	-3.5976	No
NCGC00881246-01	CCC1=C(CN2C(=O)CCC2=O)C=CC=C1	572GNHF47V9	-21.2444	-2.91589	No
NCGC00880152-01	CC1=C(C=C(N[S+]([O-])(=O)C2=CC3=C(NC(=O)C3)C=C2)C=C1)C(O)=O	8KFKAUS1TU4	-21.2272	-4.10173	No
NCGC00883030-01	COC(=O)C1=CC=C(NC(=O)CC2=CC(=CC=C2)[N+]([O-])=O)S1	V5ZD6BHP8AP	-21.2093	-4.71352	No
NCGC00879174-01	COC1=C(CCN[S+]([O-])(=O)C2=C(F)C=CC(F)=C2)C=CC=C1	XNM1ANZ3T6Z	-21.1873	0	No
NCGC00881175-01	CNC(=O)C(CC(C)C)NC(=O)CC1=C(C)ON=C1C	7RB27P44UW4	-21.1655	-4.54666	No
NCGC00880910-01	CCC(C)C1=C(C=CC=C1)N2CC(CC2=O)C(=O)NCC3=CN=C(C)C=C3	ZAU4UY853T3	-21.1547	-10.4556	No
NCGC00882487-01	CC1=C(C=CC=C1)C2=NOC(CN3N=NC4=C(C=CC=C4)C3=O)=N2	P5T6PU9LDBG	-21.1381	1.16589	No
NCGC00881838-01	FC1=CC(=CC=C1)N2C=CC(=N2)C(=O)NC3=NNC=C3	H9AVK45RD9K	-21.134	-2.98679	No
NCGC00609957-02	CC1=CC(C(=O)NC2=C(C=CC(=C2)C(N)=O)N3CCCCC3)=C(C)C=C1	1D9WVPG4BZZ	-21.1182	-3.87308	No
NCGC00879564-01	CC1CCN(CCN1C2=NC=C(C=O)C=N2)C3=C(F)C=C(F)C=C3	MGRPPNWQF9R	-21.085	-5.91795	No
NCGC00880638-01	CN(C)C1=C(F)C=C(C=C1)C(=O)N2CCCN(CC2)[S+](C)([O-])=O	M4X74R4NUGN	-21.0822	-9.46224	No
NCGC00881570-01	CN1N=C(C)C(CC(=O)NC(CCC(O)=O)C2=CC=CC=C2)=C1C	P92HLZ65JMR	-21.0709	-1.26739	No
NCGC00884166-01	CC1=CCCN(C1)C2=NC(=CC=N2)C#N	9AUDV3NHJT6	-21.0695	-1.01423	No
NCGC00604721-02	CC1CC2=C(C=CC=C2)N1C(=O)CNC3=CC(NC(C)=O)=C(F)C=C3	C826Q4S6YF8	-21.0645	-10.154	No
NCGC00604484-02	BrC1=CC(OC2=NC=C(C=C2)C(=O)N3CCCCCC3)=CC=C1	Q7RCQJZ371U	-21.0551	-6.37242	No
NCGC00882692-01	CC(NC(=O)C1=CC(=CN1)C(C)=O)C2=CC(=CC=C2)[S+](N)([O-])=O	9RPDBCVTFXW	-21.0241	0.882745	No
NCGC00882171-01	COC1CC(C1)C(=O)NC2=C(Cl)C=CC=N2	51QNPR46Z85	-21.0236	-7.34734	No
NCGC00879070-01	COCCN1N=C(C=CC1=O)C(=O)NC2=NC=C(CC3=CC(=CC=C3)C(F)(F)F)S2	RU7A6MLQQSQ	-21.0235	-8.78348	No
NCGC00884089-01	COC1=CC=C(CNC2=NN=C(SC)S2)C=C1	DGYY7ZY37W4	-21.0113	-6.87947	No
NCGC00633847-02	OCC1CCN(CC1)C2=C3C=CC(Br)=CC3=NC=C2	LZXXJGPJ23W	-21.0097	-9.41086	No
NCGC00884061-01	COC(=O)C1=C(CSC2=NC3=C(C=CC=C3)C(=O)N2CCCO)N=C4C=CC=CC4=C1C	JCU77CXQKD4	-20.9968	-12.729	No
NCGC00879313-01	O=C(NC1CCCC1)NC2=NC=CS2	9RFCLFM3LBU	-20.9417	-5.384	No
NCGC00880344-01	CCC(CO)NC1=C2C(SC3=C2CCC(C)C3)=NC=N1	661C1HNSM77	-20.9191	-6.77342	No
NCGC00880808-01	CC(C)C1=NC(=NO1)C2CCCN(C2)C(=O)C(C)[S+](C)([O-])=O	GGPUH4FJ68D	-20.9191	-3.93047	No
NCGC00881300-01	CCC(SC1=NN=C(N1C)C2=CC=C(F)C=C2)C(=O)C3=CC=CC=C3	7AW6DSPBHNR	-20.9132	-13.2323	No
NCGC00880288-01	CC1=NC(CNC2=CC=C(CCC(F)(F)F)C=C2)=NO1	9J8C6JPYU72	-20.9009	-12.4936	No
NCGC00882821-01	CC1(C)CCCN(CCNC2=C(C=C(C=C2)[S+](N)([O-])=O)C(O)=O)C1	MYCA42Q27H1	-20.8959	-1.6489	No
NCGC00628684-02	COC(=O)C1=C(CN2N=NN(C2=O)C3=CC=CS3)C=CC=C1	YQ2M7L629AR	-20.8675	-8.42771	No
NCGC00882922-01	FC1=CC=C(C=C1)N2CCN(CC(=O)NC3CC3)CC2	2NNJS17MH9Q	-20.8675	0.816123	No
NCGC00645098-02	CCC1=C(SN=N1)C(=O)NC2=NC=C(CC3=CC=C(Cl)C=C3)S2	G5N21ALNHP9	-20.866	-6.48636	No
NCGC00879655-01	CCOC1=CC=C(NC2=C(C=CC=N2)C(=O)NCC3=CC=C(C[S+]([O-])(=O)NC)C=C3)C=C1	BHFG7XN5JPF	-20.8598	-13.0017	No
NCGC00881587-01	CCOCC1=C(NC(=O)C2=NNC(=C2)C3=CC=CC=C3)C=CC=C1	KKLN4SBGVJZ	-20.8501	-7.5955	No
NCGC00881921-01	FC1=CC(NC(=O)C2=C(C=CS2)C3=CC=CC=C3)=C(F)C=C1	ZDS527SCJL2	-20.8501	-4.67074	No
NCGC00301891-03	CCOC(=O)C1=C(C)C2=C(S1)N=C(CN(C)CC3=CC=CC=C3)NC2=O	MZY5WL4NSKG	-20.8466	-2.62887	No
NCGC00881002-01	CN(CC#N)C(=O)COC1=C(OCC2=CC=C(F)C=C2)C=CC=C1	AN9ZK86W139	-20.8103	-8.72581	No
NCGC00881003-01	CSCC1=CC(=CC=C1)C(=O)N2CCCC2CN3C=C(C)C=N3	CTJ7TTYCTQ6	-20.8103	-1.08751	No
NCGC00883981-01	CCOC(=O)C1=C(NC(=O)CCC(O)=O)SC(C)=C1C2=CC=CC=C2	XKZNUHL7W7H	-20.8079	-20.5283	No
NCGC00881440-01	COC1=C(OCC2=NC=C(C)O2)C(=CC=C1)C(=O)N(C)C	LANVG7V8NU2	-20.8028	-8.85403	No
NCGC00882009-01	CCC1=CN=C(CCNC(=O)CCC2CCCO2)S1	9RYGA2NA73D	-20.8028	-7.38279	No
NCGC00879506-01	CC(C)C(SC1=NN=C(NC2=C(F)C=CC=C2)S1)C(=O)NC(N)=O	KGZDWNJ21PK	-20.7984	-4.3161	No
NCGC00880917-01	CCC1=NC(=NN1)C2CNCCO2	RV4A5SXGA5D	-20.7922	-4.76965	No
NCGC00641638-02	CC(SC1=NN=C(O1)C2=CC(C)=CC=C2)C(=O)C3=CC=CC=C3	QV4PNK7Q6QG	-20.7678	-6.24584	No
NCGC00879845-01	NC1=CC2=C(C=C1)N=CN(C3=CC=CC=C3)C2=O	TYAD3KFVWVS	-20.7369	-7.5554	No
NCGC00882654-01	COCC(C)NC1=C2C(SC3=C2CCCCC3)=NC=N1	TKXTG2ZXSZX	-20.7108	-3.24783	No
NCGC00881747-01	CC1=CC(=O)C(=NN1C2=C(Cl)C=CC=C2)C(=O)NC3=C(C)C=CC=N3	5AQN5347Q27	-20.7081	-7.02827	No
NCGC00881468-01	FC(F)OC1=CC=C(CNC2=C3OC4=C(C=CC=C4)C3=NC=N2)C=C1	QSV9FJ8J7BZ	-20.7081	-1.12559	No
NCGC00613074-02	COC1=C(C=CC=C1)C2=NC(CN3CCCC3C(O)=O)=CS2	ZQRZ2B5FXGK	-20.6965	-20.453	No
NCGC00883052-01	COC1=CC(=O)C(=NN1C2=CC=C(F)C=C2)C(=O)NC3=C(F)C=C(Cl)C=C3	JPM18DBD147	-20.6823	-5.86276	No
NCGC00882178-01	CN(C)[S+]([O-])(=O)C1=CC(CN2C=CC(=O)C(=C2)[N+]([O-])=O)=CC=C1	Q39FVZDYP5K	-20.6766	-5.55703	No
NCGC00879189-01	FC(F)COC1=NC(NC(=O)NC2CC2)=CC=C1	HNHTHZB51C5	-20.6551	-4.74326	No
NCGC00882410-01	FC1CCCN(C1)C(=O)C2=COC(=N2)C3=C(Cl)C=CC=C3	6V1PD66ZTBC	-20.6538	-13.2245	No
NCGC00880973-01	CCCCN(CC1=NC2=C(C=CC=C2)C(=O)N1)C(=O)C3=NC4=C(C=CC=C4)C=C3	NZX2PBU9A4K	-20.6471	-4.17023	No
NCGC00883231-01	COC1=C(C=CC(C)=C1)C(=O)NC[C@@H]2CCO[C@@H]2C3=NC=NN3	ZDDPJADT6P8	-20.6396	-4.18055	No
NCGC00881523-01	COC1=CC=C(C=C1)C2=NC(CN3C=C(C)C=N3)=NO2	W5QY9T4GYSU	-20.5977	-11.5661	No
NCGC00881252-01	CCN1CCN(CC1C2=NC=CN2C)C(=O)C(C)CCCOC	1ZWQZWYKAGH	-20.582	-4.06807	No
NCGC00881511-01	CCN(CC)C1=NC=C(N[S+]([O-])(=O)C2=CN(CC)N=C2)C=C1	AXG1AFNLJ96	-20.582	-1.65736	No
NCGC00881043-01	CN(C(=O)CC1CCC=C1)C2=CC=CC=C2	8QH8S2XQD8X	-20.5565	-11.6373	No
NCGC00879445-01	CC(NC(=O)CC1=CC=C(C)C=C1)C2=CC=C(OCC3=CN=CC=C3)C=C2	XM1A48T9V36	-20.5527	-6.02474	No
NCGC00882177-01	CCN1N=C(C)C(CNC2=C(C=CC=N2)[S+](N)([O-])=O)=C1C	9CMVXAHBR4N	-20.5504	-6.15971	No
NCGC00879876-01	CCOC1=CC=C(NC(=O)C2(CCN(CC2)C(C)=O)C3=CC=CC=C3)C=C1	H5BPAV4U6XN	-20.5118	-4.95684	No
NCGC00882984-01	CC1=NN(C(C)=C1N[S+]([O-])(=O)C2=CC(F)=CC=C2)C3=CC=CC=C3	328ZRSAYUC6	-20.5114	-8.21119	No
NCGC00883599-01	NC1=NN=C(N1)SCC(=O)NC2=CC=C(OC3=CC=CC=C3)C=C2	ZKYARAM4ZN6	-20.5028	-4.67804	No
NCGC00879814-01	CC(C)NC(=O)CC1=CC2=C(OCC2)C=C1	FJ16ZPFR2RB	-20.4913	-4.51188	No
NCGC00879218-01	COC1=CC=C(NC(=O)CN(C)C(=O)C2CN(C(=O)C2)C3=C(C)C(C)=CC=C3)C=C1	6VMXS8MSTWH	-20.4913	-4.3161	No
NCGC00879943-01	CC1=CC=C(CNC2=C3OC4=C(C=CC=C4)C3=NC=N2)C=C1	1B3PC6YGRPP	-20.4708	-1.25478	No
NCGC00634541-02	COC1=CC(=CC=C1)C2=NN=C(SC(C3=CC=CC=C3)C4=CC=CC=C4)N2C	3DYXFMK84AB	-20.4401	-13.8907	No
NCGC00883238-01	COCCN1C=C(NC(=O)CC2=C(Cl)C=CC=C2)C=N1	RLX3N979ANR	-20.4401	-2.16522	No
NCGC00881253-01	CCNC(=O)NC1=CNN=C1C2CCCN(CC3=CC(OC)=CC=C3)C2	FHQGWGLUYKR	-20.44	0.771072	No
NCGC00622354-02	CC(=O)NC1=CC(NC(=O)C2=CC3=C(CCCC3)C=C2)=CC=C1	MTFHKPD91CB	-20.4299	-15.1553	No
NCGC00879521-01	FC1=CC=C(C=C1)C(=O)N(C2=NC=CC=C2)C3=NC=CC=C3	4T88Q3U25ZJ	-20.4299	-5.08143	No
NCGC00882519-01	CC1=CC=C(S1)C2=C(C(N)=NN2)C3=CC4=C(OCO4)C=C3	NRKHV4XDKJS	-20.4117	-6.24584	No
NCGC00880542-01	COC1=C(C=CC=C1)C(=O)NC2=CC=C(OCC(=O)NC3=CC=C(C=C3)C(N)=O)C=C2	FU7WUXX4G5P	-20.3934	-13.2471	No
NCGC00881231-01	CN(C)C1=C(NC(=O)COC2CCCCC2)C=CC=N1	YX6LGFLBZNS	-20.3769	-2.41957	No
NCGC00884069-01	CCC[S+]([O-])(=O)NC1=C(C=CC(OC)=C1)[S+]([O-])(=O)N2CCOC(C2)C(N)=O	KZLZVQ1KW27	-20.3429	-17.1947	No
NCGC00882573-01	COC1=C(C)C(C)=C(C=C1)[S+]([O-])(=O)NCCC2=NC=CC=C2	TLDFAYXK2QT	-20.2835	-9.4437	No
NCGC00882419-01	CC(C)COCC(O)CNC1=NC2=C(O1)C=CC=C2	2CHX3KPG4T6	-20.2692	-6.77881	No
NCGC00879362-01	CC(O)CCNC(=O)NC1=CC2=C(C=C1)N=C(O2)C3=NC=CC=C3	AR33GDFXDF5	-20.2456	-5.3484	No
NCGC00883408-01	COCCN[S+]([O-])(=O)C1=CC(C(=O)NCC2=NN=C3CCCN23)=C(Cl)C=C1	51A4VKK8QBA	-20.2407	0.649567	No
NCGC00880942-01	COCCNC(=O)C1=NNC(=C1)C2=CC=C(C)S2	N4ZNH18HPJZ	-20.2302	-18.6076	No
NCGC00883727-01	COC1=C(CSC2=C(C=C(C=N2)[N+]([O-])=O)C(N)=O)C=C(F)C=C1	YYYLY8F2SFK	-20.2267	-16.2513	No
NCGC00879069-01	COCC(=O)N(CC1=CC=CC=C1)C2=NC(=CS2)C3=CC=C(F)C=C3	3JHWQS159GH	-20.2252	-5.65097	No
NCGC00292026-04	CC(C)C(=O)N1CCCC(CN2CCN(CC2)C3=CC=CC=N3)C1	N3JDLU27SNA	-20.2035	-6.21289	No
NCGC00620350-02	ClC1=CC=C(CN2CCC(CC2)N3C(=O)NC4=C3C=CC=C4)C=C1	4MM6HMNDM43	-20.198	-4.24717	No
NCGC00882029-01	CN(C)[S+]([O-])(=O)NC1=CC(C)=C(C=C1)N2C=CC=C2C(O)=O	Y14QFC4K1UA	-20.1877	-5.69884	No
NCGC00882119-01	CN(CC1=C(C)N=CS1)C2=C(F)C(C)=NC=N2	QTR6FFYY5P4	-20.1877	-4.95436	No
NCGC00881169-01	COC1=CC(OC)=C(C=C1)C2C(OC3=CC(=CC=C3)[N+]([O-])=O)C(=O)N2CC4CCCO4	4SR14RKXDVU	-20.1561	-7.47142	No
NCGC00882110-01	COCC1=CN(CC2=NC=CC=C2)N=N1	Y1X9NP8Z72L	-20.1561	-6.4965	No
NCGC00288748-03	OC(=O)C(CC1=CNC2=CC=CC=C12)NC(=O)C3=CC=CC=C3F	1UGLA2RJ2LX	-20.1561	-4.44031	No
NCGC00879737-01	CN1C2=C(N3CC(C)=NNC3=N2)C(=O)N(CC4=C(C)C=CC=C4)C1=O	LAR8FDBQVDA	-20.1433	-2.74984	No
NCGC00880766-01	CC(C)C1=CC=C(CCC(=O)N(C)CC2=NC3=C(C=CC=C3)C(=O)N2)C=C1	WYXBPHZPRUD	-20.1396	-15.1995	No
NCGC00883062-01	CC1=C(C=C(C=C1)[S+]([O-])(=O)NC2=CN=CC=C2)C(N)=O	J76A2ZLQLBV	-20.1125	0	No
NCGC00644685-02	NN1C(SCC2=CC=CC=C2)=NN=C1C3=C(Cl)C=CC(Cl)=C3	FNXJ9GQUJAS	-20.1088	-8.74767	No
NCGC00298190-03	CC(C)NC1=NC2=CC=CC=C2N=C1C(C#N)[S+]([O-])(=O)C3=CC=C(C)C=C3	K2TWN45L8AM	-20.1033	-12.6306	No
NCGC00880825-01	CN(CC1=C(C)C=CC=C1)C(=O)C2CCCC2	H11MW9Z69GC	-20.0852	-10.1473	No
NCGC00882632-01	OC(=O)C1=C(N[S+]([O-])(=O)C2=CC3=C(OCCO3)C=C2)C=CC(F)=C1	4AJWH89DJ58	-20.0698	-9.97668	No
NCGC00621544-02	CC1CC2=C(C=CC=C2)N1C(=O)C3=CC(C)=CC=C3	8PH4VCGAMYK	-20.0671	-13.1272	No
NCGC00618378-02	CN(C1CCCCC1)C(=O)C2=CC(=C(C)C=C2)[S+]([O-])(=O)NCC3=CC=CC=C3	QF8TZAHZVPD	-20.0489	-7.62973	No
NCGC00878904-01	CC1=CC=CN2C(CNC3=CC=C(CN[S+](C)([O-])=O)C=C3)=CN=C12	DSZ64W2G5PR	-20.0409	-1.20139	No
NCGC00883472-01	OCC1=C(CNC2=NN3C(C=C2)=NN=C3C4=CC=CC=C4)C=CC=C1	MXBDDNK34JJ	-20.0378	-24.3966	No
NCGC00883668-01	CC1=CC=C(CNCC2=CC(=C(O)C=C2)[N+]([O-])=O)S1	6Z3F2CRCMXN	-20.0378	-5.59006	No
NCGC00882169-01	CC1=CN(CC2=NC(=NO2)C3(CCOCC3)C4=CC=C(C)C=C4)N=C1	V4R7U91QJDN	-20.0142	-8.09182	No
NCGC00881170-01	COC1=CC=C(C=C1)C(CC(O)=O)NC(=O)CCC2=CC=CC=C2	LPKDAG966D2	-20.0142	-3.96171	No
NCGC00635670-02	CC1=C(C)N(CC2=NC(=NO2)C3=CC=C(F)C=C3)C=N1	CG82D28JHLR	-19.9984	-5.78747	No
NCGC00882093-01	COC1=C(OC)C=C2C(=O)NC(=NC2=C1)C3=CN=CC=C3	SYD4SQFSMRB	-19.9984	-0.983781	No
NCGC00880313-01	COC1=CC2=C(C=C1)N=C(N2)SC(C)C(=O)NC(=O)NCC(C)C	PMYRCXJ93BR	-19.9946	-19.1557	No
NCGC00884222-01	CC(NC1=NC2=C(C=NN2C)C(=O)N1)C3=CC=C(F)C=C3	4PKXTS51K47	-19.9942	-11.5811	No
NCGC00883471-01	CC1=CC(=C(C)O1)C(C)(O)CNC2=C3N=CN([C@@H]4O[C@H](CO)[C@@H](O)[C@H]4O)C3=NC=N2	MCNKRNYRSHT	-19.9942	0.715465	No
NCGC00619521-02	CC1=C(CN[S+]([O-])(=O)C2=CC3=C(CCCC3)C=C2)C=CC=C1	QG3UDJ85DRQ	-19.9764	-10.0788	No
NCGC00880767-01	ClC1=CC(Cl)=C(CNC(=O)CC2=CNC3=C2C=CC=C3)C=C1	WZ14FGR9QA6	-19.9764	-8.64018	No
NCGC00881375-01	CC1=CC(NC(=O)NCCC2CCCCO2)=NC=C1	B5ZRQZZ3SST	-19.9511	-12.2397	No
NCGC00644418-02	CN(C1=CC=C(F)C=C1)[S+]([O-])(=O)C2=CC(C)=C(OCC(O)=O)C=C2	ZB3TGM5XNAH	-19.9511	-4.59984	No
NCGC00879425-01	CSC1=CC=C(N[S+]([O-])(=O)C2=CC=CS2)C=C1	ADGMGP4YGS7	-19.9386	-4.12032	No
NCGC00881889-01	CC(C)C1=CC(=NN1C(C)(C)C)C(=O)NC(C(N)=O)C2=CC=CC=C2	CQZN7L4F9LJ	-19.9353	-10.5557	No
NCGC00640986-02	CN(CC1=C(C)C=C(C)C=C1)C(=O)C2=CC3=C(N=C2)N(C)N=C3C	PYKN7URTQZN	-19.9221	-11.603	No
NCGC00881731-01	COCCC(C)(C)C(=O)N1C[C@@H]2CCC[C@@]2(C1)C3=NN=C(O3)C4CC4	L739J9HZCPW	-19.9196	-5.50386	No
NCGC00879918-01	CC(=O)C1=CC=C(C=C1)[S+]([O-])(=O)N2CCC3=C(C=CS3)C2C4=CC=CS4	SDZH26KGWD9	-19.9181	-17.8428	No
NCGC00879468-01	CN(C)C1=CC(C)=C(NC(=O)C2=CN(N=N2)C3=C(C=CC=C3)C(F)(F)F)C=C1	9G3QYZ7PFWU	-19.9181	-10.2963	No
NCGC00880079-01	CC(C)C[C@@H](NC1=NC2=C(C=NN2C3=CC=CC=C3)C(=O)N1)C(=O)OC(C)(C)C	KC9QWUZ1JGR	-19.9039	-10.8323	No
NCGC00616847-02	FC1=C(C=CC=C1)N2CCN(CC2)C(=O)C3=CC4=C(S3)C=CC=C4	GQFNMHQNNFK	-19.9038	-10.5734	No
NCGC00881629-01	OC1=NC(SCCOCC(F)(F)F)=NC(=C1)C2CC2	JYSCQP2ZFA2	-19.888	-24.3818	No
NCGC00883312-01	CC(C)C1=C(CNC2CCOCC2C)N3N=C(C)SC3=N1	W1PTHVYT92F	-19.8846	-11.4757	No
NCGC00622825-02	NC(=O)C1CCN(CC1)C(=O)C2COC3=C(O2)C=CC=C3	SXUWGMPS9WP	-19.8772	1.0768	No
NCGC00882172-01	CCOC1=CC(NC(=O)N2CCOCC2CC(F)F)=CC=C1	2Y8ZKL5GXW3	-19.8722	-10.7861	No
NCGC00880797-01	CC(C)SCC1=CC(NC2CCN(C)C2=O)=CC=C1	6BVNKLRCB5N	-19.8677	-18.7618	No
NCGC00884064-01	CCN(CC1=CC=C(Br)S1)C(=O)C2=CC(N[S+](C)([O-])=O)=C(C)C=C2	6ZQ221QQN3C	-19.8634	-19.4905	No
NCGC00879083-01	ClC1=C(Cl)C(=O)N(CC2=NC(=NO2)C3=CC=CC=C3)N=C1	JMNVF3ADP4B	-19.8567	-7.87577	No
NCGC00880071-01	CC1=NC(=CC=C1)C(=O)NC2=NC=C(CC3=CC(Cl)=C(C)C=C3)S2	2F3XDR4R21Y	-19.8495	-13.5212	No
NCGC00879274-01	CC(=O)NC1CCC(N(CC2=CC3=C(C=NN3)C=C2)C1)C(F)(F)F	W18L89AZPHY	-19.8362	-9.19285	No
NCGC00882702-01	COC1=CC(N[S+]([O-])(=O)C2=CC3=C(OCCO3)C(=C2)C(O)=O)=CC(O)=C1	RT8SZ3KS6DH	-19.8134	-8.47768	No
NCGC00879577-01	CC1=CC=C(C=C1)N2N=CC3=C2N=CN(CCOC4=CC=CC=C4)C3=O	RG5DMJVW2XQ	-19.7953	-3.67536	No
NCGC00881743-01	NC(=O)CCC1CCCN(C1)C2=C3N=CN(C4CC(CO)(CO)C4)C3=NC=N2	ZTSW4YSWQQ3	-19.7934	-9.52761	No
NCGC00881140-01	CC(C)N1CC(CC1=O)C(=O)NCCC2=CSC(C)=N2	8MRWK8RGXRY	-19.7776	-3.71355	No
NCGC00603803-02	NC1=NC2=C(C=CC=C2)N1CCOC3=CC=CC=C3	8LPQKWRRS9F	-19.7748	-4.90344	No
NCGC00883135-01	COC1=CC=C(C=C1)C2CC(=NN2C(=O)CCC(O)=O)C3=C(N[S+](C)([O-])=O)C=CC=C3	6X4U9DKGSNN	-19.7707	-10.4763	No
NCGC00883778-01	CCC1=C(NC(=O)NCC2=CC=C(C=C2)[S+](N)([O-])=O)C(CC)=C(Cl)C=C1	7Z8KUHNJS7J	-19.7617	-7.19396	No
NCGC00879806-01	CCC1=C(SC=N1)C(=O)NC2=C(C)N=CC=C2	B12S3JFDTKB	-19.7544	-4.40509	No
NCGC00882625-01	C[C@H](O)COC1=C2C(F)=CC=CC2=NC=N1	YRP1WVD8YPY	-19.7422	-6.2958	No
NCGC00880317-01	CC1=C(CC2=CC3=C(OCO3)C=C2)SC(NC(=O)C4=CC(N[S+](C)([O-])=O)=CC=C4)=N1	LYNF7ZZ2JQ5	-19.7408	-33.713	No
NCGC00881008-01	FC1=C(CN(CC=C)C(=O)C2=CNN=N2)C=C(Br)C=C1	ZRKSYU5CURN	-19.7408	-9.92464	No
NCGC00879001-01	COC1=CC(=C(OC)C=C1)[S+]([O-])(=O)N2CCC3=C(C2)C4=C(N3)C=CC=C4	VCQM8KWUFUG	-19.7339	-24.9622	No
NCGC00881698-01	CN(C)C(=O)CCN1CCC2=C(C=CS2)C1C3=CC=CS3	ZVFUJDAXX5D	-19.7303	-4.2276	No
NCGC00881095-01	CCC1=C(C=NN1C2=CC(Cl)=CC=C2)C(=O)N3CCN(CC3)C4=C(O)C=CC=C4	LK3TD51GXT4	-19.7145	-1.99415	No
NCGC00626858-02	ClC1=CC=C(C=C1)C2=CC=C(S2)C(=O)N3CCCC3	RPBNFJ3KY9F	-19.7045	-6.32814	No
NCGC00881859-01	CCN1C=C(C=N1)C2CN(CCO2)[S+]([O-])(=O)C3=CC(Cl)=CC(Cl)=C3	4HNDLHK7FQD	-19.6988	-7.09918	No
NCGC00881372-01	CC1=NC(=CC=N1)C2=NC3=C(C=CC(F)=C3)C(=O)N2	WAS169H8Z38	-19.6988	-6.85101	No
NCGC00880800-01	CC(C)C(CCO)NC(=O)NC1=C(OCC2CCCO2)C=CC(F)=C1	1WVYH4S5Z69	-19.6864	-4.06748	No
NCGC00881891-01	OC(=O)CC(N[S+]([O-])(=O)C1=CC2=C(NC(=O)CC2)C=C1)C3=CC=CC=C3	YMN4LD9JH2N	-19.683	-9.04901	No
NCGC00616922-02	CC(C)CCN1C(=O)NC(C1=O)(C2=CC=CC=C2)C3=CC=CC=C3	1KKQCNKAPP6	-19.683	-4.81255	No
NCGC00880295-01	CC(=O)OCCOCN1C=NC2=C1N=C(N)NC2=O	F4MP8WR6PX2	-19.6501	-3.70783	No
NCGC00879798-01	CC1=C(C=C(S1)C(O)=O)[S+]([O-])(=O)NC2=NN(CCC#N)C=C2	AUK5WHVJ7DF	-19.6315	-0.720833	No
NCGC00883489-01	C[C@@H]1[C@H](O)CCN1C(=O)C2=CC3=C(N2)C=C(Cl)C=C3	3RH3VRVCD6U	-19.6309	-10.1502	No
NCGC00881026-01	COCC1=CC(=CC=C1)C(=O)N2CCCC3=C2C=C(F)C=C3	URBPBM41W7H	-19.6139	-7.5441	No
NCGC00878924-01	CC1(C)C(C(=O)NCCC2=NC(N)=NO2)C1(C)C	MGBR5PW4M4F	-19.6111	-1.37937	No
NCGC00881453-01	CN1C=C(C=N1)C(=O)NC(C2=NC=CN2C)C3=CC(F)=CC=C3	DQ4W7JZFWSD	-19.5726	-6.19516	No
NCGC00642269-02	FC(F)OC1=CC(=CC=C1)C(=O)CN2N=NN(C2=O)C3=CC=CC=C3	9SS81T14VMC	-19.5713	-13.008	No
NCGC00879977-01	C[S+]([O-])(=O)NC1=C(C=CC=C1)C2=NN(C(C2)C3=CC(Cl)=C(F)C=C3)C(=O)C4=CC=CS4	WCCMUL5A7F7	-19.5496	-5.50859	No
NCGC00604509-02	CNC(=O)C1CC2=C(CN1[S+]([O-])(=O)C3=CC=C(C)C=C3)C=CC=C2	X8A3VW4YBBY	-19.5285	-7.36176	No
NCGC00883016-01	CC1=CC(=CO1)C(=O)NC2=NC=C(F)C=C2	ZACHT5DHBLA	-19.4858	-1.16589	No
NCGC00882027-01	CC(NC(=O)NC1=NC=CS1)C2CC2	G6Y9WYM2BSZ	-19.4622	-6.95737	No
NCGC00882151-01	COCC[S+]([O-])(=O)NC1=CC=C(C=C1)C2=NN(C)C=C2C(O)=O	3Y1KZKXFADZ	-19.4622	-5.41523	No
NCGC00882020-01	COC1CCC2OCCN(C2C1)C3=C4N=CN(CC5(CO)CCOCC5)C4=NC=N3	U26R9DFDC14	-19.4622	-4.65302	No
NCGC00881193-01	CC1=C(C)C(=O)N(C[C@@H](O)COCC2=CC=CC=C2)C=N1	G3D38JZ6UJY	-19.4622	2.11823	No
NCGC00879751-01	COC1=C(OCC2=COC(=N2)C3=CC=CS3)C=CC(=C1)C#N	B3JDYBPTFT9	-19.4473	-10.3497	No
NCGC00881746-01	CC(O)(CNC1=NC(N)=NC(N)=N1)C2=C(F)C=C(F)C=C2	XG32UYYTYLQ	-19.4464	-9.06674	No
NCGC00883284-01	CC1=C(C#N)C(=CC=C1)[S+]([O-])(=O)NCC2=CC=C(O2)C(O)=O	FTXA4SFVKCT	-19.4431	-11.6089	No
NCGC00880047-01	C[C@@H]1CN(CCN1C(=O)C2=C(Cl)C=CC=C2F)C3CCOCC3	U7AF4VH9JCW	-19.4326	-3.19404	No
NCGC00881947-01	CC(OCC1CCCO1)C(=O)NC2=CC(=CNC2=O)C(F)(F)F	1CJ1APV1Q2N	-19.4149	-7.77276	No
NCGC00883325-01	CC1=C(F)C(=CC=C1)C2=NOC(=N2)C3(C)CCNC3=O	J8W44T2Y3HF	-19.4146	-9.39374	No
NCGC00330036-03	CC(O)C1=CC=CC(OC2=NC=NC3=C2C=C(S3)C4=CC=CC=C4)=C1	XFPZC29LVLB	-19.4146	-6.24584	No
NCGC00297440-04	CC1=C(C)C2=CC=CC(C(=O)N3CCCCC3)=C2N1	BMHG41YNVMA	-19.4145	-9.87327	No
NCGC00884076-01	COC(=O)C1=C(CSC2=NN=C(SCC(N)=O)S2)N=C3C=CC=CC3=C1C	2FJU5NDKKFG	-19.413	-16.7073	No
NCGC00880704-01	COC1=CC(NC(=O)C2=CC(NC3=NC=CC=N3)=CC=C2)=C(OC)C=C1	DZJG14CPX6J	-19.3964	-8.29765	No
NCGC00644667-02	FC(F)(F)C1=CC=CN(CC2=NOC(=N2)C3=CC=CS3)C1=O	VF6QRGMRYC5	-19.3861	-8.37775	No
NCGC00624067-02	CCN[S+]([O-])(=O)C1=CC(C(=O)NC(C)C2CC3CCC2C3)=C(C)C=C1	B9M9M5BZCHU	-19.3833	-12.2928	No
NCGC00881637-01	ClC1=CC=C(C=C1)C2=NNC=C2C(=O)N3CCC4=C3C=CN=C4	W8AZNN9CSV9	-19.3833	-5.37977	No
NCGC00638944-02	CN(CC1=CC(F)=CC=C1)C2=NN=NN2C3=CC=CC=C3	Q1TTDRTF25H	-19.3782	-13.4698	No
NCGC00881042-01	CC(C)N[S+]([O-])(=O)C1=CC=C(C=C1)C(=O)NCC2=CNN=C2C	LXV8GD2MM38	-19.3782	-6.79055	No
NCGC00880688-01	NC(=O)CN1CCC(CC1)NC(=O)NC2=CN=C(C=C2)N3CCCC3	ALMU18NW8NX	-19.3782	-4.76965	No
NCGC00881303-01	CN1C(SC(C(=O)NC2CC2)C3=CC=CC=C3)=NN=C1C4=CC=CC(C)=C4	BLPZ5DH5ZHN	-19.3518	-16.2634	No
NCGC00883789-01	N[S+]([O-])(=O)C1=CC(=CC=C1)[S+]([O-])(=O)N2CCNC(=O)C2	YJVNRDXK2SN	-19.3403	-35.6868	No
NCGC00882170-01	CC1(C)CC2=C(C=CC=C2)N1C(=O)C3=CC=C(C=C3)[S+](C)([O-])=O	5RM55GNWA1D	-19.336	-8.30453	No
NCGC00609622-02	CN(CC1COC2=C(O1)C=CC=C2)C(=O)C3=C(O)N=CC=C3	9NDY6C8Q3SH	-19.336	-5.30887	No
NCGC00883139-01	CC[S+]([O-])(=O)NCCNC1=C2C=C(C=CC2=NC=N1)[N+]([O-])=O	NCPKSLY17JV	-19.3291	-66.5723	No
NCGC00634145-02	CC1=CC(C)=NN1C2=NC(C)=NC(OC3=C(O)C=CC=C3)=C2	52F7D3KCJ4U	-19.3245	-7.11044	No
NCGC00880685-01	C[S+]([O-])CC(NC(=O)C1COC2=C1C=CC=C2)C3=CC=CC=C3	VLL4JQQH5RV	-19.3238	0	No
NCGC00881224-01	OC1=C(F)C(=CC(F)=C1F)C(=O)N2CCCC(C2)N3C=CC=N3	QY56Q9J7G1S	-19.3202	-2.38412	No
NCGC00884212-01	CC(C)(C)C1=NOC(NC(=O)CN2CCC3=C(C2)N=CN=C3)=C1	KAVH4XPM6PD	-19.2677	-1.61176	No
NCGC00879666-01	CC1=C(C)C(OCC(O)CN2C(NCCO)=NC3=C2C=CC=C3)=C(C)C=C1	SB16PJ6874Y	-19.2631	-12.5923	No
NCGC00882660-01	COC1=C(CN(C)CC2=NC3=C(C4=C(CCC4)S3)C(=O)N2)C=CC=C1	SBFB82Q6XGQ	-19.2579	-0.0666222	No
NCGC00880400-01	CCC(O)(CC)CNC1=NN2C(C=C1)=NN=C2C3=CC=CC=C3	CKJA5DGDG6K	-19.2513	-9.46224	No
NCGC00880293-01	N[S+]([O-])(=O)C1=CC2=C(CCCN2CC3=CC(F)=C(Cl)C=C3)C=C1	XL1MV14MFZ8	-19.2513	2.13221	No
NCGC00878981-01	CCC1=CC=C(C=C1)C(NCC(=O)NC2=CC3=C(NC(=O)N3)C=C2)C4=CC=CS4	GK37QPBV9PB	-19.2426	-10.9193	No
NCGC00879718-01	CC(C)(C)NC(=O)NC(=O)COC1=C2C=NN(C2=NC=N1)C3=CC=CC=C3	S23NX2H6L87	-19.2426	-8.46311	No
NCGC00879119-01	CC1=NN(C2CCCN(C2)C(=O)C3=C(C)C(C)=CC=C3)C(C)=N1	2YC54RDQH4M	-19.2426	-2.39388	No
NCGC00881058-01	COC1=CC=C(C=C1)C(=O)N2CCOC(C2)C3=NOC(=N3)C4=CC=CC=C4	584J57N1UMW	-19.2332	-12.545	No
NCGC00881185-01	CC(CN(CC1=CC=CC=C1)C(=O)CCC2CCOCC2)C(O)=O	MLXMBCPLACK	-19.2256	-7.86138	No
NCGC00882156-01	ClC1=CC=C(CNC(=O)C2=CN=CO2)C=C1	8C89S3H43V5	-19.2256	-3.71355	No
NCGC00884010-01	COC(=O)C1=CC=C(NC(=O)CSC2=NN=C(N2)C3=C(F)C=CC=C3)C=C1	RZ8CP35XMLG	-19.2241	-8.07453	No
NCGC00878963-01	COC1=CC2=C(C=C1)C=C(C(=O)OCC(=O)NCC3=CC=CO3)C(C)=N2	R771XDGDDDG	-19.2221	-8.35632	No
NCGC00878997-01	NC(=O)CNC1=C(OC2=CC=CC=C2)C=CC=C1	37HHK9RV3PR	-19.2221	-4.2983	No
NCGC00606069-02	CC1=CC=C(NC(=O)CC2=NC(=CS2)C3=CC=C(C=C3)[S+](C)([O-])=O)C=C1	1N78R16XCAG	-19.2098	-0.345653	No
NCGC00881264-01	FC1=CC=CC(F)=C1CNCC2=C(N=CC=C2)N3C=CC=N3	QFU9942JKSG	-19.2098	1.16104	No
NCGC00880699-01	CN1C(SCC(=O)NC(CC2=CNC3=C2C=CC=C3)C(O)=O)=NN=C1C4=CC=C(Cl)C=C4	6X128RMTH4L	-19.1788	-16.0216	No
NCGC00880995-01	CN(CCOC1=C(F)C=CC=C1)C(=O)C2=CC(=NN2C3=CC=CC=C3)C4CC4	3B37N25F8ZN	-19.1607	-12.1339	No
NCGC00884210-01	CC1=CC=CC(C)=C1NC(=O)CN[S+]([O-])(=O)C2=CC(C(O)=O)=C(C)C=C2	NTC9X1BVHB8	-19.1514	-13.9869	No
NCGC00881959-01	CC(C)C1=NN(C)C=C1C(=O)N2CCC(CC2)C3=CC=CC=C3	DLZSMYZ3598	-19.1468	-6.30152	No
NCGC00605289-02	CC1=C(C)C(=CC=C1)N2CCN(CC2)C(=O)CN3C(=O)CC4(CCCC4)C3=O	KHA2SU2WQUK	-19.1402	-6.5053	No
NCGC00624867-02	OC1=C(C=C(Cl)C=C1)C(=O)NC2CCCCCC2	JCMD9YNZALH	-19.1369	0	No
NCGC00882422-01	CC(=O)NC1=CC(C(=O)NC2=NC=CC=C2)=C(N[S+](C)([O-])=O)C=C1	Y12XZ9PQ5GK	-19.1297	-6.19587	No
NCGC00882830-01	CN1N=NC=C1[S+]([O-])(=O)NC2=CC(C)=C(C=C2)C(O)=O	1V4H8X62JQ5	-19.1297	-5.49634	No
NCGC00883234-01	CC1CCCN1C(=O)C2=NC3=C(C=C2)C=C(C)C=C3	CWQW4TQWDFQ	-19.1297	1.09927	No
NCGC00880158-01	OCCN1CCN(CC1)C(=O)C2=CC(F)=C(C=C2)N3C=CC=N3	TFPC4YYZMT3	-19.1244	-4.85528	No
NCGC00884143-01	CCC(C1CCCN1C(=O)C2=NOC(=C2)C3CC3)C4=CC=CC=C4	SANYBKJ27RL	-19.1078	0	No
NCGC00879623-01	CN1C=NN=C1[S+]([O-])(=O)CC2=COC(=N2)C3=CC(Cl)=CC=C3	CGFTPKJKUQB	-19.0993	-9.21064	No
NCGC00880734-01	COC1=C(C=C(C)C=C1)C(C)N[S+]([O-])(=O)C2=C(F)C=C(Cl)C=C2	VWYTL35SG1W	-19.0882	-9.42798	No
NCGC00883239-01	CCOC1=CC(=CC=C1)C(=O)N2CCCC(C2)C3=NN=C(C)O3	UDCCJB9BN85	-19.087	-26.0493	No
NCGC00883323-01	CO[C@@H]1C[C@H]1C(=O)NC2=NC3=C(CCN(CC4=CC=CC=C4)C3)S2	7WL33W7KCF4	-19.0727	-5.52965	No
NCGC00879254-01	COC1=CC=C(NC2=NC(=CS2)C3=CC4=C(OCC(=O)N4)C=C3)C=C1	6LC8PPFA5D4	-19.0583	-16.8995	No
NCGC00881890-01	FC1=CC(=CC=C1)C(=O)NC2=C(N=CC=C2)N3C=NC=N3	TJMY7CCCW4Y	-19.0521	-4.86573	No
NCGC00634406-02	C[S+]([O-])C1=C(NC(=O)C2=C3C=CC=NC3=CC=C2)C=CC=C1	5S7FV3NJPJS	-19.0519	-1.12177	No
NCGC00607975-02	OC1=C(CCC(=O)N2CCCC2C3=CC(Br)=CC=C3)C=CC=C1	G3KZUY1SWCC	-19.0442	-6.8954	No
NCGC00880239-01	FC1=C(NC(=O)NC2CCCC2)C=CC=C1	JS2VWF3K449	-19.0338	-14.2747	No
NCGC00880081-01	CC1=NNC(C)=C1C2CCCN2C(=O)C3=CC=C(C=C3)[S+]([O-])(=O)NCCC#N	7A6Z1WZSFNF	-19.0157	-2.18359	No
NCGC00882176-01	CC1=CC(C(=O)COC(=O)C2=C(C)N=C3C=C(F)C=CC3=C2)=C(C)N1	2DJ7LNYF9AK	-19.0048	-3.55402	No
NCGC00879784-01	CC1(CCNC(=O)C1)C2=NC(=NO2)C(F)(F)C3=CC=C(F)C=C3	D15DG232HQV	-18.9969	-2.91003	No
NCGC00635387-02	CC1=CC=C(OCCN2N=NN(C2=O)C3=CC=CC=C3)C=C1	AK98SKU78C3	-18.9873	-7.67821	No
NCGC00882556-01	O=C(CN1CCN(CC1)C(=O)C2=NNC3=C2C=CC=C3)NC4=CC=CC=C4	SUHF4FMCZYW	-18.9873	-0.116589	No
NCGC00879897-01	OC1=C(NC(=O)CC2=CC3=C(OCCO3)C(Cl)=C2)C=CC=C1	SA22WQMZ5T5	-18.9765	-8.05375	No
NCGC00881945-01	CN1C=C(C=N1)C2CCN(CC(=O)NCC3=CC=C(F)C=C3)CC2	J7HJPW26VSR	-18.9733	-4.38713	No
NCGC00883379-01	[O-][N+](=O)C1=CC(Cl)=C(NCC2CCN(CC#N)CC2)N=C1	XVBYK4LXDHS	-18.973	0.2998	No
NCGC00883995-01	N[S+]([O-])(=O)C1=CC=C(C=C1)[S+]([O-])(=O)N[C@H]2CCOC2=O	WVG1QSDDW15	-18.9625	-18.2168	No
NCGC00880491-01	COC1=C(C=CC=C1)C(=O)NC2=NC(=CS2)C3=CNC4=C3C=CC=C4	8ST4UNCLVL2	-18.9613	-17.7342	No
NCGC00880388-01	CN(C)[S+]([O-])(=O)NCC1=CC2=C(N1)C=CC=C2	Q44FQLRJMRA	-18.9613	-17.2033	No
NCGC00883391-01	CC(C)C[S+]([O-])(=O)CC(=O)N1CCC2=C(F)C=CC=C12	X6CH127929A	-18.9588	-6.2958	No
NCGC00883822-01	COC1=CC(=CC(OC)=C1)C(=O)OC(C)C(=O)NC(C)C2=CC=C(F)C=C2	UF4PNALCCD1	-18.948	-13.9241	No
NCGC00880961-01	O=C(CN1C=CC=NC1=O)NC2CCCCCC2	9J42MXNR73N	-18.9432	-8.94845	No
NCGC00635326-02	CC1=C(SC(=N1)C2=NC=CC=C2)C(=O)NC3=C(Cl)C=C(C)C=C3C	QJUBJP6HU4F	-18.9432	-6.36239	No
NCGC00318826-03	CC1=CC=C(C=C1)C2=CSC(NC3=CC=CC=N3)=N2	3X61QYRQXPY	-18.9355	-25.158	No
NCGC00881285-01	COC1=C(C=CC=C1)C2CC2C(=O)NCC3=NC(=CS3)C(O)=O	SP36W2ATA71	-18.926	-2.72091	No
NCGC00881585-01	CC(C)C1=CC(=NN1C2=NC=CC=C2)C(=O)NC3=C(F)C(F)=C(F)C=C3	8YHFA252K7D	-18.9102	-12.7182	No
NCGC00881551-01	CC1=C(NC(=O)C2=CC=C(Cl)O2)C=NN1C3=CC=CC=C3	CMAMHLVXSRY	-18.8629	4.88345	No
NCGC00879631-01	CN(CCOC1=CC=CC=C1)C(=O)CCC2=NC3=C(C=CC=C3)C(=O)N2	3DALLNNTJVK	-18.8536	-5.3662	No
NCGC00882161-01	COC1=CC(NC(=O)N2CCC(O)(CC2)C(F)F)=CC=C1	QNZM72VKQ41	-18.8471	-7.68413	No
NCGC00881563-01	COC1=C(C=C(C)C=C1)N2C=CC(=N2)C(=O)N3CCC4=C3C=CN=C4	2YZKLSYYQNL	-18.8471	-3.16405	No
NCGC00878932-01	CC1CC(C)CN(CCNC(=O)CN2C=CC=CC2=O)C1	FD961XKFJKD	-18.8332	-4.22711	No
NCGC00604655-02	CNC(=O)C1CC2=C(CN1CC3=C(F)C=CC=C3)C=CC=C2	FHARV315MK8	-18.8156	-12.8069	No
NCGC00627221-02	COC1=C(OC)C=C(CNC(=O)C2=CC3=C(NC4=C3CCCC4)C=C2)C=C1	PVR5Q2ANMKA	-18.7619	-9.10259	No
NCGC00635311-02	CCN1C(SC2=NC=C(C=C2)C#N)=NN=C1C3=C(C)C=CC=C3	Q9HHY33H1GV	-18.7513	-13.6424	No
NCGC00879543-01	CN1C=CN=C1COC2=CC=C(NC(=O)C3=CC=C(OC(F)F)C=C3)C=C2	N6ST5F9WLYY	-18.7513	-5.97134	No
NCGC00881663-01	CC1=C(NC(=O)CN2C(=O)NC(CCC3=CC=CC=C3)C2=O)C=CC=C1	FFN3AWQ1B4K	-18.7367	-6.67376	No
NCGC00879007-01	NC(=O)C1=CC=C(C=C1)[S+]([O-])(=O)NCC2=NC=CC=C2	CL4T6TDH7WY	-18.7308	-29.0202	No
NCGC00619325-02	COC1=CC=C(C=C1)C(=O)NCC2COC3=C(O2)C=CC=C3	NP1VYG5R46U	-18.73	-4.11196	No
NCGC00880205-01	NC(=O)C1=CN=C(NC(=O)C2=C(F)C=C(F)C=C2)S1	J8Z7F7DASSV	-18.7256	-13.7438	No
NCGC00881492-01	CC1CCCN(C1)C2=NC=NC(=C2)N3CCCC3	2GTAXUZ2YU2	-18.7209	-14.5086	No
NCGC00641471-02	FC1=CC(=CC=C1)C(=O)N2CCCC2C3=CC4=C(OCCO4)C=C3	XDDPNXTFLB4	-18.7103	-5.54418	No
NCGC00882906-01	COC(C[S+]([O-])(=O)NC1=CC(O)=C(C=C1)C(O)=O)C2CCCC2	7FGCK5YWNJX	-18.7024	-7.97801	No
NCGC00883151-01	COCCOC1CCC(CC1)C(=O)N(C)C2=C(C)C=CC=N2	74CGFFSK5FH	-18.7024	-2.74817	No
NCGC00604842-02	OC(=O)C1CCN(CC1)C(=O)CC2=CC(Cl)=C(Cl)C=C2	QXSCFDXF8JT	-18.6894	-10.1644	No
NCGC00880642-01	CCN(CC)C(=O)CCC1=NC(=NO1)C2=CC=NC=C2	G4M4KBZ1LCC	-18.6713	-8.67443	No
NCGC00883058-01	C[S+]([O-])(=O)C1=CC(OCCN2C=C(C=CC2=O)[N+]([O-])=O)=CC=C1	W7GFXM6NXSX	-18.6596	-6.4457	No
NCGC00639995-02	C[S+]([O-])CC1=C(C)C(NC(=O)C2=CC=C(S2)C3=C(F)C=CC=C3)=CC=C1	ZWVLT5WM28N	-18.6578	-5.37977	No
NCGC00881781-01	CC1CN(CCCNC(=O)NC2=NC=CC=C2)CC(C)O1	B55JPDDCJCP	-18.6578	-4.67074	No
NCGC00880601-01	COC1=CC(=CC=C1)C2CCCN2C(=O)C3CCC3	T8ZGM6CSAM6	-18.6531	-5.67734	No
NCGC00879057-01	CCCCN1C(=O)NC(=O)C(N(C)C(=O)C2CCCO2)=C1N	PLHRL8HGX8H	-18.6489	-1.41497	No
NCGC00879002-01	ClC1=CC=C(CNC2=C3C=NN(C3=NC=N2)C4=CC=CC=C4)C=C1	6TQR1YLTAAK	-18.6489	-0.614043	No
NCGC00882921-01	COCC1=C(NC(=O)C2=C(C=CC=C2)N3C=CC=N3)C=CC=C1	YNZ7NA2NGTM	-18.6454	-6.51233	No
NCGC00881244-01	CN(C)C1=NC=C(NC(=O)CC2=CC(=CC=C2)C(F)(F)F)C=C1	4PN2SCYNF5F	-18.6421	-11.4774	No
NCGC00880537-01	COC1=C(C=C(C)C=C1)C(C)NC(=O)CN2C(=O)N(C=C(F)C2=O)C3CCCO3	9LYN5AKLKRH	-18.635	-8.81144	No
NCGC00605265-02	COC1=CC2=C(NC=C2C3=CCN(CC3)C(=O)COC4=CC(Cl)=C(Cl)C=C4)C=C1	4HHYX7RKRMG	-18.6285	3.56857	No
NCGC00882003-01	CC1=CC=C(CN(C2CC2)C(=O)C3=C(O)N=CC=C3)C=C1	VRNLYDNKXFR	-18.6263	-6.39014	No
NCGC00608182-02	CCN1C(=O)N(CC(O)CN2CC(C)OC(C)C2)C3=C1C=CC=C3	81NBB5CXLCC	-18.6263	-5.92927	No
NCGC00882236-01	OCC1CC2CCC1N2C3=C4N=CN(C5CC(CO)(CO)C5)C4=NC=N3	4RHSCA87R3F	-18.6169	4.14724	No
NCGC00881822-01	COC1=CC=C(C=C1)N2C=CC(=N2)C(=O)NC(C)(C)C	HV8DVZLCN2W	-18.5947	-8.32225	No
NCGC00883056-01	OC(=O)C(N[S+]([O-])(=O)CCC1=CC=CC=C1)C2=CC=CC=C2	9FUGQNAY1R6	-18.5884	-7.47835	No
NCGC00882641-01	CC1=NN(C(C)=C1N[S+]([O-])(=O)C2=CC=C(F)C=C2)C3=CC=CC=C3	XF4FTH7FCVX	-18.5884	-6.4457	No
NCGC00604916-02	COC1=C(C=CC=C1)C2=NC(CN(C)C3=CC=CC=C3)=CS2	31RGSZNS8F2	-18.5875	-0.578446	No
NCGC00642400-02	CC1=C(CC(=O)NC2=C(Cl)C=C(Cl)C=C2)C(C)=C3C=CC=CC3=N1	2XG4MPZ6VB4	-18.5632	-9.47443	No
NCGC00881522-01	CC(CNC(=O)C1CCCN1C(=O)CC2=CC=CC=C2)C#N	HN55XQMLYTB	-18.5632	-4.01489	No
NCGC00881464-01	COC1=C(CC(=O)N2CCCC2C(O)=O)C=C(Cl)C=C1	TGX2U81QQSU	-18.5474	-12.7005	No
NCGC00881448-01	CN(C(=O)CN1CCN2C=CN=C2C1)C3(CCCCC3)C#N	TK79HLBQTFB	-18.5474	-3.87308	No
NCGC00883407-01	CC(SC1=NN=C2N1C3=C(C=CC=C3)C(=O)N2CC=C)C(=O)NC(N)=O	Q4MJXZ3Q52S	-18.5457	1.56562	No
NCGC00623534-02	CC1CCC(C)N1C(=O)C2=CC=C(C=C2)C3=CC=CC=C3	RANM3P62VL8	-18.5444	-14.8741	No
NCGC00880494-01	CC(C)OCCOCC1=CC(NC2=CC(C)=NC3=NC=NN23)=CC=C1	9TZ3WPR6ABD	-18.5444	-11.4318	No
NCGC00882073-01	NC(=O)C1CCN(C1)C(=O)C2=CN(N=C2)C3=CC=C(Cl)C=C3	H6BU4N752CW	-18.5317	-5.71656	No
NCGC00881399-01	CCN1N=C(C=CC1=O)C(=O)NC2=C(C)N(N=C2)C3=C(C)C=CC(C)=C3	A97XH5QCGGM	-18.5317	0.239298	No
NCGC00882736-01	CN(C)C1=NC=C(NC(=O)NCCN2CCCCCC2=O)C=C1	U4T4PVWX7UD	-18.5314	-10.9927	No
NCGC00880551-01	CCN1C=C(C#N)C(=O)N(CCC2=CC=NC=C2)C1=O	YNAAUPNGLDF	-18.5262	-6.65354	No
NCGC00879813-01	FC(F)(F)COC1=CC=C(NC(=O)CN2N=C(OC2=O)C3=CC=CC=C3)C=C1	8WBY5124R11	-18.5261	-4.17371	No
NCGC00613021-02	OCCNC(=O)NC1(CCN(CC2=CC=CC=C2)C1)C(F)(F)F	4HTGBRW7M6Q	-18.5159	-6.4256	No
NCGC00881408-01	CCC1=CC(NC(=O)C2=CSC(=N2)C3=NC=CC=N3)=C(CC)C=C1	KD89QJ31326	-18.5159	-6.21289	No
NCGC00883910-01	CC(=O)N[S+]([O-])(=O)C1=CC=C(NC(=O)CC2(CC(O)=O)CCCCC2)C=C1	KCQU7R72LBD	-18.5121	-9.00228	No
NCGC00881178-01	O=C(CSC1=NC2=C(C=CC=N2)C(=O)N1C3=CC=CC=C3)NC4=CC=CC=C4	6W9J28CLYVY	-18.5001	-9.244	No
NCGC00880828-01	CC1=NOC(C)=C1[S+]([O-])(=O)N2CCCN(CC2)C(=O)C3=C(F)C=CC=C3	47K981VKLQN	-18.49	-9.41086	No
NCGC00878915-01	CCC(=O)N1CCC(CC1)NC2=CC=C(Cl)C=C2	5JGCFMJZ8V1	-18.4852	-0.738631	No
NCGC00882097-01	COCCOC1=C(C=CC=N1)C(=O)N2CCC(CC2)C(N)=O	R4UN82AKSNQ	-18.4843	-2.96907	No
NCGC00604645-02	CN1CCN(C(C1)C2=CC=CC=C2)C(=O)C3=CC(=CC=C3)[S+](C)([O-])=O	HSLNHTRV79B	-18.4686	-2.65	No
NCGC00881037-01	FC1=C2CCN(CC2=C(F)C=C1)C(=O)C3CC=CC3	84THQU5M6RQ	-18.4537	-10.2158	No
NCGC00609872-02	COC1=C(OC)C=C(C=C1)C(=O)N2CCN(CC2)C3=C(Cl)C=C(Cl)C=N3	LSNQPCB37GK	-18.4537	-8.86282	No
NCGC00883148-01	CC(C)NC1=NC=C(C=C1)C(=O)N2CCN(CC[S+](N)([O-])=O)CC2	61YDSHSJDWQ	-18.446	-2.43171	No
NCGC00879952-01	CC1=NN(C(NC(=O)C2=C(Cl)C=CC=C2F)=C1)C3=NC4=C(N3)C=CC=C4	QWWP9M9HS9H	-18.4442	-4.10252	No
NCGC00624872-02	OC1CCCN(C1)C2=C3C(SC=C3C4=CC=CC=C4)=NC=N2	TNCRQNT77BR	-18.437	-20.943	No
NCGC00881590-01	CC1=NNC2=C1C=C(NCC3=CC(=CC=C3)C#N)C=N2	U1N7BHA6FXF	-18.437	-3.44766	No
NCGC00883057-01	CCNC(=O)NC1=CC(NC(=O)C2=CC=C(Cl)S2)=C(C)C=C1	VJS9PZUQYSX	-18.4317	-9.94337	No
NCGC00881452-01	CC(C)OCCCNC(=O)CCC1CC2=C(NC1=O)C=CC=C2	3R47B6HFPFK	-18.4213	-8.7654	No
NCGC00606613-02	NC(=O)C1=CC=C(C=C1)C(=O)NC2=C(C=CC=C2)N3CCCC3	XDH68CAYXH5	-18.4213	-6.28379	No
NCGC00882918-01	CC(C)(CN1N=CC2=C(C=C(Cl)C=C2)C1=O)[S+](C)([O-])=O	XZ6JRSGH4HR	-18.4032	-6.37908	No
NCGC00880964-01	NC(=O)C1=C(OCCOC2=CC=C(Cl)C=C2)C=CC=C1	FDJVRJAMZXC	-18.3993	-11.0721	No
NCGC00881830-01	COC1=CC=C(C=C1)C(CC(O)=O)NC(=O)C2=NN(C)C(=O)C3=C2C=CC=C3	M2L918DP632	-18.3897	-1.87007	No
NCGC00878992-01	COC1=CC=C(OCC(=O)N2CCC3=C(C=CS3)C2C4=CC=CS4)C=C1	8BZT5XVPL9K	-18.3828	-5.88235	No
NCGC00882910-01	COC(=O)C1=C(NC(=O)C2=C(F)C=CC(C)=C2)C=CC=N1	B3K48YBDR3P	-18.3748	-9.8934	No
NCGC00882022-01	CC1CN(CC(C)(C)O1)C2=C(Cl)C(=O)NN=C2	3572M666XFD	-18.3739	-4.86573	No
NCGC00881290-01	CC#CCNC(=O)NC1=CN=C(N=C1)C2CC2	4MQ8BUGUP26	-18.3739	-1.53328	No
NCGC00880555-01	CC(C)(C)C(=O)NCCC(=O)NC1=NC=C(CC2=CC(F)=C(F)C=C2)S1	ZGA36D3NN1G	-18.3631	-11.6544	No
NCGC00883310-01	COC1=CC2=C(C=C1)C=C(CNC(C)C3(O)CCOCC3)C=C2	71SAP2XCQ32	-18.3605	-5.96269	No
NCGC00882091-01	[O-][S+](=O)(CC1=C(Cl)C=CC=C1)NCC2=CN3CCCCC3=N2	X6A13KBHJXR	-18.3582	-6.17744	No
NCGC00884671-01	CN1C=CC(=C1)C(=O)NC2=CC=CC(C3=NC=CO3)=C2C	PR83BVDYLK6	-18.3522	-2.7282	No
NCGC00880364-01	CN(CC1=NC(=NO1)C2=CC=CC=C2)CC3=NC4=C(C=CC=C4)C(=O)N3	DYJQ797UWA1	-18.345	-0.402466	No
NCGC00882028-01	COC(=O)C1=NC=C(C=C1)C(=O)N(C)CC2=CC(F)=C(F)C(F)=C2	D4576WAQUG5	-18.3266	-8.37543	No
NCGC00878919-01	OC(=O)C(CNC(=O)CCC1=CC(F)=C(F)C=C1)C2=CC=CC=C2	63U4V9UW5D8	-18.3214	-1.16579	No
NCGC00882245-01	CC(C)C1N(CCNC1=O)C2=C3N=CN(CC4(O)CCOC4)C3=NC=N2	2DD9N3R38NB	-18.3035	3.49767	No
NCGC00609351-02	CCN1CCN(CC1)C2=NC3=C(N2CC4=CC=C(Cl)C=C4)C(=O)NC(=O)N3C	XR716Z8FGS7	-18.3009	-10.2607	No
NCGC00878999-01	ClC1=C(CNC(=O)C2=CC3=C(NC=N3)C=C2)C=CC=C1	1JAUUN61LP4	-18.3009	-8.42752	No
NCGC00881578-01	CCOC1=C(C=CC(OCC2=NC=C(C)O2)=C1)[N+]([O-])=O	CRHNY3VPHHN	-18.2951	-0.168395	No
NCGC00884341-01	CC(NCC1=NC(=NO1)C2=NC=CC=C2)C(C)N3C=CC=N3	YSZ9GDBNMZ3	-18.2941	-16.5186	No
NCGC00607774-02	CC1N(CCNC1=O)C(=O)C2=CC(=CC=C2)C(F)(F)F	D9ZYVLDMY1Z	-18.2893	-5.22985	No
NCGC00881812-01	CNC(=O)C1=CC=C(CNC2=C3C=NN(CCC#N)C3=NC=N2)C=C1	RF5Q3PUHZMS	-18.2793	-29.3805	No
NCGC00616854-02	CC1=CC(=C(C)C=C1)[S+]([O-])(=O)N2CCN(CC2)C(=O)C3=CC=CC=C3	P1X7G3FD6UC	-18.2793	-7.84366	No
NCGC00881441-01	CNCC1CCCN(C1)[S+]([O-])(=O)C2=CC(=CC=C2)[S+](N)([O-])=O	DPXUAU39NP9	-18.2635	-12.4878	No
NCGC00882011-01	CC1=CN(CCNCC(O)CN2CCOCC2)N=C1	KL6VPMK9ZH5	-18.2635	0.168395	No
NCGC00884094-01	ClC1=C(Cl)C(=O)N(CC(=O)NC(=O)NC2CCCC2)N=C1	XV6WSNCT8DP	-18.2505	-21.0315	No
NCGC00609486-02	COCC(=O)N1CCC2=C(C=C(OC)C(OC)=C2)C1C3=CC=CC=C3	H62A95BW7Q6	-18.2478	-10.5025	No
NCGC00881829-01	NC(=O)CN1CCC(CC1)NC2=NC(=CC=N2)C(F)(F)F	6X9NVRYU8X4	-18.2478	-5.23797	No
NCGC00879150-01	COC1=CC(=CC=C1)N(C(=O)C2=CC=NC=C2)C3=NC4=C(S3)C=CC=C4	LYBMJN7U3WP	-18.2395	-11.7558	No
NCGC00879146-01	NC(=O)C1=CC=C(NC(=O)C2=CC(=CC=C2)[S+]([O-])(=O)NC3=C(Cl)C=CC=C3)C=C1	73UDQ491ZP3	-18.2395	-3.55077	No
NCGC00879316-01	CC(NC1=CC=C(F)C=C1)C(=O)NC2=CC=C(C=C2)C(N)=O	U9LRPUVN63Z	-18.2395	-2.34048	No
NCGC00883826-01	COC1=C(C=C(F)C(NCC2=CSC(=N2)N(C)C)=C1)[N+]([O-])=O	X8SJMC76UYB	-18.236	-26.8653	No
NCGC00882916-01	N[S+]([O-])(=O)C1=CC(CNC(=O)CC2=CC(=CC=C2)C(O)=O)=CC=C1	TCU3XNLGTRS	-18.2323	-5.89607	No
NCGC00606582-02	O=C(CN1C=NC2=C(C=CC=C2)C1=O)NC3=CC=C(C=C3)C#N	X3YJFGFTLBD	-18.232	-6.99282	No
NCGC00879598-01	CN(CC1=CC=C(Cl)S1)CC2=NC3=C(C=CC(Cl)=C3)C(=O)N2	5GPSR7GDKGX	-18.219	-1.98452	No
NCGC00879387-01	COC1=CC=C(C=C1)[S+]([O-])(=O)NC2=CC(C)=NN2C3=CC=C(C)C=C3	FSQ2NT8P1KC	-18.219	-1.64635	No
NCGC00880713-01	CC1=C2C=CC=CC2=NC(=C1)C3=CC(=CC=C3)[S+]([O-])(=O)NCCC(O)=O	SVGR6HU3W5S	-18.2181	4.11886	No
NCGC00616837-02	CC(NC1=C(C)C=C(C)C=C1)C(=O)N2CCN(CC2)C3=CC=CC=C3	3KKX41H29SX	-18.2162	-13.5159	No
NCGC00883980-01	COC(=O)C1=C(CNC2=C(C=CC=C2)C(N)=O)N=C3C=CC=CC3=C1C	S5TFCBGXAAZ	-18.2069	-3.05842	No
NCGC00633835-02	CC(=O)NC1=C(NCC2=NC=C(O2)C3=CC=CS3)C=C(C)C=C1	6CLHQG3NT7T	-18.1999	-6.27676	No
NCGC00882757-01	CC1=C(C)C(NC(=O)CC2=C(Cl)C=C(Cl)C=C2)=CC(=C1)[S+](N)([O-])=O	S978FD6PT5W	-18.1896	-9.96003	No
NCGC00882065-01	FC(F)(F)CN1CCN(CCC2=NC3=C(C=CC=C3)C(=O)N2)CC1	G79Z415GB6H	-18.1847	-2.98679	No
NCGC00880166-01	COC1=CC(NC(=O)C2=NNC(=C2)C3=C(Cl)C=CC=C3)=C(C)C=C1	CR5N9VSY3QF	-18.1818	-5.91711	No
NCGC00880857-01	CCCC1CN(CCO1)C(=O)NCCC2=CN=CC=C2	RHJKXJYHDTJ	-18.1818	2.3206	No
NCGC00616828-02	CN1C2=C(N(CCOC3=C(C)C=CC=C3C)C=N2)C(=O)N(C)C1=O	6XL79GR1M1L	-18.1781	-5.57978	No
NCGC00881958-01	CC(O)CNC1=NC2=C(C=CC=C2)N1CC(=O)N(C)C3CCCCC3	XPWTPH7QGY9	-18.1689	-10.5912	No
NCGC00881410-01	CC1COCCN1CC2=NC(=NO2)C3=CC=C(Br)S3	8PSHQ32MVXC	-18.1689	-4.59984	No
NCGC00881783-01	CN(C)C1=C(F)C=C(C=C1)C(=O)N2CCC(=CC2)C3=CNC4=C3C=CC=N4	8K2WQG1A1KW	-18.1689	-4.47576	No
NCGC00882103-01	CO[C@@H]1CN(C[C@H]1O)C2=C3C=CC=CC3=NC=N2	B3G11VDD2YX	-18.1689	-3.07542	No
NCGC00882700-01	COCC[S+]([O-])(=O)NC(=O)C1CC(=O)NC2=C1C=CC(F)=C2	Y1SVS5SWM74	-18.1611	-6.87875	No
NCGC00879658-01	CC1=C(SC(COC2=CC=C(C)C=C2)=N1)C(=O)NCC3=C(F)C=CC=C3	9C1NCYKH2VA	-18.1576	-5.04583	No
NCGC00881521-01	CCC1=C(C=C(C=C1)C(O)=O)[S+]([O-])(=O)NC2=CN(CCO)N=C2	D5A4S9ZXDP8	-18.1531	-8.12727	No
NCGC00882133-01	CC1N(CCOC1(C)C)C2=NC(=CC=N2)C#N	KXDRSDVDCL5	-18.1531	-7.41824	No
NCGC00881599-01	CC1=C(NC(=O)NCC2(CCSC2)N3CCOCC3)N=CC=C1	MH842SPPP5U	-18.1531	-3.97944	No
NCGC00881208-01	CN(CC1=NC=CC=C1)C2=C(Cl)C=CC=N2	XPCXSJCVT5W	-18.1531	-0.115218	No
NCGC00883728-01	CC(C)CC1=NN=C(O1)C(C)NC2=CC=C(N[S+](C)([O-])=O)C=C2	Y8JKZJS2LTQ	-18.1488	-13.9555	No
NCGC00880096-01	CC1=C(NCC2=NN=C(O2)C3=CC=CS3)C(F)=CC=C1	JX4LAHBSANM	-18.1456	-7.20158	No
NCGC00880496-01	COC1(C)CC(NC(=O)NC2=NC=C(F)C=C2)C1(C)C	CZVPYUSN3BA	-18.1274	-8.43466	No
NCGC00607988-02	COC1=C(CCC(=O)N2CCCC3=C2C=C(F)C=C3F)C=CC=C1	429Z4MD1NJ6	-18.1184	0.8994	No
NCGC00879981-01	CC1=CC(C)=C(NC(=O)C2=C(N=CC=N2)C3=NC4=C(S3)C=CC=C4)C=C1	XFBK96S87HV	-18.0962	-14.9417	No
NCGC00881120-01	OC(COC1=CC=CC=C1)CN2C=NC3=C(C=NN3C4=CC=C(F)C=C4)C2=O	LMXBJZC78ZX	-18.0901	-2.5791	No
NCGC00622403-02	CC1(C)CC(CC(C)(C)N1)NC(=O)C2=NNC3=C2C=CC=C3	ULLA84ZGCYR	-18.0757	-4.20931	No
NCGC00884110-01	FC1=C(CCNC2=C3C=CC=CC3=NC=N2)C=CC=C1	CPT6K3VQNHD	-18.0616	-2.9169	No
NCGC00881549-01	CC(=O)C1=CC(NCC2=NC(=NO2)C3=CC(F)=C(F)C=C3)=CC=C1	DRLYCG39HCD	-18.0585	-6.40787	No
NCGC00880834-01	CN1C(=O)NC(C)(C2CCCN(CC3=CC(=CC=C3)C#N)C2)C1=O	551U9HUDMZF	-18.0549	-5.02655	No
NCGC00882693-01	COC1=C(OC2=C3C=CC=CC3=NC(=N2)C4=CN=CC=C4)C=CC=C1	BW6G9FRFSSK	-18.0471	-0.483011	No
NCGC00879148-01	COC1=CC=C(C=C1)[S+]([O-])(=O)NCC2=CC=CS2	YHDAK1NMDP7	-18.0348	-6.61209	No
NCGC00620975-02	CCOC1=C(OCC(O)=O)C=CC(=C1)C(=O)N2CCC(C2)C3=CC=CC=C3	Z8X1K9NBYFU	-18.0329	-5.21319	No
NCGC00882087-01	CC(C)(C)NC(=O)CC1=CSC(=N1)N2CCCNC2=O	NHKWVHYNZ57	-18.027	-13.5336	No
NCGC00610527-02	CCOC1=CC=C(C=C1)C2=NC(=CS2)C(=O)N3CCCC(C3)NC(C)=O	45T8MV95J6G	-18.027	0	No
NCGC00622095-02	COC1=C(NC(=O)C2=CC3=C(N2)C=C(C)C=C3)N=CC=C1	DC4MAQKMQL2	-18.0187	-6.27915	No
NCGC00883081-01	OC1=C(C=CC=C1)N2CCN(CC2)C(=O)C3CN(C(=O)C3)C4=CC(=CC=C4)C(F)(F)F	J6FGV6QX7W5	-18.0187	-3.88075	No
NCGC00617941-02	COC1=CC=C(C=C1)C2=CSC3=C2C(=NC=N3)N4CCNC(C4)C(N)=O	AKKJYN15FXU	-18.0044	-3.23118	No
NCGC00883993-01	CCCN1C=C(N[S+]([O-])(=O)C2=C(C)C=C(C)C(=C2)C(O)=O)C=CC1=O	27B4S89PAFX	-18.0035	4.61514	No
NCGC00881715-01	CCN1C=NC2=C1N=CN=C2NCC(N(C)C)C(F)(F)F	JU94MMK1LFY	-17.9954	-1.55101	No
NCGC00882072-01	C[S+]([O-])(=O)NCC1CCCN(C1)C(=O)CN2C=CC=N2	HFAHAH3CGNK	-17.9797	-2.54365	No
NCGC00883809-01	CCOC(=O)C1=CC(C(O)=O)=C(C=CC2=CC(=C(O)C=C2)[N+]([O-])=O)N=C1	UX7T6NY7WY3	-17.9744	-10.3389	No
NCGC00640492-02	CCC(NC(C)C1=NN=C(S1)C2=C(F)C=CC=C2)C3=CC(=CC=C3)[S+](N)([O-])=O	C2V1WU9SCG7	-17.9744	-7.55563	No
NCGC00880453-01	COC1=CC(NC(=O)C2=CC3=C(OC2)C=C(OC)C=C3)=CC=C1	BA3QMF81P45	-17.9643	-29.0546	No
NCGC00880500-01	CCOC1=C(NC(=O)NC2(CCCC2)C3=NOC(C)=N3)C=CC(F)=C1	75T79QZ1BAB	-17.9643	-8.86282	No
NCGC00639668-02	CC1=C(C)C2=C(C=C1)C(CC(=O)NC3CCCCC3)=CO2	C1U6BH17QR8	-17.9643	-3.75921	No
NCGC00626326-02	CC1=CC=C(S1)C(=O)N2CCC(CC(N)=O)CC2	VTX3HBLXHPJ	-17.9639	-4.10352	No
NCGC00884401-01	COC1=C(CN(C)C(=O)C2=CC3=C(C=C2)N(C(C)C3)[S+](C)([O-])=O)C=C(Cl)C=C1	ZSZFWJAFCZB	-17.9599	-0.117934	No
NCGC00882797-01	CCC1=CC=C(C=C1)[S+]([O-])(=O)NC2=CN=C(N=C2)C3=CC=CC=C3	67JLMC9T4FG	-17.9332	-7.54497	No
NCGC00883075-01	CN(CC1=CC(NC(=O)C2CCCN(C2)C3=NC4=C(S3)C=CC=C4)=CC=C1)C(C)=O	NGMXC18RWML	-17.9332	-2.86476	No
NCGC00880659-01	CC1CC(=O)NC2=C(C=CC=C2)N1C(=O)C3=CC=C(OC(F)F)C=C3	XC7VB19414J	-17.928	-9.53074	No
NCGC00880721-01	CC(C)C(C)NC(=O)C1=CC=C(C=C1)N2C=NC3=C2C=CC=C3	GL2RZ7MYPG6	-17.928	-8.04076	No
NCGC00880417-01	CC(=O)NC1=CC(=NN1)C2=CC=C(Br)S2	1K5CP86P3PY	-17.928	-7.69824	No
NCGC00882893-01	CCC1=NC(C)=C(N[S+]([O-])(=O)C2=CC(C(O)=O)=C(OC)C=C2)S1	3G647BXNSWF	-17.919	-5.77948	No
NCGC00881251-01	CNC(=O)C1=CC(CN(C)C[C@@H]2CCCN(C)[C@H]2C3=CN(C)N=C3)=CC=C1	M141WWR7RLJ	-17.9008	-1.39147	No
NCGC00882225-01	COC1=CC(=CC=C1)C2CN(CCO2)C(=O)C3=CC=C(Cl)O3	8TBBZ67JMYU	-17.8905	-7.56163	No
NCGC00883823-01	CC1CC(OC(=O)C2=CC(N[S+](C)([O-])=O)=CC=C2)C(=O)O1	DA66CRBRNM6	-17.8872	-7.42983	No
NCGC00881950-01	CN(CC1=CC=C(Cl)S1)CC2=NC3=C(C=NN3C)C(=O)N2	2LN86FFT4RD	-17.885	-6.62058	No
NCGC00882154-01	CCC1=NN=C2C=CC(=NN12)N3CCC(C)(CO)CC3	QQ14ANPKJ6K	-17.885	-5.14934	No
NCGC00883361-01	COCC1=C(C(=O)OCC(=O)NC2CC2)C(C)=C3C=CC=CC3=N1	SLPNQMZQS9U	-17.8762	-3.31446	No
NCGC00880075-01	O=C1CCC2=C(N1)C=CC(=C2)C3=CSC(=N3)C4=NC=CN=C4	LAZ313NALMC	-17.8737	-12.7333	No
NCGC00883819-01	COC1=CC2=C(C=C1)C=C(C(=O)OCC3=CC(=O)OC4=C3C=CC(NC(C)=O)=C4)C(C)=N2	KMRY9ZUKMML	-17.8727	-0.353801	No
NCGC00884075-01	COC1=CC2=C(C=C1)C=C(C(=O)OCC3=NC(N)=NC(N)=N3)C(C)=N2	96F7643DJQW	-17.8582	-8.81359	No
NCGC00881790-01	N[S+]([O-])(=O)NC1CCCC2=C1C=NN2CC3=CC=CC=C3	PBV7XGBZ6RS	-17.8535	-3.64265	No
NCGC00879742-01	CCN(CC)C(=O)C1=CC=C(NC2=C3SC=CC3=NC=N2)C=C1	HMPBTUXVVV7	-17.8506	-7.71558	No
NCGC00884004-01	CC(N[S+]([O-])(=O)C1=CC=C(NC(C)=O)C=C1)C(=O)NC2=NN(C)C=C2	VLN4WFUS74Z	-17.8437	-4.08051	No
NCGC00881620-01	CC(OC1=CC=C(CC(O)=O)C=C1)C2=NC(=NO2)C3=CC=C(Cl)C=C3	HYXLJ33BFFC	-17.8377	-6.78011	No
NCGC00881317-01	CN(C)C(=O)C1=CC(NC(=O)C2=NOC(=C2)C3=CC(Cl)=CC=C3)=CC=C1	BJ8SQJD3L92	-17.8377	-2.47275	No
NCGC00882384-01	CC1=C(C=C(C=C1)C(=O)N2CCC(CCC3=CC=CC=C3)CC2)[S+](C)([O-])=O	RFUV48MS7FF	-17.8335	-8.19454	No
NCGC00882920-01	CC(C)N1CCC(CC1)C(=O)NC2=NC(C)=CC=C2	GUL6VFMSM3L	-17.8335	1.54897	No
NCGC00884434-01	COC1=C(OC)C(C=C2CCC3=C(C(O)=O)C4=C(C=CC=C4)N=C23)=CC=C1	H9CQ6RJFUFF	-17.8291	-9.37967	No
NCGC00606282-02	CC1CCCN(C1)C(=O)CCN2C(=O)COC3=C2C=CC=C3	A6RVQ8Q6QAQ	-17.8219	-7.29416	No
NCGC00882152-01	CO[C@H]1CCCC[C@@H]1N[S+]([O-])(=O)CC2=CC(=CC=C2)C(O)=O	J93C7THVC1V	-17.8219	-5.25569	No
NCGC00880341-01	CN(C1=CC=C(C=C1)C(=O)NCCC2=CC=CC=C2)[S+]([O-])(=O)C3=CC=C(C)C=C3	Z9RV3J6Z77P	-17.8193	-7.73249	No
NCGC00880949-01	CC(C)CCNC(=O)CN1C=CC(=O)NC1=O	93XUGAKCRAG	-17.8193	-7.11594	No
NCGC00880460-01	CC(N(C)C(=O)C1=CN2CCCCC2=N1)C3=C(F)C=CC=C3	U8RGT7ZF9Y3	-17.8193	-6.97893	No
NCGC00882248-01	OCC5(CN1C=NC2=C1N=CN=C2N3CC4CC4(C3)C(F)(F)F)CCOCC5	TGP8DM5JHCC	-17.8192	-4.01399	No
NCGC00883893-01	COC1=CC(CNC(=O)COC(=O)C2=C(C)N=C3C=C(F)C=CC3=C2)=CC=C1	LA2T5PG6NWP	-17.8146	-9.47402	No
NCGC00880296-01	CN1C(=O)N(C)C2=C(C=CC(N)=C2)C1=O	WJF421LQZQU	-17.8011	-2.45761	No
NCGC00881242-01	CN(C)CC1=CC=C(C=C1)[S+]([O-])(=O)NCC2=NC(C)=C(C)O2	67HTF5HWN1X	-17.7904	-7.02827	No
NCGC00640129-02	COC1=C(C=CC=C1)C2=NOC(=N2)C3CC3C4=CC(Cl)=CC=C4	U75LYP61HUQ	-17.7904	-5.14934	No
NCGC00883568-01	FC(F)(F)C1=C(N=CS1)C(=O)N2CCN3C(CNC3=O)C2	1AR2TH1Z5QB	-17.7855	-11.1723	No
NCGC00883821-01	COCCN1C(=O)N(CC(=O)NC2=C(C)C(C)=CC=C2)C(=O)C(N3CCCCC3)=C1N	Q9ZHWNB9WL1	-17.7855	-6.28194	No
NCGC00880412-01	CC(CNC(=O)C1=CC=C(NC1=O)C2=CC=CC=C2)[S+](C)[O-]	MMYRQQJY4UF	-17.783	-5.72872	No
NCGC00880643-01	CCN(CC)C(=O)C1CCCN1C(=O)C2=CC=C(F)C=C2	MN2H2CY9NWV	-17.783	-5.71159	No
NCGC00883063-01	C[S+]([O-])(=O)NC(=O)COC1=CC=C(C=C1)N2CCCC2=O	XWB5GKWTC3Q	-17.7765	-5.41306	No
NCGC00881666-01	[O-][S+]1(=O)CCC(CNC(=O)NC2=NC=CC=C2)C1	JJ8VQKK1TUB	-17.7746	-7.61322	No
NCGC00884059-01	CNC(=O)NC(=O)COC(=O)C1=C2C=CC=CC2=NC3=C1CCCCC3	7XGRD846V6V	-17.7565	-4.42645	No
NCGC00880426-01	CC1=CC(NC(=O)CN2C(=O)C=CC(I)=C2C)=CC=C1	CW57L14ZDFM	-17.7468	-4.11886	No
NCGC00625194-02	CC1CCCC(NC(=O)CC2=CNC3=C2C=CC=C3)C1C	3YHZ9UC778K	-17.7468	-3.26254	No
NCGC00881664-01	ClC1=C(NC(=O)C2=CC=CS2)C=C(C=C1)C(=O)NC3=CN=CC=C3	BFKKZGT65W1	-17.7273	-10.148	No
NCGC00881825-01	OC(CN1C=CN=C1C2=CC(=CC=C2)[N+]([O-])=O)C3=C(F)C=C(F)C=C3	SVC4Y5YCWK3	-17.7273	-8.72995	No
NCGC00881259-01	NC(=O)C1CCCN1C(=O)C2=C(Cl)C=CC(Cl)=C2	13BWNM7GV6Z	-17.7115	-3.96171	No
NCGC00879949-01	CC(C)CNC(=O)COC(=O)C1=CC(=NN1C2=CC=CC=C2)C3=CC=CC=C3	RCATDHABYCN	-17.7073	-8.12494	No
NCGC00300872-03	CC(NC(=O)C1CCN(CC1)C(=O)C2=CC=CC3=CC=CC=C23)C4=CC=CC=C4	S8X6LLRLAFT	-17.6924	-6.39664	No
NCGC00882695-01	C=CCN1C2=NN=C(SCC(=O)NC3=CC=C(C=C3)C#N)N2C4=C(C=CC=C4)C1=O	HBFHJZSFS9Q	-17.691	-3.93071	No
NCGC00879258-01	COC1=C2CCN(CC2=CC=C1)C(=O)NCC3=C(F)C=CC(=C3)C#N	C16DKJZRW13	-17.6868	-2.37608	No
NCGC00609673-02	CCN1C(=O)N(CCC(=O)N2CCCC(C2)NC(=O)CC)C3=C1C=CC=C3	1X1KVZCTSHZ	-17.68	-8.23363	No
NCGC00880823-01	COC1=CC(CN(C)C(=O)C2=CC(=NN2C3=CC=CC=C3)C4CC4)=CC=C1	DHW458FZQFA	-17.6742	-8.89707	No
NCGC00879476-01	CCCN1N=C(C(=O)NC2=CC(N[S+](C)([O-])=O)=C(OC)C=C2)C3=C(C=CC=C3)C1=O	Q89BHVSV1VG	-17.6663	-8.08935	No
NCGC00635695-02	CC1=CC=C(C=C1)C2=NN=C(CN3CCCC3CN4C=NC=N4)O2	Z376LGFSZ85	-17.6663	3.60416	No
NCGC00881239-01	CN1C=C(C=N1)[C@@H]2NC(=O)CC[C@H]2NCC3=CC(=C(F)C=C3)C(F)(F)F	VXUWPG2RM7A	-17.6642	-4.72392	No
NCGC00880750-01	CC(NC(=O)CN1C=CC=CC1=O)C2CC3CCC2C3	3MUMLZ8NTUZ	-17.6561	-13.3156	No
NCGC00884663-01	C(OC1=CC2=C(C=CC=C2)C=C1)C3=NN=C(O3)C4CC45CCOCC5	FT9J3YP3YYT	-17.6548	-7.03672	No
NCGC00617647-02	COC1=CC2=C(C=C1)N=C(C=C2)C(=O)N3CCCC(C3)C(F)(F)F	HJPSBYG669U	-17.6548	-6.98954	No
NCGC00882165-01	CC1CN(CC(=O)N1)C2=C3C=CC(Cl)=CC3=NC=N2	DQXBXQRJ5ZD	-17.6485	-7.91456	No
NCGC00883136-01	CN(C)[S+]([O-])(=O)C1=CN(C)C(=C1)C(=O)N[S+](C)([O-])=O	8J3528AY8QD	-17.6483	-7.84477	No
NCGC00882974-01	CC1=C(N=CC(=C1)[N+]([O-])=O)N2CCCC(C2)N3CCNC3=O	JPX91BCYRP8	-17.6483	1.36576	No
NCGC00879474-01	ClC1=C(CC(=O)NCC2=CC=C(OCC3=CN=CC=C3)C=C2)C=CC=C1	NX9W572PTSX	-17.6459	-6.80787	No
NCGC00879268-01	CC1=NC=NC(=C1)N2CCN(CC2)C3=C(C)N=CC=N3	TNXZKQLZDS7	-17.6459	-1.82433	No
NCGC00883816-01	CNC(=O)CC1=CC=C(NCC2=CC(F)=CC=C2)C=C1	28LS6KJQQPV	-17.6257	-12.9649	No
NCGC00604679-02	O=C(N1CCN(CC1)C(=O)C2=CC=CC=C2)C3=CC4=C(N3)C=CC=C4	25NZLV5BWUH	-17.6254	-4.83225	No
NCGC00881311-01	CC1=CC(C)=C(OCC(=O)N2CC(OC3=C2C=CC=C3)C(N)=O)C=C1	RXPL1TYYR87	-17.6169	-9.91758	No
NCGC00881516-01	CCOC(=O)NC1=CC=C(NC(=O)N2CCOC(C2)C(N)=O)C=C1	ZBZ8YWMNAH6	-17.6169	-6.30152	No
NCGC00636411-02	BrC1=CC=C(CC(=O)N2CCCC(C2)N3C=NC=N3)C=C1	PV7PR7GLK3B	-17.6169	-3.39449	No
NCGC00882259-01	COC1=CC=C(C=C1)C2(CCOCC2)C3=NN=C(O3)C4=CC(=CC=C4)[S+]([O-])(=O)N(C)C	V78DH5C12ZV	-17.6056	-4.61359	No
NCGC00881230-01	OC1=C(NC(=O)C2(CCOCC2)C3=CC=C(Cl)C=C3)C=CN=C1	R6JT8H5M8XY	-17.6011	-4.47576	No
NCGC00632533-02	COC1=C(NC(C)=O)C=CC(NC2=C3C=C(F)C(F)=CC3=NC=N2)=C1	AZ5HKDM38UY	-17.5913	0	No
NCGC00881956-01	OCCN1N=CC2=C1N=CN=C2NCCCNC3=NC=CC=C3	3XCDRHTF172	-17.5854	-10.6621	No
NCGC00640429-02	FC1=C(C(=O)NC2=CN(N=C2)C3=CC=CC=C3)C(Br)=CC=C1	PRJ3M5HPFM6	-17.5854	-4.7062	No
NCGC00881333-01	NC(=O)C1CCN(CC1)C(=O)NCCC2=NC=CC=C2	TT42UVL6PK9	-17.5854	0.930604	No
NCGC00884224-01	CCN(CC1=NC2=C(C=NN2C)C(=O)N1)C3=CC(F)=C(F)C=C3	QH7GN28LXDG	-17.5821	-19.0817	No
NCGC00882166-01	CC1=CC(C)=C(C=C1)[S+]([O-])(=O)CC2=CN(CCF)N=C2	TPQDDAX4FKN	-17.5696	-6.76239	No
NCGC00881086-01	FC1=C(CCNC2=C3C=CSC3=NC=N2)C=CC=C1	HF3J45T4D9B	-17.5696	-5.91155	No
NCGC00881019-01	FC(F)(F)C1CCCCC1NC(=O)CN2C=NC=N2	HXFBT15S22P	-17.5655	-8.82857	No
NCGC00624760-02	CNC(=O)N1CCN(CC1)C2=NC3=C(S2)C=CC=C3	7YVMJB44R3J	-17.5655	2.61175	No
NCGC00603032-03	CC1=CC(C)=C(C)C=C1[S+]([O-])(=O)N2CCCC2	8RSXJXDWGBV	-17.564	-7.82237	No
NCGC00883228-01	CCC1=NC=C(S1)[S+]([O-])(=O)N[C@@H](CC(C)C)C(O)=O	ZVGRWTF61LS	-17.5629	-1.21586	No
NCGC00883064-01	CC(=O)N1CCN(CCNC2=C3C(F)=CC=CC3=NC=N2)CC1	QWD9644JVB8	-17.5629	0.166556	No
NCGC00884649-01	CC1=NOC(=N1)C(C)(C)N[S+]([O-])(=O)C2=C(F)C(F)=CC(=C2)C(O)=O	XTA73FN5VUL	-17.5385	0	No
NCGC00604615-02	CC1=CC(=CC(C)=C1)C(=O)N2CCN(CC2)C(=O)C3=NNC4=C3C=CC=C4	NW2M21Z8UBF	-17.538	-8.44634	No
NCGC00882979-01	COCCOCC(=O)NC1=C(O)N=CC=C1	8PVDC1G15M1	-17.5344	-8.97735	No
NCGC00882004-01	CN(C)[S+]([O-])(=O)CCCNCC1CN(C)CCO1	M6HBMZLQRY9	-17.5223	-4.2985	No
NCGC00881379-01	CC1=NC(CCNC(=O)N2CCC(CO)CC2)=CS1	QULHJU8FJNB	-17.5223	-2.79181	No
NCGC00880187-01	CCSC1=NC(C(=O)NCC2=CC=CC=C2)=C(Cl)C=N1	UFJ9587BPV7	-17.5111	-42.3275	No
NCGC00880783-01	CC1=CC=C(C=C1)[S+]([O-])(=O)N2CC(CC3=CC=C(F)C=C3)C2	9AHH7SJ94QW	-17.5111	-12.8532	No
NCGC00623349-02	NC(CC1=CNC2=C1C(Br)=CC=C2)C(O)=O	43RS6SNDCGC	-17.5094	-5.13405	No
NCGC00882014-01	CC(N(C)CC1=NC2=C(C=CC=C2)C(=O)N1)C3=CC=CC=C3	M9DJVZGRZWL	-17.5065	-6.62058	No
NCGC00879570-01	CC1=C(C)C(=CC(=C1)C(=O)NCCC2=C(F)C=CC=C2)[S+](N)([O-])=O	W4TZ21Q8WHL	-17.5026	-7.12824	No
NCGC00881034-01	CC1CN(C(=O)CCCOCC=C)C2=C(C=CC=C2)N(C)C1=O	YN9HBGL9YQL	-17.493	-9.51362	No
NCGC00881665-01	CC(NC1=CC(C)=NC2=NC=NN12)C3=CC(F)=C(F)C=C3	3W2RSS4B7ZN	-17.4907	-6.81556	No
NCGC00881382-01	CC1=CN=C(NCCCN2C=C(C#N)C(=O)NC2=O)C=C1	JBGT5VZQP4R	-17.4907	-3.57175	No
NCGC00883401-01	CCN1C=CC(=N1)C(=O)NCC2=CC=C(OC)C=C2	ZR4YBS2L8H8	-17.4774	-4.71352	No
NCGC00881561-01	CC1=NN(C(NC(=O)COC2=C(Cl)C=CC=C2)=C1C)C3=CC=C(C=C3)C#N	GQJ1KVBN9XU	-17.475	-7.82593	No
NCGC00881906-01	COC1=C(F)C(C)=C(C=C1)[S+]([O-])(=O)N2CCC(C2)OC3=CN=CC=C3	8YDAHXVW889	-17.475	-4.13897	No
NCGC00641015-02	COC1=C(C=C(F)C=C1)C2=CSC(CC3=CC=CC=C3)=N2	BFKR19JFC6N	-17.4748	-4.90666	No
NCGC00880022-01	CN(C)C2(CNC(=O)NC1=NC=CS1)CCCC2	P1KATCGA9U2	-17.4748	-1.58418	No
NCGC00883791-01	NC(=O)C1=CC=C(CNC2=CC(F)=CC=C2)C=C1	RB52NG9PU88	-17.4659	-9.47402	No
NCGC00879514-01	COCCN1C2=C(C=CC=C2)N=C1C3=CC(OC)=C(O)C(OC)=C3	57T4QDJFBJA	-17.4616	-2.1447	No
NCGC00881241-01	CCCCCNC(=O)C1CCN(CC1)C(=O)C2=C3C=CC=CC3=CC=C2	QSNAK8NAYZZ	-17.4592	-10.8393	No
NCGC00645078-02	ClC1=CC(=CC=C1)C2=CN=C(CN3C=NC(=N3)C#N)O2	87BMNTHB3TP	-17.4592	-5.18479	No
NCGC00881953-01	O=C(NCCN1CCCCC1)NC2=CNN=C2	K6W6WJYKDGT	-17.4592	1.94097	No
NCGC00880034-01	CC(C)(C)C(=O)NC1=CC=C(NC(=O)C2CCCN(C2)C(N)=O)C=C1	K6AUP3U41UD	-17.4567	-7.88662	No
NCGC00881824-01	CC(C(=O)NC1=C(OCC2CCCCO2)C=CC=C1)[S+](C)([O-])=O	7D899DM5CPQ	-17.4434	-15.1821	No
NCGC00881129-01	CC(NCC1=NN=C(O1)C2=CC=CC=C2)C3=C(Cl)C=CC=C3	L97FB7F9ZKS	-17.4434	-11.1584	No
NCGC00640120-02	CN1N=C(C=CC1=O)C(=O)NC2=NC3=C(S2)C=C(OC(F)(F)F)C=C3	ZQ7D7SGDC9J	-17.4411	1.68194	No
NCGC00882580-01	OC2(CNC(=O)NC1=CC=NC=C1)CCCCC2	B4XR3ZCUD3M	-17.4347	1.54897	No
NCGC00881380-01	CC(CN1C=CC=N1)NC(=O)C2CCCN(C2)C(C)=O	ZCZY4LTXGLV	-17.4276	-7.68413	No
NCGC00883788-01	COC1=C(N[S+](C)([O-])=O)C=C(NC(C)C2=NN=C(O2)C3=CC=CC=C3)C=C1	69CRZ411X9J	-17.4223	-7.46128	No
NCGC00883790-01	COC1=C(N[S+](C)([O-])=O)C=CC(NC(=O)CN2C=CC=CC2=O)=C1	V6R6MPHT113	-17.4223	-4.48935	No
NCGC00879113-01	[O-][S+](=O)(NC1CCCN(CC(CCC#N)C#N)C1)C2=CC=CC=C2	KSMPKW7NPA6	-17.4207	-6.4875	No
NCGC00880505-01	CC(C)C1CCN(CC1)C(=O)NCC2=CN(C3CC3)C(=O)NC2=O	Q4W4Y4NCJMD	-17.4205	-4.51276	No
NCGC00884078-01	CC1=NC2=C(O1)C=CC(N[S+]([O-])(=O)C3=C(C)C(C)=CC(=C3)C(O)=O)=C2	51V74WCKYDC	-17.4077	-11.9899	No
NCGC00884564-01	O=C1C=CC2=C(C=CN2)N1CC3COCCO3	MLXPZXM7HWR	-17.4077	-5.25985	No
NCGC00879277-01	CN1CN(CC2=C(C)C=CC=C2)CC1=O	AZTRFYQJZ2C	-17.4002	-1.32598	No
NCGC00883275-01	COCCCCN(C)C(=O)C1=C2C=CC=CC2=CC=C1O	99NHLKZL1SX	-17.3919	-6.27915	No
NCGC00882835-01	OC(=O)CCCC1=CC=C(N[S+]([O-])(=O)N2CCC2)C=C1	Q8PK46752GS	-17.3919	-5.52965	No
NCGC00880977-01	COC1=C(OC)C=C2C(=O)NC(CN(C)CCOC3=CC(C)=CC(C)=C3)=NC2=C1	P8QLVYH9GK9	-17.3842	-9.68488	No
NCGC00621388-02	CC(N1CCN(CC(=O)NC2CC2)CC1)C(=O)NC3=C(C)C=CC=C3	UWM6RZLF5ZK	-17.3842	-7.2187	No
NCGC00881690-01	CN(CC1=CC(=CC=C1)C2=CC=CC=C2)C(C)=O	49P77F11A57	-17.3803	-7.61322	No
NCGC00881383-01	CCN(CC)C1=NC=C(CN2C=C(C#N)C(=O)NC2=O)C=C1	ZH9SZWHNYSS	-17.3803	-5.64566	No
NCGC00644684-02	FC(F)(F)C1=C(C=CC=C1)N2C=C(N=N2)C(=O)NCC3CCOC3	GJ48R1A17D7	-17.3803	-2.40184	No
NCGC00879378-01	CC(C)N1C=C(C=N1)C(C)NC2=CC=C(CC(N)=O)C=C2	5KLLTWXQQAN	-17.3797	-2.71425	No
NCGC00633086-02	CN(CC1=NN=C(O1)C2=CC=CC=C2)CC3=CC=C(Br)C=C3	WTQBRMWT7WB	-17.3797	-0.578446	No
NCGC00644048-02	CC1=CC(C)=C(CSC2=NN=C(N2CC(F)(F)F)C3=CC=NC=C3)C(C)=C1	UV9ZRAPYGMH	-17.3646	-11.3356	No
NCGC00881951-01	CC(=O)N1CCC(CC1)NC(=O)NC2=C(C)C=CC=N2	UA9ZSX1BR65	-17.3646	-4.42258	No
NCGC00882168-01	CCC1(O)CCN(C1)C(=O)NC2=C(Cl)C=CC(F)=C2	M6KNGRD6BGR	-17.3488	-6.23061	No
NCGC00881718-01	CN(CC1=NOC(C)=C1)C2=NC=C(Cl)C=N2	ZRHQ4GXP4W6	-17.3488	-5.78747	No
NCGC00616853-02	O=C(C1CCN(CC1)C2=NC=C(C=C2)C#N)N3CCCCC3	U579KLFTJM7	-17.3488	-2.91589	No
NCGC00881723-01	COC1=C(C=C(C=C1)[S+]([O-])(=O)NCC2=CC(C)=NN2C)C(O)=O	HZ6D3W878BR	-17.3488	0.646991	No
NCGC00634467-02	COC1=C(C=CC=C1)C2=NN3C(=O)C(SC3=N2)=CC4=C(F)C=CC=C4	82HAVDLCPT2	-17.348	-12.3223	No
NCGC00879386-01	CC(C)(CC1=C(Cl)C=CC=C1)NC2=NN3C(S2)=NC=CC3=O	RFST15F327C	-17.3388	-4.61867	No
NCGC00641310-02	FC(F)OC1=C(NC(=O)CC2=CC3=C(CCCC3)C=C2)C=CC=C1	CU8YVN8U4FY	-17.3388	0	No
NCGC00883787-01	CC(N[S+]([O-])(=O)C1=C(F)C=CC=C1)C2=CC=C(Cl)S2	GJ136UDMW5B	-17.3351	-7.00527	No
NCGC00883060-01	CC(CNC1=C(C)C=C(C=N1)[N+]([O-])=O)C2=NC(C)=CS2	3UGR85FW4V3	-17.3349	-15.1566	No
NCGC00880707-01	C[S+]([O-])(=O)NC1=CC(NC(=O)C2=NN(C3=C2CCC3)C4=CC=CC=C4)=CC=C1	9MXKXG9KBC2	-17.3117	-11.0207	No
NCGC00884057-01	CC1CCN(CCN[S+]([O-])(=O)C2=CC(=CC=C2)C(O)=O)CC1	LC1FSF7U1Q4	-17.306	-20.2139	No
NCGC00881920-01	COC1=CC=C(C=C1)C(CC(O)=O)NC(=O)C2=CSC=C2	3CYA6G2X7HD	-17.2857	-0.73562	No
NCGC00883224-01	FC1=C(F)C=C(C=C1)C2CC2C(=O)N3CCCC(CN4C=CN=N4)C3	3RDXMYWNC64	-17.278	-8.81079	No
NCGC00879326-01	OCC1=CC(NC(C(=O)NC2=CC=C(F)C=C2)C3=CC=CC=C3)=CC=C1	6AT4TFH8H6K	-17.2774	-9.56661	No
NCGC00606567-02	CNC(=O)CN1C[C@H]2CCC[C@]2(C1)C3=NC(CC4=CC=CC=C4)=NO3	ZUV9MBG4QWK	-17.2699	-5.64566	No
NCGC00882048-01	CC1=C2N=C(NC(=O)C2=CC=C1)C3=NC=CC=C3	GAB2RF8LQBW	-17.2699	-3.35904	No
NCGC00883147-01	N#CC1=NN(CC2=CC=CC=C2)C=N1	1CJVH541MUS	-17.2637	0	No
NCGC00880726-01	CC1=NN(CC(O)C2=CC=C(Cl)C=C2)C(=O)C(C#N)=C1C	4HZDRDPF2Z7	-17.2573	-9.9589	No
NCGC00879584-01	COC1=C(OC)C(CN(C)CC2=NC3=C(C4=C(CCCC4)S3)C(=O)N2)=CC=C1	MH76RLKCZ53	-17.2569	-6.4341	No
NCGC00882413-01	OC(=O)C1CN(CCO1)C(=O)C2=CC3=C(N2)C=C(Br)C=C3	KWQG1H8CRLR	-17.2495	-2.83145	No
NCGC00881955-01	COC1=CC=C(C=C1)N2C=CC(CNC3=C(C#N)C(F)=CC=C3)=N2	5ZSFJWD8H2Z	-17.2384	-8.12727	No
NCGC00604579-02	FC1=C(CN2CCN(CC2)C(=O)C3=NNC4=C3C=CC=C4)C=CC=C1	5J5T2XXLXR1	-17.2384	-6.4256	No
NCGC00880201-01	COC1=C(NC(=O)C2=NN(C3=C2CCCC3)C4=CC(F)=C(C)C=C4)C=C(C=C1)C(N)=O	WCN51GUSJPD	-17.2211	-4.18736	No
NCGC00882986-01	CN(C)C(CNC1=C(Cl)C=C(C=N1)C(N)=O)C2=CC=CC=C2	DYZVMHV3QGY	-17.221	-2.76482	No
NCGC00883905-01	COC1=CC(CNC(=O)CNC2=CC=C(C=C2)[S+](N)([O-])=O)=CC=C1	UHGJS4842H7	-17.2188	-14.2857	No
NCGC00303605-04	CCC1CCCCN1C(=O)C2=CN(C)C3=CC=CC=C23	LXPDAFCPKPU	-17.216	-2.55406	No
NCGC00879039-01	COC1=CC=C(OCC(=O)NC2=NC(=CS2)C3=CC(C)=C(C)C=C3)C=C1	YZTV1WZLDC4	-17.216	0.560648	No
NCGC00881572-01	COC1=C2N(CCCC2=CC=C1)C(=O)C3=CN(N=C3)C4=CC=CC=C4	UY36WXS6DTS	-17.2068	-6.35469	No
NCGC00881940-01	COC1=CC(NC(=O)C2=CC3=C(NC2=O)C=CC=C3)=CC=C1	Z81B5JXJLSM	-17.2068	-5.52158	No
NCGC00881898-01	CC(C)C(NCC1=NC2=C(C=CC(Cl)=C2)C(=O)N1)C3=CC=CS3	MNJJXMGFWXA	-17.2068	-3.25268	No
NCGC00883638-01	CC(C)N1C=C(C=N1)[S+]([O-])(=O)NC(C)C2=CC(F)=C(F)C(F)=C2	U53A5AS938F	-17.2043	-10.6376	No
NCGC00883566-01	C[S+]([O-])(=O)NC1=C(OC2=CC=CC=C2)C=CC(=C1)C(O)=O	TNCV84RZJNF	-17.2043	-10.0086	No
NCGC00883875-01	CC1=CN=C(NC(=O)C2=C(N[S+](C)([O-])=O)C=CC(F)=C2)S1	5Q7HYTXNURX	-17.2043	-6.37629	No
NCGC00881583-01	CC1=NC(=NN1C2=CC=C(Cl)C=C2)C(=O)N3CCCC4=C3C(F)=CC=C4C	8YRD5LLCP2P	-17.1753	-9.26172	No
NCGC00882676-01	CC1=CN=C(NC(=O)NC2CCCCC2)C=C1	AF5YVQKLJP3	-17.1498	-3.81412	No
NCGC00635002-02	COC1=C(C=CC=C1)C2=NN=C(SC3=C(C=C(C=C3)C#N)[N+]([O-])=O)N2C	ZU7UXS6VCB1	-17.1341	-3.65756	No
NCGC00883794-01	COC1=CC2=C(C=C1)N=C(N2)SCC(=O)NC3=C(Cl)C=CC(=C3)[S+](C)([O-])=O	L4KUWPDDX9X	-17.1316	-10.5433	No
NCGC00882026-01	CC(CN1C=CN=C1)NC(=O)N2CCC(CC(N)=O)CC2	VJU6GSPJY38	-17.128	-1.37375	No
NCGC00881853-01	CCN1C(C)=NC=C1[S+]([O-])(=O)NC2=CC(F)=C(C(O)=O)C(F)=C2	BD7YUGMVANZ	-17.128	0.0265887	No
NCGC00607725-02	FC1=C(C=CC=C1)N2CCN(CC3=CC=C(C=C3)C#N)CC2	MR7MRWQST1S	-17.1213	-1.01599	No
NCGC00879031-01	NC1=NC(=C(S1)C(=O)NC2=C(Cl)C=CC(Cl)=C2)C3=CC=CC=C3	RSJF1ND6HYS	-17.1136	0.97001	No
NCGC00281082-03	CC1=CN=C(NC(=O)C2CCN(CC2)C3=CC=C(C=N3)C#N)S1	JLTUTC4K7PH	-17.1123	-51.4044	No
NCGC00880204-01	CCN1C=CN=C(NC2=CC=C(C)C=C2)C1=O	55F79RDZU7F	-17.1123	-3.94759	No
NCGC00881819-01	OC2(CNC(=O)NC1=NC=CS1)CCCCC2	ZMM86WFPY6J	-17.1122	-10.3784	No
NCGC00881660-01	[O-][S+](=O)(NCCC1=NC=CC=C1)N2CCOCC2	GAJNJ6V4PNL	-17.1122	-6.65603	No
NCGC00881733-01	CC1=CC(=CC(Cl)=C1)C(=O)NCC2CCN(CC#N)CC2	CH6MA6Q88XW	-17.0964	-5.20252	No
NCGC00634890-02	CC1=CC=C(C=C1)C2=NC(=CS2)C(=O)NCC3=NC=CC=C3	8JJ3S86ULK5	-17.0942	-12.0825	No
NCGC00879373-01	C[S+]([O-])(=O)CC(NCC1=C(F)C=C(F)C=C1)C2=CC=CC=C2	181DMUHBYBP	-17.0931	-4.74326	No
NCGC00882912-01	OCC1=NN(CC2=C(OCC(F)(F)F)C=CC=C2)C(=O)C=C1	GUBCU1F3TGR	-17.0928	3.76416	No
NCGC00881071-01	CN1C=C(C=N1)C2=NC(=CS2)C3=CC4=C(C=C3)N(CC4)[S+](C)([O-])=O	QJMQXWFL6LQ	-17.0807	-10.1303	No
NCGC00610545-02	C[C@@H](O)CN1CCN(CC1)C2=C(Br)C=C(C)C=N2	X6B2CF9UFZD	-17.0807	-5.43295	No
NCGC00883975-01	CN1C(SCC(=O)NC(N)=O)=NN=C1C2=CC3=C(CCC(C3)C(C)(C)C)S2	CC14WSC9N9B	-17.0735	-35.671	No
NCGC00883730-01	CNC(=O)C1CCCN(C1)C2=NC3=C(C=C(C=C3)[N+]([O-])=O)C(=C2)C#N	8JZTRJVP86S	-17.0735	-13.4523	No
NCGC00879717-01	COC1=C(OC)C=C(NC(=O)C2=CC3=C(SC(C)C(=O)N3)C=C2)C(C)=C1	KNJCPYFAY1U	-17.0727	-9.58441	No
NCGC00879262-01	CC(SCC1=NC2=C(C(=CS2)C3=CC=CC=C3)C(=O)N1)C(O)=O	1H5Z9Y49L1L	-17.0727	-6.86126	No
NCGC00881869-01	O=C(NC1=CC(=CC=C1)C2=NN=C3CCCCCN23)C4(CCC4)C5=CC=CC=C5	AMNY1SD3ZKX	-17.0649	-8.32225	No
NCGC00881936-01	COC1=NC=C(NC(=O)NC2CCC(O)CC2)C=C1	6CMBXDMJSLD	-17.0649	-7.89684	No
NCGC00882019-01	CCC(CNC(=O)NC1=CNN=C1)N2CCCC2	YC5ASUVVYP3	-17.0649	-3.55402	No
NCGC00881272-01	CC(NC(=O)CC1=C(C)N=C(NC1=O)C2=NC=CC=C2)C3=C(C)C=CC=C3	6MMHWXYVTY5	-17.0649	-0.186121	No
NCGC00880996-01	CC(C(NC(=O)CC1=C(C)N(N=C1C)C(F)F)C2=CC=CC=C2)C(O)=O	QMU7YA7KNNR	-17.0579	-9.05121	No
NCGC00880300-01	OC2(CN1C=CN=N1)CCNC2	1RGTHTUXXQB	-17.0579	-5.02655	No
NCGC00880880-01	CCC(C)NC(=O)CN1CCN(CC1)C2=NC(OC)=CC=N2	NRS2L8A25PK	-17.0579	0.710738	No
NCGC00879097-01	COC1=C(OC)C=C2C(=O)NC(CN(C)CC3CC3)=NC2=C1	4CGUMPY3GKP	-17.0522	-6.57649	No
NCGC00879661-01	CC1=C(CNC(=O)C2=CC=C(C=C2)[S+]([O-])(=O)NC3=C(Cl)C=CC=C3)C=CC=C1	SPS4NYYCAJH	-17.0522	-2.1269	No
NCGC00882919-01	CCC1=CNC2=C1C(NC3=CC=C(C[S+]([O-])(=O)CC)C=C3)=NC=N2	HM8T3461UZ5	-17.0501	-12.4084	No
NCGC00881972-01	CNC1CCCC2=C1C=C(OC)C=C2	HBHGC44J1AA	-17.0491	-5.53931	No
NCGC00882834-01	OC(=O)CC1=CC=C(CCN[S+]([O-])(=O)C2=CC(F)=CN=C2)C=C1	ATK37676W6P	-17.0358	-7.22851	No
NCGC00309385-04	NC(=O)C1=CC=C(NC(=O)CN2C=NC3=CC=C(Cl)C=C3C2=O)C=C1	199N2MV4ZX4	-17.0317	-2.51847	No
NCGC00881173-01	CC(=O)N1CCC2=C1C=CC(=C2)C(=O)NC(CC(O)=O)C3=C(Cl)C=CC=C3	85W7Y1C9W12	-17.0176	-9.40353	No
NCGC00879961-01	OC(=O)CSC1=C2C(SC=C2C3=CC=CC=C3)=NC=N1	3D2S5ACP4UU	-17.0113	-6.91466	No
NCGC00882925-01	NC(=O)C1CCCCN1CC(=O)NC2=CC=C(C=C2)C#N	NPWBQ3MH47G	-17.0073	-5.16322	No
NCGC00880651-01	CCCC(NC(=O)CSC1=NC(N)=NC(N)=N1)C2=CC=CC=C2	XZCW7QYN51L	-17.0035	-78.4809	No
NCGC00883970-01	CNC(=O)C1=CC=C(CN(C2CC2)[S+]([O-])(=O)C3=CC(=CC=C3)[S+](N)([O-])=O)C=C1	VSWQ6AGCM3H	-17.0009	-20.1824	No
NCGC00881288-01	CN1N=CC=C1CCNC(=O)N2CC(C)(C)OC(C)(C)C2	WN4JJPYS5FG	-16.986	-1.85234	No
NCGC00879533-01	FC(F)(F)C1=CC(=CC=C1)C(=O)N2CC(OC3=C2C=CC=C3)C(=O)N4CCOCC4	1X3XXNAGJUB	-16.9703	-6.04254	No
NCGC00879850-01	CC1=CC=C(O1)C(=O)NC2=CC(=CC=C2)[S+]([O-])(=O)NCC(O)=O	38YZ9XMB7BY	-16.9703	-2.23369	No
NCGC00884071-01	CC1=C(NC(=O)C2=CC(N[S+](C)([O-])=O)=CC=C2)C=CC(=C1)C(O)=O	BWMTDYMX18A	-16.9573	-12.0214	No
NCGC00878908-01	COC1=C(OC)C(=CC(=C1)[S+]([O-])(=O)NC2=C3C=C(O)C=CC3=CC=C2)C(O)=O	3Y6C3VJP3ML	-16.9498	-5.43739	No
NCGC00624908-02	OC(=O)CCC1=CC=C(C=C1)[S+]([O-])(=O)NC2CCCC2	4XFXQL2YN2X	-16.9492	-6.8933	No
NCGC00287814-03	CC(N1CCC(CC1)C2=CC=NN2CCO)C3=NC(C)=NO3	9BVGTNQ5Q6Z	-16.9492	-5.88286	No
NCGC00880886-01	CN(C(=O)CN1CCOC(CN2C=C(C)C=N2)C1)C3=NC=CS3	J39Z5R1NURK	-16.9492	-1.39579	No
NCGC00631304-02	CC1=NN=C(CN2N=NC(CC3=CC=C(C)C=C3)=N2)O1	VBMD4ZGCK39	-16.9387	-6.08881	No
NCGC00880743-01	CC1=CC=CC(C)=C1OCC(O)CN2N=C(C)C(C)=C(C#N)C2=O	UTBN1W6ABFT	-16.931	-8.77719	No
NCGC00879889-01	NC(=O)C(NC1=C2C(SC3=C2CCC3)=NC=N1)C4=CC=CC=C4	SLSLW8PCL34	-16.9294	-6.95025	No
NCGC00450758-02	O=C(CN1C(=O)NC2(CCCCC2)C1=O)N3CCCC4=CC=CC=C34	YNCQH2SQ4VW	-16.9294	-4.93904	No
NCGC00882335-01	COC1=CC(CCC(=O)N(CCC(O)=O)CC2=CC(F)=C(F)C=C2)=CC=C1	P7R91QJ6Y3A	-16.9219	-12.8081	No
NCGC00882917-01	CNC(=O)CN1C(=O)OC2=C1C=C(Cl)C=C2C	4MDKJ5V7P4A	-16.9219	-9.64357	No
NCGC00882486-01	CCOC1=C(NC(=O)NC2CCCN(C2)[S+](C)([O-])=O)C=CC=N1	8TZGBWZU17B	-16.9219	-5.61292	No
NCGC00883235-01	CN(C(=O)C1=CC=C(C=C1)[S+](C)([O-])=O)C2(C)CCCC2	2RG5CL3B971	-16.9219	-3.18121	No
NCGC00884090-01	FC1=CN(C2CCCO2)C(=O)N(CC3=NC4=C(S3)C=CC=C4)C1=O	F5X8PHRNH29	-16.9137	-13.8612	No
NCGC00880827-01	CCCC(=O)N1CCCC1C2=CC=CS2	PL9RUDNP1Z2	-16.9129	-10.1644	No
NCGC00879181-01	O=C(C1CC2=C(O1)C=CC=C2)N3CCCCCC3	X5KXLPKC4RP	-16.9089	-5.4196	No
NCGC00638505-02	CC(C)[S+]([O-])(=O)C1=CC=C(COC2=CC=C(CO)C=C2)C=C1	4A384RF73QX	-16.9089	-4.01353	No
NCGC00882256-01	CN1N=CC(C#N)=C1N2CCOC(C2)C3=C(C)C=CC=C3	WMFWVCXS3UT	-16.9076	-10.4763	No
NCGC00883305-01	CO[C@H]1C[C@@H](CN(C)C2=C3N=CN(CC(CO)C4CCOC4)C3=NC=N2)N(C)C1	7A6T8FQTL1C	-16.9076	0	No
NCGC00881445-01	CC1CN(CCO1)[S+]([O-])(=O)NCC(N)C2=CC=CC=C2	UW6BB249TPK	-16.9072	-5.07844	No
NCGC00882057-01	COC1=C(NC(=O)NC2CCN(CC2)C(=O)C3CC3)C=CC=N1	ULFKQ1TKFBB	-16.9072	-4.58211	No
NCGC00881201-01	OC(=O)CC(NC(=O)C1=NN(C=C1)C2CCCC2)C3=CC=C(F)C=C3	KAM84GTVZ4G	-16.9072	-2.47275	No
NCGC00884478-01	COC1=C(F)C2=C(C=C1)C(NC3CCCN(C3)C4=CC(C)=NN4C)=NC=N2	FQPX5V23AMV	-16.8992	2.88545	No
NCGC00880637-01	CC(C)OCC(O)CN1C(=O)N(C)C2=C1C=CC=C2	C5X7BCV1UA2	-16.8948	-5.26631	No
NCGC00882689-01	CC(SC1=NC2=C(C=CC=C2)N1C3=CC(C)=CC=C3)C(=O)NC4=CC(=CC=C4)C(C)=O	U2Q8X2LXA91	-16.8934	-8.02798	No
NCGC00882636-01	CC(C)N1C=NC(=C1)[S+]([O-])(=O)NC2=CC(=NC=C2)[S+](C)([O-])=O	GJTYJ56HG7S	-16.8934	-2.66489	No
NCGC00883540-01	CN1N=C(C=C1C(F)F)C(=O)N[C@H]2CCCC[C@@H]2O	S3ANF9VFCTP	-16.8846	-3.57733	No
NCGC00880696-01	C[S+]([O-])(=O)C1=CC=C(C=C1)C(=O)NCCN2C=NC3=C2C=CC=C3	1RZKDU16T6H	-16.8766	-4.35862	No
NCGC00881247-01	COC(=O)N1CCCC(C1)C(=O)N(C)C2=C(F)C=CC(F)=C2	1GDFN2N1GUC	-16.8599	-11.7079	No
NCGC00640083-02	CC(C)C1=NC=CN1CC2=NC=C(O2)C3=C(F)C=CC=C3	3KS9LYR1N3X	-16.8599	-7.13463	No
NCGC00881586-01	CN1C=CN=C1CCNC(=O)C(=O)NC2=CC=C(OC3=CC(F)=CC=C3)C=C2	FLL97P1BYMU	-16.8599	-6.62058	No
NCGC00626813-02	COC1=C(C=CC=C1)C(=O)NC(C(C)C)C(=O)N2CCC(=CC2)C3=CNC4=C3C=CC=C4	AYP6G6DCR6W	-16.8585	-7.69824	No
NCGC00883229-01	O=C(NC1CCOC(C1)C2=CC=CC=C2)C3=NOC(=C3)C4CC4	QX2SUGKQ68L	-16.8507	-7.97801	No
NCGC00881789-01	N[S+]([O-])(=O)N1CCC(CC1)NC(=O)CCC2=CC=CC=C2	6125UXZVDZL	-16.8441	-0.505185	No
NCGC00880779-01	CN(CC1=NC(=NO1)C2=CC(Br)=CS2)CC(C)(C)O	KDFTMACG5M1	-16.8404	-3.77633	No
NCGC00881758-01	CCC1CCCN(CC2=NC3=C(C=NN3C4=CC=CC=C4)C(=O)N2)C1	WW49SCYMWX1	-16.8283	-6.93964	No
NCGC00603604-02	CN(C)C1=NC(=CC=N1)N(C)CC2=C(F)C=CC=C2	F5H5V5RMA1P	-16.8283	-4.848	No
NCGC00879212-01	N[S+]([O-])(=O)C1=CN=C(NCC(O)C2=CC(F)=C(F)C=C2)S1	C6GNVDW1D4Q	-16.827	-8.46311	No
NCGC00879106-01	OCC1(CO)CC(C1)N2C=NC3=C2N=CN=C3N4CCC(CC4)C5CCCO5	FA18JN2D5QN	-16.827	-4.2805	No
NCGC00881007-01	CC(=O)N(CC1=CC=CO1)C2=CC=C(F)C=C2	PJ6BSWGGZR7	-16.8223	-18.3507	No
NCGC00882985-01	CC(C)N1CCN(CC1)C(=O)NC2=CN(CC(N)=O)N=C2	NJNXRYVK9D8	-16.8222	-1.23251	No
NCGC00621711-02	CCN(CC)[S+]([O-])(=O)C1=C(C)C=CC(=C1)C(=O)NC2=CC3=C(NN=C3)C=C2	UT84UUTS5G7	-16.812	-18.3426	No
NCGC00878896-01	NC(=O)CC1=CSC(NC2=C3C=CC(Cl)=CC3=NC=N2)=N1	K5HK2YAK6QY	-16.8066	-4.85005	No
NCGC00633723-02	CN1C(CN2C[C@@H](F)C[C@H]2CO)=NN=C1C3=CC=C(Cl)C=C3	4N9QA4V468M	-16.8066	-3.10581	No
NCGC00881031-01	CN(C)C(=O)C1CSC2=C1C=CC=C2	WC7KBL8VGZZ	-16.8041	-10.0274	No
NCGC00883054-01	CC(=O)C1=C(O)C(N[S+]([O-])(=O)C2=C(C)OC(=C2)C(O)=O)=CC=C1	V4FNSDNAUD4	-16.7937	-12.8414	No
NCGC00604479-02	C[S+]([O-])(=O)CC1=CC(=CC=C1)C(=O)NCC2CC3=C(O2)C=CC=C3	8MGJU63XKFG	-16.7937	-3.71419	No
NCGC00625423-02	CC1=NC(=NN1C2=CC=C(Cl)C=C2)C(=O)NCC3=C(F)C=CC=C3	AD7ALP684LN	-16.781	-6.07108	No
NCGC00308429-03	CC(C)C1=NN=C(NC(=O)C2=NN(C(C)=CC2=O)C3=CC=C(Cl)C=C3)S1	Z5WX262UMV8	-16.7656	-6.3985	No
NCGC00879541-01	COCCN(CCOC)C(=O)C1=NNC(=C1)C2=CC=C(F)C=C2	56N8W8XGL3X	-16.7656	-4.15591	No
NCGC00882167-01	CC(N(C)C(=O)[C@H]1CC1(C)C)C2=CC=C(C=C2)[S+](C)([O-])=O	B25AJX1KKPA	-16.7652	-7.41824	No
NCGC00882561-01	NC(=O)C1CCN(CC2=NN=C(O2)C3=C(Cl)C=C(Cl)C=C3)C1	WAVK48FR8W4	-16.7509	-5.89607	No
NCGC00880753-01	CC(OC1=CC(=CC=C1)C(C)(C)C)C(=O)N(C)CC2=NC3=C(C=CC=C3)C(=O)N2	ZL7XJK6TK3J	-16.7498	-10.8495	No
NCGC00880358-01	CC1OC2=C(OC1C(=O)N(C)CC3=NC4=C(C=CC=C4)C(=O)N3)C=CC=C2	X6VK3AY7ML2	-16.7498	-7.32146	No
NCGC00634965-02	COC1=C(Cl)C=C(NC(=O)C2=CC3=C(C=C2)N=CS3)C=C1	2FB1VF7U6KU	-16.7451	-24.5528	No
NCGC00879509-01	CC1=C(N2C=CC=CC2=N1)C3=NC(=CS3)C4=CC=C(Cl)C=C4	FK2TQUMTAAT	-16.7451	-7.96476	No
NCGC00881487-01	OCCC(NC(=O)NC1=CN=CC=C1)C2CC2	YHLNFVQW2UW	-16.7337	0.717894	No
NCGC00883732-01	CC(OC(=O)C1=C(C)N=C2C=C(F)C=CC2=C1)C(=O)NC3=CC=C(C=C3)[S+](N)([O-])=O	BABXCGRZMDW	-16.7248	-16.8803	No
NCGC00883475-01	CN1C=C(N[S+]([O-])(=O)C2=C(O)C(=CC(C)=C2)C(O)=O)C=N1	DG523G3RQ7J	-16.7248	-12.7447	No
NCGC00879504-01	CN(CC1=CC=C(OCC=C)C=C1)C(=O)C2=CC3=C(NN=N3)C=C2	NBRCYGTUHPJ	-16.7247	0.596245	No
NCGC00883390-01	NC(=O)C1=C(COC(=O)C2=CC=C(C=C2)[N+]([O-])=O)C=CC=C1	BUD46SK2TXH	-16.7225	-19.3205	No
NCGC00881885-01	CN1C=CC(NC(=O)C2=NN(C=C2)C3=C(Cl)C=CC=C3)=N1	B8V9ZKFF9RV	-16.7179	-7.68413	No
NCGC00881739-01	CC1=NN=C2CN(CCN12)C(=O)C3=C(C)N(N=C3)C(C)(C)C	BMMK4MF7QDA	-16.7179	-4.58211	No
NCGC00880368-01	FC1=CC=C(CNC(=O)C2=C(CN3C(=O)CNC3=O)C=CC=C2)C=C1	ZMVNP3MFVPW	-16.7135	-8.9827	No
NCGC00883869-01	[O-][N+](=O)C1=CC=C(C=C1)[S+]([O-])(=O)NC2=NN=CN2	UXZ6WJAGR5N	-16.7103	-17.6979	No
NCGC00883222-01	NC(=O)C(NC(=O)C1COC2=C(C1)C=C(Cl)C=C2)C3=CC=CC=C3	RQDXCYWNXGJ	-16.7082	-14.4237	No
NCGC00879516-01	O=C(N(C1=NC=CC=C1)C2=NC=CC=C2)C3=CC4=C(O3)C=CC=C4	MNXBYP3SWB7	-16.7042	-6.18492	No
NCGC00882147-01	CC(C)C(=O)N1CCCN(CC1)C2=NC(C)=NC=C2	997FQDASPAR	-16.7022	-4.36941	No
NCGC00630868-02	CC(N1CCCC1CN2C=CC=N2)C3=NC(=NO3)C4=CC=CC=C4	SWGPXSFXX9Y	-16.6954	0	No
NCGC00881018-01	CCCC1=NNC(=N1)C2CN(CC(=O)NC3=CC(C)=NO3)CCO2	9GG1TJ7G341	-16.6954	1.6013	No
NCGC00883150-01	CC(=C)CNC(=O)NC1CCOC(C1)C2=CC=C(F)C=C2	VRCLS1J3BNC	-16.694	-5.21319	No
NCGC00882056-01	CNC(=O)NC1=NN=C(S1)C2CCCCC2	KT24QQ9U1GP	-16.6864	-4.7771	No
NCGC00605972-02	COC1=CC=C(C=C1)C(C)(C)C(=O)NC23CC4CC(CC(C4)C2)C3	8HZFDQ12SRQ	-16.6864	-3.80218	No
NCGC00879531-01	FC1=CN(C2CCCO2)C(=O)N(CC(=O)NC3=CC4=C(OCO4)C=C3)C1=O	1QG6BN5JSUF	-16.6837	-9.24624	No
NCGC00609443-02	CC1=CC=C(C=C1)[S+]([O-])(=O)N2CCN(CC2)C3=CC(C)=CC=C3	2SSGUPD4PH6	-16.6837	-3.60416	No
NCGC00627780-02	CC1CCC(CC1)NC(=O)CN2CCN(CC2)C3=NC=CC=C3	U9YYVYXMRFK	-16.6837	-1.62855	No
NCGC00884189-01	CCCC1(CO)CCN(C1)C(=O)C2=C(CC)OC=N2	AFU57YHTAG3	-16.6812	-1.26582	No
NCGC00882711-01	NC(=O)C1CN(C(=O)C2=C(Cl)C=C(F)C(F)=C2)C3=C(O1)C=CC=C3	AX2MA6UZS3U	-16.6797	-9.79347	No
NCGC00640732-02	ClC1=CC(Cl)=C(CC2=CN=C(NC(=O)C3=CC=NC=C3)S2)C=C1	38ZN2BHZN3G	-16.6772	-13.9151	No
NCGC00881542-01	CC1=CC(=NN1C2=C(F)C=C(F)C=C2)C(=O)NC3=CC4=C(OCO4)C=C3	NGSLNWYKMQN	-16.6706	-8.39316	No
NCGC00882911-01	CCOC(=O)C1=C(C)N=C(N1)C2CCN(CC2)C(=O)OCCF	CHY5V25G3AR	-16.6655	-7.96136	No
NCGC00882690-01	ClC1=CC=C(C=C1)C2=NOC(CCC3=CC=CC=C3)=N2	4T6HW4QJPXX	-16.6655	-3.63091	No
NCGC00882955-01	OC(=O)C1=CC(=CC=C1)[S+]([O-])(=O)NC2=CC(=CC=C2)[S+]([O-])(=O)NC3=C(C=CC=C3)C(O)=O	X3WU76W71SH	-16.6655	0	No
NCGC00880629-01	COCCOC1=C(C=CC=C1)C(=O)NCC2CN(C)CCO2	7B53WLPFS87	-16.6591	-6.61928	No
NCGC00883339-01	CC1=C(C=NN1)C(=O)NCC2=CC=C(C=C2)C(O)=O	A9AC6N2G5U3	-16.6512	0	No
NCGC00879330-01	ClC1=CC=C(CNC(=O)C2=CN=C3SC=CN3C2=O)C=C1	HM2WLVZG92J	-16.6428	-5.20602	No
NCGC00879699-01	COC1=C(C=CC=C1)C2=NOC(CN3C=NC4=C(C=CC(Cl)=C4)C3=O)=N2	P3B2RSCX8L3	-16.6428	-2.23369	No
NCGC00879099-01	COC1=CC(C(C)NC2=NC3=C(C=CC=C3)C(=O)N2)=C(OC)C=C1	A3KKJG829Z3	-16.6428	-0.809825	No
NCGC00881909-01	CC(=O)C1=CC(F)=C(SCC(=O)N2CCOCC2)C=C1	XUPMLT4NBRN	-16.6391	-9.49216	No
NCGC00881503-01	CC1=CC(NC(=O)CC2(CC3=C(C2)C=CC=C3)C(O)=O)=CC=C1	6YWW7J6CQ48	-16.6391	-2.5791	No
NCGC00884403-01	CCOC1=C(OCC)C=C(C=C1)C(C)NC(=O)C2CN(C(=O)C2)C3=C(OCC)C=CC=C3	LXY8J1XDWVK	-16.6376	-3.4987	No
NCGC00883381-01	OC(=O)COCCN[S+]([O-])(=O)C1=CC2=C(CCCC2)C=C1	J4PHHD3ZTHY	-16.637	-5.8461	No
NCGC00881944-01	CN(CCC1=CC=CC=C1)CC2=NC3=C(C=NN3C)C(=O)N2	666QQNALRQP	-16.6233	-6.60285	No
NCGC00881593-01	ClC1=C(C=CC=C1)C2=NN=C(CN3CCCC4=C3C=CC=C4)O2	P1BHRB93JMZ	-16.6233	0.168395	No
NCGC00880751-01	FC(F)OC1=C(CNC2=C(Cl)C(=O)NN=C2)C=CC=C1	VT2UFUPJ6PS	-16.6229	-12.8532	No
NCGC00880065-01	CCCNC(=O)CNC1=C2C(SC3=C2CCC3)=NC(C)=N1	PDM56LWNWJ8	-16.6229	-2.18359	No
NCGC00879809-01	CCN1N=C(C)C=C1C2=CC=C(C=C2)[S+](C)([O-])=O	PQU3JXNRYB6	-16.6223	-7.30622	No
NCGC00879735-01	CC1=CC(=CC=C1)N2C=CN=C2SCC(=O)NC3=CC=C(C=C3)C#N	XWJWXDFMK3C	-16.6223	-6.13153	No
NCGC00879364-01	CC1CCCCC1OCC(=O)NC2=C(OC(F)F)C=CC=N2	ZUU344GFD37	-16.6223	-1.25478	No
NCGC00881881-01	CC(N1CCN(CC1)C2=C(F)C=C(C=C2)C#N)C3=NC(=NO3)C4CC4	CHXY7311DZG	-16.6075	-8.87175	No
NCGC00882160-01	CC1=CC(=CO1)C(=O)N(CCC#N)CC2CC2	LZ623HDZTPQ	-16.6075	-6.37242	No
NCGC00881406-01	COC1=CC(=NC=C1)C(=O)NC2=NN(C=C2C)C3=C(Cl)C=CC=C3	2LBVGHPW862	-16.6075	-0.434282	No
NCGC00880966-01	CC1=CC=CC(C)=C1NC(=O)CSC2=NC3=C(C=NN3)C(=O)N2	P44F5PTJ2A5	-16.6047	-9.18822	No
NCGC00880206-01	CC1=NC2=C(S1)C=C(NC(=O)C3=NC=CN=C3)C=C2	CQ82AUU4GTF	-16.6047	-3.51944	No
NCGC00352628-03	CC1CCCCN1CC2=NC3=C(N2)C(=O)N(C)C(=O)N3C	QZCSAGU456Z	-16.6018	-4.12032	No
NCGC00882490-01	CN(C)C1=NC=CC(=C1)C(=O)NC(C(N)=O)C2=CC=CC=C2	HSPSDQ5DX39	-16.5943	-5.67955	No
NCGC00881301-01	COC1=NC(C)=C(NC(=O)C2=CC(=CN=C2)C3=CC(C)=CC=C3)C=C1	1K9VL7NUB8S	-16.5918	-7.93229	No
NCGC00882629-01	C[S+]([O-])(=O)NCCCNC(=O)C1=CC(=NC=C1)N2C=NC=N2	1SK13LJ48GM	-16.58	-9.26049	No
NCGC00882703-01	CCOC(=O)N1CCN(CC1)C(=O)CNC2=C(OC)C=C(CCO)C=C2	PG82GM4RP6X	-16.58	-4.76349	No
NCGC00883887-01	CCOC1=CC=C(OC(=O)C2CCN(CC2)[S+](N)([O-])=O)C=C1	NCTWAX3SA8C	-16.5795	-10.0244	No
NCGC00884232-01	CC1=CC(C)=NN1CC2CCCN2C(=O)C3CC4=C(O3)C=CC=C4	2J8BZGFBA8S	-16.5795	-8.76641	No
NCGC00881659-01	COCCOC1=NC=C(NC(=O)N2CCCCCC2)C=C1	N3LXJY5FWV4	-16.576	-6.99282	No
NCGC00882118-01	C[C@H]1CN(C[C@@H](C)O1)C2=NN=C(CC(C)(C)O)N2CC(C)=C	HXAS6PDQ6GP	-16.576	-6.95737	No
NCGC00604518-02	NC(=O)CN1CCC(CC1)NC(=O)C2=CC3=C(O2)C=CC=C3	VC989L251VX	-16.576	-4.52894	No
NCGC00882258-01	COC1=CC=C(C=C1)[S+]([O-])(=O)N2CC(CC(O)=O)C3=C2C=CC=C3	3RU9RDANZGS	-16.5658	-6.36243	No
NCGC00884118-01	CN(C)C(=O)C1=C(C)N=C(C=C1)C2=CC=CC=C2	JL9UB6T4GTL	-16.565	-17.7923	No
NCGC00881356-01	COC2(CNC(=O)NC1=NC=C(C)C=C1)CCC2	3XDL96B2JGF	-16.5602	-7.82593	No
NCGC00883146-01	C[S+]([O-])(=O)C1CCCN(C1)C2=CC(=NC=C2)C(F)(F)F	CS9BLYDZ277	-16.5515	0	No
NCGC00880706-01	COC1=CC(F)=C(C=C1)C(=O)NCCNC2=NC3=C(S2)C=CC=C3	XKLQFMJW7SQ	-16.5503	-9.34235	No
NCGC00881132-01	O=C1N(CC2=NOC(=N2)C3=CC=CS3)C=NC4=C1C=CC=C4	UNBCBVJB2V6	-16.5444	-11.9738	No
NCGC00882159-01	CC1CC(O)CN(C1)[S+]([O-])(=O)C2=CC(F)=CC(F)=C2	227YXMPG8QD	-16.5444	-9.52761	No
NCGC00881099-01	CC1=CC(C)=C(C(C)=C1)[S+]([O-])(=O)N2CCNC(=O)CC2C3=CC=CC=C3	BYXYH88DSL2	-16.5444	-8.88948	No
NCGC00881875-01	COC1=CC=C(OCCN(C)CC2=NC3=C(C=NN3C)C(=O)N2)C=C1	F3Z8UMV3T1T	-16.5287	-4.44031	No
NCGC00626201-02	CC1CC(C)CN(C1)C(=O)C2=CC3=C(OC2)C=CC=C3	DJVGQ9LFWT5	-16.5214	-3.76602	No
NCGC00609310-02	CC1=CC=C(NC(=O)CN2CC3=C(CC2C(N)=O)C=CC=C3)C=C1	B2R59N7M4Y4	-16.52	-6.4519	No
NCGC00878976-01	CCC1=CC=C(C=C1)C2=NN(CC(=O)N3CCNC3=O)N=N2	343TFSGN8GA	-16.52	-5.63318	No
NCGC00625249-02	CC1OC2=C(C=CC=C2)C(=O)N(CC3=CC=C(C)C=C3)C1=O	XHW2AC9J9BQ	-16.5141	-7.4756	No
NCGC00883053-01	CN(C1CCNCC1)C(=O)C2=C(F)C(C)=CC=C2	445F54CQSX1	-16.4946	-7.97801	No
NCGC00883399-01	CN[S+]([O-])(=O)C1=CC(=CC=C1)C(=O)OCC2=C(C(=O)OC)C(C)=C3C=CC=CC3=N2	8RF4R6FCBL5	-16.4946	0	No
NCGC00882067-01	CC1=CC=C(C=C1)C2=NC(C[S+]([O-])(=O)C3=NC=CC=C3)=CO2	F2SJD3FT1XP	-16.4814	-9.56306	No
NCGC00881651-01	FC1=CN2N=C(NC(=O)C3=CC4=C(CCOC4)S3)N=C2C=C1	1YKDA5QCVHK	-16.4814	-6.15971	No
NCGC00644704-02	OC(=O)CCC1=CC=C(C=C1)[S+]([O-])(=O)NCC2=C(F)C=CC=C2	H14XRD8ZVG2	-16.4656	-2.72091	No
NCGC00640867-02	ClC1=C(CNC(=O)C2=CC=C(O2)C3=C(Cl)C=CC=C3)C=CC=C1	LMNR44BUPXX	-16.4597	-10.7981	No
NCGC00880174-01	CNC1=C2C=CC=CC2=NC(SCC(=O)NCC3=CC=CC=C3)=N1	CXG7FCBCBW6	-16.4597	-2.01233	No
NCGC00879443-01	CC1=C(CCN[S+]([O-])(=O)C2=CC=CS2)C=CC=C1	SZA9PVDKWP8	-16.4585	-7.60879	No
NCGC00878930-01	CC1=CC(NC(=O)NCCCN2CCCCC2)=NO1	RH96LD3BYM5	-16.4585	-1.20139	No
NCGC00626983-02	CC(C)C1=C(NCCN2C=NC3=C2C(=O)N(C)C(=O)N3C)C=CC=C1	HS6KKCHDWYT	-16.4376	-8.47768	No
NCGC00883215-01	CC(CN[S+]([O-])(=O)C1=CN(C)N=C1C(F)(F)F)C(O)=O	CFBATT1HR77	-16.4376	-6.22918	No
NCGC00882637-01	CN(C1CCNC1)C(=O)C2=C(F)C(F)=C(F)C=C2	FBXQTMCD931	-16.4376	-3.01466	No
NCGC00884223-01	NC(=O)COC1=CC=C(OCC2=CN=CC=C2)C=C1	5AQHDMJRKCV	-16.4342	-13.2164	No
NCGC00884066-01	CCN(CC)[S+]([O-])(=O)C1=CC(=C(OCC2=C3N=CC=CC3=CC(F)=C2)C=C1)[N+]([O-])=O	VSRL5P9KB78	-16.4342	-1.72183	No
NCGC00883404-01	CN[S+]([O-])(=O)CC(=O)NC1COC2=C(C1)C=C(F)C=C2	22MZ5Y313JX	-16.4233	-12.6915	No
NCGC00646829-02	CCOC1=C(OCC)C=C(CCNC(=O)C2=C(OCC3=C(C)ON=C3C)C=CC=C2)C=C1	YQMQYMQKWT5	-16.4183	-12.2042	No
NCGC00644700-02	CC1(C)CC(CC(C)(C)N1)NC(=O)C2=CC=C(C=C2)N3C=NC=N3	BQ1UTLYHDLD	-16.4183	0.079766	No
NCGC00883066-01	OC(=O)CCCN1C(=O)C2=C(C=CC=C2)N=C1C=CC3=CC(F)=C(F)C=C3	5D49Z6VXCUS	-16.4091	-2.08195	No
NCGC00880221-01	COC1=CC=C(C=C1)C2(CCOCC2)C(=O)NC3=CN=CC=C3	BKZV6U3PJQC	-16.4053	-5.19781	No
NCGC00884315-01	CN(C)C(=O)C(NC(=O)NC1CCOC1C2=CC(F)=C(F)C=C2)C3=CC=CC=C3	LN6SS4Y6JJ1	-16.4051	-11.4396	No
NCGC00880616-01	COCCN1N=C(C=CC1=O)C(=O)NC(C)C2CCCO2	N8WCYS7MR8K	-16.3872	-4.61552	No
NCGC00881794-01	NC(=O)C(NC(=O)C1=NN(C=C1)C2=CC=CC=C2)C3=CC=CC=C3	F3B1STLXKTB	-16.3867	-6.17744	No
NCGC00609306-02	CC1=CC=C(CCC(=O)N2CCN(CC2)[S+]([O-])(=O)C3=CC=CC=C3)C=C1	LWHH9UY12K5	-16.3767	-4.2983	No
NCGC00883608-01	CN1C(=O)N(CC2=CC=C(Br)C=C2)C(=O)C13CCCCC3	NLFCR5SCS6H	-16.3761	-3.86037	No
NCGC00636219-02	CC(=O)NC1=NC(CN2N=NC(=N2)C3=CC=C(C=C3)C(N)=O)=CS1	R7MP46LZKVM	-16.3664	0	No
NCGC00884383-01	CC(NC1=NC(C)=C(C=C1)[N+]([O-])=O)C(N(C)C)C2=CC=CC=C2	SYAYTX7ZBT4	-16.3615	-17.635	No
NCGC00884407-01	CCN(C)CC1CCN(C1)C(=O)C2=C(OCC3=C(Br)C=CC=C3)C=CC=C2	2BA1BNVRJ7U	-16.3615	-11.4553	No
NCGC00879112-01	CC1=NOC(C[S+]([O-])(=O)NC2CCCCCC2)=C1	YDVXY4FBN8A	-16.3562	-6.73667	No
NCGC00883797-01	C[S+]([O-])(=O)NC1CCN(CC1)C(=O)CCOC2=CC=C(F)C=C2	MXW5L8WKTA2	-16.347	-4.74094	No
NCGC00882153-01	N[S+]([O-])(=O)C1=CC(C(O)=O)=C(C=C1)N2CCOC(C2)C3CC3	39TXGACSCMK	-16.3394	0.576088	No
NCGC00882493-01	NC(=O)C(NC(=O)C1=NN(C2=C1CCC2)C3=CC=CC=C3)C4=CC=CC=C4	BDYSBWAB9S7	-16.3379	-8.29447	No
NCGC00620806-02	O=C1[C@@H]2CCC[N@]2C(=O)N1C3CCN(C3)C4=CC=CC=C4	JRMUR23YUWB	-16.3379	-6.56229	No
NCGC00880600-01	CN(CC1=CC=CS1)C(=O)C2=CC(F)=CC=C2	KQGCMH8KWGH	-16.3328	-7.16732	No
NCGC00881574-01	CN1N=C(C)C=C1C(=O)NC2=CN(N=C2)C3=C(F)C=CC=C3	9C9HH319YP6	-16.3236	-8.2159	No
NCGC00881810-01	CC1=C(NC(=O)NCCN2CCCCCC2=O)N=CC=C1	LTTVXHPRFWF	-16.3236	-4.03262	No
NCGC00883212-01	CN(C1CCN(CC1)C2=NC=CN=C2)C(=O)C3=C4C=CN=CC4=CC=C3	WKMU91QYP9Z	-16.3236	-3.34777	No
NCGC00879466-01	CSCC1=CC(=CC=C1)C(=O)NC2=CN=CC=C2	M56XJ9KNSNS	-16.3153	-6.54089	No
NCGC00882826-01	CC1=C(C)C(NC(=O)C2=CN=C(C=C2)C(O)=O)=CC(=C1)[S+](N)([O-])=O	NMBLZ9AJHQL	-16.3094	-7.32845	No
NCGC00883123-01	COC1=CC2=C(C=C1)C=C(C(=O)OCC(=O)N3CCNC3=O)C(C)=N2	N555CTPR9ZR	-16.3094	-4.09727	No
NCGC00883236-01	CC(C)OC1CCCN(C1)C(=O)C2=CC3=C(C=C2)N(C)C=N3	TKL2HUSQAN5	-16.3094	1.36576	No
NCGC00879852-01	COC(=O)C1CCC2(CC(=O)N2)CC1	JQLTUU93GW8	-16.2948	-5.24161	No
NCGC00879618-01	CC(C)(C)C(=O)N1CCCC1C2=NC(=NO2)C3=C(F)C=CC=C3	GN35GCSWDPQ	-16.2948	-3.58637	No
NCGC00881741-01	CC1=C(C=C(NC(=O)CN2C(=O)N(C=C(F)C2=O)C3CCCO3)C=C1)[S+]([O-])(=O)N4CCOCC4	N69PULW4PVP	-16.2921	-9.61624	No
NCGC00881656-01	CN1N=CC(C(=O)NC2=CC(=CC=C2)[S+]([O-])(=O)NC(C)(C)C)=C1C	4HZ2GJNK8DZ	-16.2921	-9.54533	No
NCGC00881255-01	FC1=CC=C(CCNC(=O)C2=C(N(N=C2)C3=NNC(=O)C=C3)C(F)(F)F)C=C1	UVF1ZBKTCNL	-16.2921	-8.53496	No
NCGC00882492-01	CC1CCC(CN1C(=O)C2=CN(N=N2)C3=CC=CC=C3)C(N)=O	7WYMWNUP776	-16.2809	-5.27981	No
NCGC00637888-02	CC1CCN(CC1(C)C)C(=O)C2=C(C)N(N=C2)C3=CC=C(F)C=C3	JK9YXJ8ZC5X	-16.2784	-9.97602	No
NCGC00880729-01	FC1=CC(CCNC2=NN3N=NN=C3C=C2)=CC=C1	6F4Z8A7M1QY	-16.2784	-9.58212	No
NCGC00645168-02	CN1N=C(C)C2=C1N=CC(NC(=O)C3=CC=C(C=C3)C#N)=C2	AZ164TZW1YL	-16.2743	-10.9015	No
NCGC00879728-01	CC(C)CN1C(=O)N(C)C2=C(N3C=C(C)NC3=N2)C1=O	3WCH717VXYC	-16.2743	2.37608	No
NCGC00879481-01	CC1=CC(C)=C(NC(=O)CNC(=O)CCC2=NC=C(O2)C3=C(F)C=CC=C3)C(C)=C1	F1NNLPD9PPR	-16.2538	-10.5989	No
NCGC00879305-01	CC(O)CNC1=C2C(SC3=C2CCCCC3)=NC=N1	K8ANNXQL2RK	-16.2538	-3.2482	No
NCGC00319519-03	[O-][S+](=O)(CC1=CC=C(C=C1)C#N)CC2=CC=CC=C2F	K4QXKF4Z1FR	-16.2538	-1.69974	No
NCGC00883678-01	CCOC1=C(N[S+]([O-])(=O)C2=CC=C(C=C2)C(O)=O)C=CC=N1	FVFC1V25GJA	-16.2453	-9.96147	No
NCGC00881699-01	CC1=CC(C)=NN1CC2=CC(CNC(=O)CSCC=C)=CC=C2	SJH28L5161N	-16.2448	-5.37977	No
NCGC00881418-01	COC(C)(C(=O)NC1=NN(C=C1)C2=CC=CC=C2)C3=CC=CC=C3	5HJ3ZQTTXM9	-16.2448	-2.33094	No
NCGC00623580-02	CC1=CC=C(CC(=O)N2CCN(CC2)C3CCCC3O)C=C1	A13GG5MMHK5	-16.2448	0.115218	No
NCGC00880578-01	COC1=CC=C(CN(C)CC2=NN=C(O2)C(C)C)C=C1	CFZXMD9DUP3	-16.2422	-4.70115	No
NCGC00882332-01	COC1(C)CCCN(CC1)C(=O)C2=CC(OCC(O)=O)=CC=C2	UNC3Y756AP8	-16.2382	-8.66089	No
NCGC00617440-02	NC(=O)C1=CC=C(OC2=CC=C(C=C2)C(=O)N3CCCCCC3)C=C1	XACHU9D7TL2	-16.2382	-7.22851	No
NCGC00879185-01	CCOC1=C(C=CC=C1)N2CC(CC2=O)C(=O)NC3=C(C)N(C)N=C3C	4VSTRKHL5V8	-16.2334	-2.74984	No
NCGC00604606-02	CC1=CC(C)=C(C)C(=C1C)[S+]([O-])(=O)N2CCN(CC2)C(=O)C3CC3	ZLLHN6B1YRL	-16.229	-5.06071	No
NCGC00882491-01	CC1CCC(CN1C(=O)C2=NNC(=C2)C3=CC=CC=C3)C(N)=O	7NFCDTYRT4B	-16.2239	-3.56429	No
NCGC00884618-01	CCN1C=C(C=N1)C(=O)N(C)C[C@@H]2CCN(C)[C@H]2C3=CN=CC=C3	1RWWZX9VG27	-16.2162	-4.12768	No
NCGC00881525-01	OC(CNC(=O)NC1=NC=CC=C1)CN2CCCCC2	LH6SM9NN3PA	-16.2132	-4.17442	No
NCGC00881103-01	CN(CC(=O)NC1=C(Cl)C=CC=C1)C(=O)C2=CC=C(OCC3=CN=CC=C3)C=C2	MLU8MXBNTQG	-16.2132	2.80954	No
NCGC00879061-01	CC1=C(C=C(C=C1)[S+](C)([O-])=O)C(=O)NC2=CC3=C(OCC(=O)N3)C=C2	G5DHN1CN3XW	-16.2129	-1.87773	No
NCGC00879384-01	CC1=CN=C(CNC2=CC(Br)=C(Cl)C=C2)O1	7MM2XGTDADB	-16.2129	-0.169084	No
NCGC00880475-01	CC(O)(CNCC1=C(SC=C1)[S+](N)([O-])=O)C2=CC=CC=C2	QUTJN1JNN23	-16.2059	-5.28344	No
NCGC00880111-01	C[S+]([O-])(=O)NC1=CC(CNC(=O)C2=CN(CC3=CC=CC=C3)N=C2)=CC=C1	RC14PLK8XX2	-16.2059	-5.14643	No
NCGC00879582-01	CCOC(=O)C1CCCN(CC2=NC3=C(C(C)=C(S3)C(=O)OCC)C(=O)N2)C1	6M1AUKUMPQ7	-16.1924	-0.418261	No
NCGC00880351-01	COC(=O)C1=CC=C(CNC2=NN3C=C(N=C3S2)C(C)(C)C)C=C1	R4CHVXVF5JD	-16.1878	-9.56499	No
NCGC00884444-01	NC(=O)C1=C(NC(=O)COC2=CC=C(C=C2)C#N)SC=C1	RP184LD1ADQ	-16.1872	-14.8832	No
NCGC00881484-01	CC(C)C(=O)NC1=C(C=CC=C1)N2C=NC=N2	KJG8622YD53	-16.1817	-3.02225	No
NCGC00879312-01	CCC1=NN2C(S1)=NC(CNC3=C(F)C=CC(Cl)=C3)=CC2=O	7DZZPHWJXPS	-16.172	-6.07813	No
NCGC00880564-01	CC1=NC2=NC=NN2C(C)=C1CCC(=O)NCC3=C(F)C=CC=C3	VRJXTWBAJW2	-16.1697	-8.1949	No
NCGC00632757-02	O[C@H]1CCN(C1)C(=O)NC2=CC=C(C=C2)N3N=CC=C3C(F)(F)F	TXF1T1CJJBN	-16.1697	-7.90375	No
NCGC00882007-01	COC1=NC(=NC(C)=C1)N2CC(O)CC2C3=CC=C(F)C=C3	FHDVQBTBW28	-16.1659	-8.7654	No
NCGC00881621-01	CN1N=C(C)N=C1NCC2=C(Cl)C=C(F)C=C2	BPAJM2R1FYN	-16.1659	-7.17008	No
NCGC00637847-02	ClC1=C(CN2CCOC(CN3C=NC=N3)C2)C4=C(C=CC=N4)C=C1	3S21P8HSPRC	-16.1581	-9.70988	No
NCGC00880064-01	CC1=CC=CN2C(=O)C=C(CNC3=CC=C(C=C3)C(F)(F)F)N=C12	7HX5FB517NU	-16.1515	0	No
NCGC00882262-01	CN1N=CC2=C1N=C(CN3CCCC3C4=C(C)C=CC=C4)NC2=O	XUJLPHRXG76	-16.1385	-2.53165	No
NCGC00882086-01	CC(C)N(C(=O)C1=CC(=CC=C1)N2C=NN=N2)C3=C(C)C=CC=C3	WSWUF17J2CJ	-16.1344	-11.8674	No
NCGC00881616-01	[O-][S+](=O)(NC1=CC2=C(OCC(=O)N2)C=C1)C3=CC(=CC=C3)C#N	6QA8BS7RKDK	-16.1344	-7.27643	No
NCGC00880234-01	N[S+]([O-])(=O)CCNC(=O)CCC1CCCCCC1	2H3GHGTNNSQ	-16.1334	-7.4756	No
NCGC00879255-01	CC1=CC(=C(C)N1CC=C)C2=CSC(NC3=C(C=CC=C3)C(F)(F)F)=N2	S1HPSDKUSWH	-16.131	0	No
NCGC00882082-01	CC1=CC(C)=NN1CC2CN(CC[S+]([O-])C3=CC=CC=C3)CCO2	TVTN1DNYZ4F	-16.1186	-5.23797	No
NCGC00640150-02	CC1=C(SC=N1)C(=O)NC2=C(C)N(N=C2)C3=CC(Cl)=CC=C3	JAMUPGVB3YP	-16.1186	-0.0620402	No
NCGC00879370-01	CCCN1C=C(NC(=O)NC2CC(C)(C)OC2(C)C)C=N1	QQJ5CUV5XPH	-16.1105	-1.80653	No
NCGC00881914-01	CCC(CO)N(C)C(=O)C1=C(C)N2C(=CN=C2C3CC3)C=C1	UUYQWAB5D1W	-16.1028	-5.13161	No
NCGC00881277-01	CN(CC1=C(C=CC=C1)C#N)[S+]([O-])(=O)C2=CC3=C(OCCO3)C=C2	ZSBM7BFJ457	-16.1028	-2.08278	No
NCGC00883423-01	COC1=NC=CC(=C1)C2=NOC(=N2)C3=CC4=NC=CN4C=C3	5TNDCV8A7X9	-16.1	-9.45829	No
NCGC00880905-01	COC1=NC(=NC=C1)N2CCCN(CC(C)C)CC2	4YFYUPKUYQX	-16.0972	-6.65354	No
NCGC00883389-01	CC(C)CC1=NOC(CN2CCC(CC2)[S+](N)([O-])=O)=N1	ZB4F3K7A3VJ	-16.0957	-5.01332	No
NCGC00879104-01	CC1=C(C=CC=C1C(=O)NC(C)(CO)CO)C2=NC=CC=C2	8PGDTLAQ7X7	-16.0901	-0.898816	No
NCGC00882972-01	CC1=CC(C(=O)NC2CCN(CC2)C3CC3)=C(F)C=C1	JBWWUFQQ2AZ	-16.0815	-11.1925	No
NCGC00881027-01	CC(C)C1=NC(=NO1)C2COCCN2C(=O)C3=CC=CC=C3	B42D17C1MPT	-16.079	-8.14352	No
NCGC00643107-02	CC1=C(C(=O)NCC2CCOC2)C(=NO1)C3=CC=CC=C3	AZTQX8JZXG5	-16.0713	-9.244	No
NCGC00640310-02	CC1CN(C(=O)C2=CN(N=C2C)C3=CC=CC=C3)C4=C(O1)C=C(F)C=C4	ADJAFW7BA6P	-16.0713	-7.86138	No
NCGC00624899-02	CC(=O)N[C@@H](CC1=CNC2=C1C=CC=C2)C(=O)N3CCN(CC3)C4=CC(C)=CC=C4	UAY5PSKDFKZ	-16.0713	-7.13463	No
NCGC00881582-01	COC1=C(C=C2OCC(=O)NC2=C1)[S+]([O-])(=O)NCC(C)(O)CN(C)C	WN2Z23FWPJN	-16.0713	-3.71355	No
NCGC00882626-01	CC1=C(C[S+]([O-])(=O)NC2(CCCC2)C(O)=O)C=CC=C1	LS8RWZKF5BH	-16.0672	-9.02732	No
NCGC00883289-01	OC(=O)C(CC(F)(F)F)N[S+]([O-])(=O)C1=CNC2=C1C=CC=N2	1QVG8Y6XR2K	-16.0672	-7.57828	No
NCGC00604841-02	CC(N1CCC2=C(C1)C=CC=C2)C(=O)N3CCC(CC3)C(N)=O	A8FDSDW6XUC	-16.0609	3.63932	No
NCGC00641433-02	FC1=C(NC(=O)C2CCCN2C3=NC=CS3)C=CC=C1	UFLHRTZGMA8	-16.0491	-6.4697	No
NCGC00879793-01	CCC1=C(C)C=CC(NC(=O)C2=C(C)C=NN2C)=C1	WGYW8DPB5F3	-16.0491	-4.42289	No
NCGC00879530-01	CCN1C=NN=C1C2=CC(N[S+]([O-])(=O)C3=C(O)C(=CC(C)=C3)C(O)=O)=CC=C2	1P2HB2UB2UV	-16.0491	-4.12032	No
NCGC00609332-02	CN1C2=C(N(CCC3=CC=CC=C3)C(=N2)N4CCN(CC(N)=O)CC4)C(=O)NC1=O	BUD9B19J8CA	-16.0491	-3.55077	No
NCGC00882015-01	CN1C(=O)COC2=C1C=C(NC(=O)C3=NN(C=C3)C4=C(F)C=CC=C4)C=C2	AGPMKKLRNTW	-16.0397	-7.24098	No
NCGC00881434-01	CCCN1C(SCC(=O)N(C)CC2=C(F)C=CC=C2)=NN=C1C3=CC(C)=CC=C3	1HUXRYJBBUU	-16.0397	-3.53629	No
NCGC00880552-01	CC1=C(C)C(=CC(=C1)C(=O)N2CCCC(C2)C3=NC4=C(S3)C=CC=C4)[S+](N)([O-])=O	4SXP3VMSX3N	-16.0247	-7.95513	No
NCGC00623095-02	CCOC1=NC=C(C=C1)C(=O)N2CCC(CC2)C(N)=O	TBV4UQN9VTB	-16.0247	-4.64977	No
NCGC00883106-01	CCC1=C(F)C(OC2=CC(CO)=C(C=C2)[N+]([O-])=O)=NC=N1	2ULBBR8SUUL	-16.0245	-13.8241	No
NCGC00881451-01	CN1N=C(C)C=C1NC(=O)NCC2CCC2	QUX45DCR2HC	-16.024	-8.51724	No
NCGC00881439-01	CC(C)C1=CC(NC(=O)C2CCC3=C(C2)C=NC=N3)=CN=C1	7BBKHWLFFVM	-16.024	-7.80821	No
NCGC00883046-01	COC1=C(F)C=CC(=C1)C2=NN=C(O2)C3(CCOC3)OC	M2VD9TNLJUZ	-16.0103	-7.9447	No
NCGC00881811-01	CN(C)C1=NC=C(CNC2=C3C=NN(CCC#N)C3=NC=N2)C=C1	K8DXJ3ARN4H	-16.0082	-21.4216	No
NCGC00881876-01	CC(C)(C)N1C=C(NC2=C3C=NN(CCC#N)C3=NC=N2)C=N1	8D12VGLSSD5	-16.0082	-11.9738	No
NCGC00879473-01	C[S+]([O-])(=O)C1=CC=C(C=C1)C(=O)NC2=NC=C(CC3=C(F)C(F)=C(F)C=C3)S2	RAGSDKMN6BF	-16.0082	-11.8982	No
NCGC00625225-02	CC(C)C(=O)NC1=CC(CNC(=O)C2=CC3=C(O2)C=CC=C3)=CC=C1	SLXDQHMM8S3	-16.0065	-8.10927	No
NCGC00880749-01	NC(=O)C1=CC(CCO)=C(NC1=O)C(F)(F)F	7U3H357ASY9	-16.0065	-1.9267	No
NCGC00882902-01	CC(N(C)C(=O)C1=CC=C(C=C1)[S+]([O-])(=O)NCC2CCCO2)C(O)=O	2UKW76FR3K9	-15.996	-4.9467	No
NCGC00881538-01	FC1=C(C=CC=C1)C2=NN=C(SC3=C(Cl)C=C(C=N3)C#N)N2CC=C	J3XGWT8UDGY	-15.9924	-28.7601	No
NCGC00881528-01	CN[S+]([O-])(=O)C1=CC=C(CCC(=O)N2CCCC(N)C2)C=C1	YDG4KGYDMXP	-15.9924	-3.02225	No
NCGC00879023-01	COCCN1N=C(C=CC1=O)C(=O)NC2CCCCCCC2	AF2FG1TPLNV	-15.9877	-4.03133	No
NCGC00882590-01	FC1=CC(OC2=CC=C(NC(=O)C(=O)NC3CCC4=C(C3)NN=C4)C=C2)=CC=C1	BS2VUQDDW1B	-15.9818	-3.34777	No
NCGC00878994-01	COC1=C(OC)C(Cl)=CC(=C1)C(=O)NC2=NC=CC(C)=C2	LSDUXFZ22Z7	-15.9672	-8.07155	No
NCGC00879795-01	CC1=CON=C1CNC2=C(F)C(C)=NC=N2	LY57SSLJ5N7	-15.9672	-6.66548	No
NCGC00881688-01	C[C@@H]1CCN([C@H](C)C1)C(=O)C2=C3C=C(C)C=CN3N=C2	HSSGVC1M32D	-15.9609	-11.9206	No
NCGC00880765-01	CCCOC1=CC(=CC=C1)C(=O)N(C)CC2=NC3=C(C=CC=C3)C(=O)N2	XNNAVGH5DFL	-15.9521	-9.65063	No
NCGC00880536-01	CN(CC(=O)N1CC(OC2=C1C=CC=C2)C(N)=O)CC3=CC=C(Cl)C=C3	H2QFLG9DFAN	-15.9521	-9.08546	No
NCGC00879065-01	CC1=C2N=C(C)C=C(C)N2N=C1C3=CC=CC=C3	VZ9UUH94JZY	-15.9468	-8.30293	No
NCGC00882111-01	COC1=NC(=NC(C)=C1)N(C)CC2=CN(C)N=C2	3JS7GBASVJM	-15.9451	-8.33998	No
NCGC00881966-01	CN1C=NC2=C1N=CN(CC(O)C3CCC3)C2=O	3J7MAG2DY6G	-15.9451	-3.00452	No
NCGC00882126-01	OC(=O)C1=CC(N[S+]([O-])(=O)N2CCCC2)=C(Cl)C(O)=C1	K1C92H12TV9	-15.9451	0.150669	No
NCGC00604624-02	COC(=O)C1CCN(CC1)C(=O)C2=CC3=C(OCCCO3)C(Cl)=C2	LAN3V5G3QVX	-15.9293	-4.44031	No
NCGC00883486-01	COC(=O)[C@@H]1[C@H](C)CC2=C(C=CC=C2)N1CC3=NN=C(C)O3	H6JVACTBFXB	-15.9256	0	No
NCGC00881773-01	CN1C(C)=CC=C1C(=O)N2CCN(CC2)C3=C(F)C=CC=C3	YNHYS16MXHB	-15.8978	-5.37977	No
NCGC00881748-01	CC(CNC(=O)NC1=CC(C)=NN1C)N2CCCC(C)C2	SKWNH59U1MD	-15.8978	-0.841975	No
NCGC00880758-01	COC1=C(OCC2=CC=NC=C2)C=C(NC(=O)C3=C(F)C=CC(F)=C3)C=C1	9TW9TSSWHTT	-15.8978	-14.2062	No
NCGC00280769-03	COCCN(CC1=NC2=CC=CC=C2C(=O)N1)C(=O)C3=C(C)C4=CC(F)=CC=C4O3	9Y8D4RPWLW3	-15.8854	-5.3484	No
NCGC00879325-01	COC(=O)NC1=CC=C(OCC2=NN=C(O2)C3=CC=CC=C3)C=C1	6MRK6URZDBW	-15.8854	-5.15262	No
NCGC00879163-01	CC1=C(F)C=CC(NCC2=CC=NC=C2)=C1	KWRN41WXB6X	-15.8854	-0.916615	No
NCGC00880925-01	CC(=O)NCC1CCN(CC1)C(=O)CCC2=C(Cl)C(Cl)=CC=C2	8YTY6KGUNMM	-15.8796	-10.0959	No
NCGC00882696-01	OC(=O)CCC(=O)N1N=C(CC1C2=CC=CS2)C3=CC=C(Br)C=C3	27PZX7WSLTD	-15.8678	-10.7761	No
NCGC00883220-01	CN[S+]([O-])(=O)C1=CC=C(CN(CC(O)=O)C2CCC2)C=C1	P491JDJ53QX	-15.8678	-5.6962	No
NCGC00883982-01	CN[S+]([O-])(=O)C1=C(OC)C=CC(=C1)C(=O)N2CCC(CC2)NC(=O)C3=CC=CC=C3	KNBJAGVM3P3	-15.8675	-12.3516	No
NCGC00882175-01	C[S+]([O-])(=O)NC1CCN(CC1)C(=O)NCC2=CC(=CC=C2)C#N	DKVC4RDRWJJ	-15.8663	-4.97208	No
NCGC00881520-01	CC1=NC=C(C=C1)C(=O)NC(CC(O)=O)C2=CC=C(Cl)C=C2	QQHW3NCNJ63	-15.8663	-2.59683	No
NCGC00061813-03	CC1=CC(C)=NN1[S+]([O-])(=O)C2=CC(C)=C(C)C=C2C	Q22UTH9VUT9	-15.8615	-5.09505	No
NCGC00627450-02	NC(=O)CCN1CCN(CC1)C(C2=CC=CC=C2)C3=CC=CC=C3	8CYZTL3NNPG	-15.8505	-10.1657	No
NCGC00626647-02	CC1CCCCN1C(=O)CN2CCN(CC2)C(=O)C3=CC=C(C=C3)N(C)C	CJZM6JALW7M	-15.8505	-5.3266	No
NCGC00879956-01	NC(=O)C1=CC(NC(=O)CC2=CSC(=N2)C3=CC(F)=CC=C3)=CC=C1	R7YTPK13XS2	-15.8444	-2.67865	No
NCGC00883953-01	COC(=O)NC1=CC(NCC2=NC3=C(C=CC=C3)N2C(C)C)=CC=C1	VNCL76JBCR9	-15.8384	-5.36992	No
NCGC00881450-01	C[S+]([O-])(=O)NC1=CC(=CC=C1)C2=NN(C(C2)C3=CC=C(F)C=C3)C(=O)CCC(O)=O	Z9TSAR2UMS1	-15.8347	-9.20854	No
NCGC00882715-01	CC(C)NC(=O)C(=O)N1CCOC2=C1C=CC=C2	2TDYXXP65QZ	-15.8251	-9.61026	No
NCGC00883149-01	CN(C)[S+]([O-])(=O)CCN1C(=NC2=C1C=CC=C2)C(F)(F)F	4UC3XYYAT2M	-15.8251	-4.31379	No
NCGC00879183-01	COC1=C(OCCN[S+]([O-])(=O)C2=CC(F)=CC(F)=C2)C=CC=C1	FH4WVJ83PF4	-15.824	-9.33523	No
NCGC00879314-01	CC(C)C(=O)N1CCC(CC1)C(=O)NC2=NC=CS2	CSPDAC2FZVP	-15.824	-3.12361	No
NCGC00640036-02	CN1N=C(C)C(CC2=NC(=NO2)C3=C(C)OC=N3)=C1C	SUS2CYKPQ2X	-15.8189	-4.10352	No
NCGC00881446-01	OC(=O)C1CCCN1CCN[S+]([O-])(=O)C2=CC=CC=C2	T52Z3BYKW5W	-15.8189	-1.4801	No
NCGC00613336-02	COC1=CC=C(C=C1)C2CCCN2CC3=CC=C(C=C3)C#N	7CJ7LGS829Y	-15.8189	0	No
NCGC00883590-01	CCC1=NC=CN1[S+]([O-])(=O)C2=C(C=CC=C2)[N+]([O-])=O	9N4NN4DV3RC	-15.8094	-23.689	No
NCGC00643840-02	COCC1=C(OC2=C1C=CC=C2)C(=O)N(C)C3=CC=CC=C3	XK9WJK8CRWV	-15.8071	-7.45847	No
NCGC00879657-01	CN(CC1=NC2=C(C(=CS2)C3=CC=C(F)C=C3)C(=O)N1)CC4=CC(Cl)=CC=C4	RV4LN9PKKQC	-15.8035	-0.560648	No
NCGC00882339-01	CCOC(=O)C1=C(N2CCC(O)CC2)C3=C(N=C1)C(OC)=CC(OC)=C3	1RL7F74BTUW	-15.7966	-7.29514	No
NCGC00880092-01	CC1=CC(C(O)CN2C=NC(=CC2=O)C3CCC3)=C(C)C=C1	T8K3FJ4U2SQ	-15.789	-10.5926	No
NCGC00880421-01	CC(C)(C)OC1=CC=C(C=C1)C(=O)NC2=NNC(=C2)C3CCOCC3	19AVLC4QM7L	-15.789	-6.99606	No
NCGC00636391-02	CCC(CC)C(=O)N1CCCC(C1)C2=NC(=NO2)C3=CC=C(F)C=C3	LCC2M9RS9S9	-15.7874	-9.36808	No
NCGC00881223-01	CN(CC1=CN(N=C1)C2(C)CC[S+]([O-])(=O)C2)C3=CC(C)=CC(C)=C3	V7BYRAUJJM8	-15.7716	-0.257024	No
NCGC00880978-01	COC1=CC(CNC2=NC3=C(S2)C=CC=C3)=C(OC)C=C1	GDDD1BXL3S2	-15.7709	-10.8323	No
NCGC00884036-01	C[S+]([O-])(=O)NCCNC(=O)C1CCN(CC1)C(=O)C2=CC=CO2	J4PCTWRL359	-15.7658	-3.73457	No
NCGC00882634-01	CN(CC1=C(C)C=C(C)C=C1)C(=O)CN2N=NC(COC3=CC=CC=C3)=N2	SLKWCSGVV6Y	-15.7539	-7.3451	No
NCGC00882206-01	COC(=O)[C@@H]1CCCN1C(=O)C2=CC=CN2C	CPYBUTGRB4X	-15.7539	-5.26316	No
NCGC00880954-01	CCOC(=O)C1=C(CSC2=NN=CN2C3=C(OC)C=CC=C3)N=C4C=CC=CC4=C1C	MNBBG8NUXKG	-15.7527	-13.5212	No
NCGC00884267-01	COC1=C(C=CC=C1)C2CC2C(=O)N(CC3=CC=C(C=C3)C#N)C(C)C	GZFCMP1BDG4	-15.7512	-5.62151	No
NCGC00879229-01	CCN1C(SCC(=O)NC2=CC=C(C=C2)C(N)=O)=NC3=C1C=CC=C3	AV9J7AWSUXS	-15.7421	-11.4532	No
NCGC00879361-01	COC1=C(F)C(C)=C(C=C1)[S+]([O-])(=O)NCC2=C(C)SC(C)=N2	WQYBPFTVHRM	-15.7421	-2.50067	No
NCGC00883846-01	OC(=O)C1=CNC2=C(C=C(Br)C=C2Cl)C1=O	D451MHCYXTD	-15.7367	-12.3673	No
NCGC00880608-01	CC1CCCN(CC2=NOC(C)=C2)C1	L2KN7TTTNHV	-15.7346	-4.15311	No
NCGC00882758-01	FC(F)C1=NN=C(NC(=O)C2=CC=CC=C2)S1	7UMFC4QFURT	-15.7254	-5.29647	No
NCGC00881283-01	CCN(CC)CC1=NC2=C(C(=C(C)S2)C3=CC=C(C)C=C3)C(=O)N1	LMVMJFXFU3M	-15.7243	1.17876	No
NCGC00884639-01	COCC1CN(CC(C)(C)O1)C2=C3N=CN(CC(CO)C4CCOC4)C3=NC=N2	SFQGVSFRGLK	-15.7222	-7.05244	No
NCGC00883207-01	COC1CCN(CC1(C)C)C(=O)C2=C(F)C=C3N=CC=NC3=C2	A9UUH2X5VM2	-15.7111	-2.01532	No
NCGC00882135-01	COCC1=CSC(=C1)C(=O)N2CCC2(C)CO	TZCN23WD2CK	-15.7085	-1.62191	No
NCGC00878931-01	COC1=C(COCC(O)CN2C=NC3=C2C=CC=C3)C=CC=C1	PH2F3LQQW6R	-15.7011	-8.05375	No
NCGC00883806-01	OC1=C(C=C(C=C1)C(=O)NC2=NN(CC(F)F)C=C2)[N+]([O-])=O	KP2QHTT5UZC	-15.6931	-10.8892	No
NCGC00883650-01	CC(N(C)C(=O)C1=CC(N[S+](C)([O-])=O)=CC=C1)C2=CC=NC=C2	GWXAKPGGKTJ	-15.6931	3.6245	No
NCGC00881488-01	CN1CCC(O)(CNC(=O)NC2=NC(C)=CS2)CC1	XJMCYDN98VZ	-15.6928	0.345653	No
NCGC00882617-01	CC(C)C1=NOC(=C1)C(=O)NCC2=CC=C(F)C=C2	CVZZZCT8CZS	-15.6684	-2.56496	No
NCGC00880308-01	CC(=O)NC1=C(OCC2=CC=C(O2)C(O)=O)C=CC=C1	GJZ54PQFRUH	-15.6621	-12.1682	No
NCGC00880489-01	CC(C)N1C(=O)C2=C(C=CC=C2)N3C(=O)CCC13C(=O)NC4=CC(Cl)=C(C)C=C4	KWNRTF1JJ4W	-15.6621	-7.62973	No
NCGC00880222-01	CC(C)C1=C(C=C(C=C1)C(O)=O)[S+]([O-])(=O)NC2=CN(CC(F)F)N=C2	K9GZK9513CM	-15.644	-6.70492	No
NCGC00879663-01	CN(CC(=O)NC1=CC(F)=CC=C1)CC2=NC3=C(C(=CS3)C4=CC=C(F)C=C4)C(=O)N2	7HVPPB151FM	-15.6397	-5.29501	No
NCGC00883759-01	COC1=CC(=C(C=C1)[S+]([O-])(=O)NC2=CC3=C(N=C2)N(N=C3)C(C)C)[N+]([O-])=O	X1B3HZYLWDJ	-15.635	-13.5781	No
NCGC00880907-01	COC1=C(CNC(=O)C2=C(C=CC(F)=C2)N3CCOCC3)C=CC=C1	7SUKQ4WWZWR	-15.6258	-8.76006	No
NCGC00883141-01	CC1=CC(CNC2=NC(CO)=CN=C2)=C(C)C=C1	NBTZZPGGJX7	-15.6257	-5.8461	No
NCGC00883429-01	CCC1=NN=NN1CC2=NC(=NO2)C3=CC(C)=CC=C3	SL45FJR4RBJ	-15.6205	0.723327	No
NCGC00880267-01	CC(CO)N1N=C(CC1=O)C2=C(F)C=C(Cl)C=C2	X7QKRR7GY4M	-15.6077	-3.33105	No
NCGC00879452-01	CC(C)C(C)NC(=O)CC1=CSC(=N1)N2CCNC2=O	GSLXG314ZQ7	-15.5988	-1.98452	No
NCGC00882554-01	CC1(C)C(NCC2=C(OCCO)C=CC=C2)C3CCCOC13	H9KWATMA3LG	-15.5972	-5.19654	No
NCGC00884306-01	BrC1=CC=C(C=C1)C2(CCOCC2)C3=NC(=NO3)C4=NC=CC=C4	5WP7R411VMG	-15.5914	0.825537	No
NCGC00643309-02	CC1(C)CCN(C1)C(=O)C2=C(N)C(=NC=C2)C3=CC=CC=C3	YFGABJBNMF8	-15.5829	-4.93005	No
NCGC00881852-01	FC1=CC(CC2=NOC(CN3C=CC(=O)NC3=O)=N2)=CC=C1	C38CXPZ5AUF	-15.5824	-8.72995	No
NCGC00879611-01	CC(C)[S+]([O-])C1=CC=C(C=C1)C(=O)NC2=C(C)N(C)N(C2=O)C3=CC=CC=C3	3J2PUPTDF5V	-15.5783	-5.93575	No
NCGC00879811-01	CN1C=C(N=N1)C(=O)NCC2=CC(Cl)=C(F)C=C2	JX48V42NYMK	-15.5783	-4.65427	No
NCGC00884613-01	COC1=C(F)C=C(C(=C1)N(C)CC2=NC=CS2)[N+]([O-])=O	NXRKFVNB3W4	-15.5769	-16.1412	No
NCGC00883457-01	CC(C)N1C=CC(=N1)C(=O)NC2=CC=C(C=C2)[S+]([O-])(=O)NCCO	7D4ZPQKKRYD	-15.5769	-4.37928	No
NCGC00631928-02	O=C(CC1=CC2=C(CCCC2)C=C1)N3CCCC(C3)N4C=NC=N4	YLMXC2AW19C	-15.5769	-0.526771	No
NCGC00880916-01	COC1=C(C=C(CNC(=O)C(C)C2=CC3=C(OCCO3)C=C2)C=C1)C(O)=O	9MQMT337X1X	-15.5715	-7.88662	No
NCGC00637481-02	CC1=C(C=C(NC(=O)C2=CC=C(C=C2)N3C=NC=N3)C=C1)C(F)(F)F	9DP9A5PGZ9G	-15.5715	-1.41291	No
NCGC00880894-01	CCC1=NC(=NO1)C2CCCN2CC3=C(F)C=CC(=C3)C#N	3AT2DM2X7J9	-15.5715	2.73163	No
NCGC00881646-01	CC1=C(CNC(=O)CN2C=NN=N2)C=CC(=C1)C(F)(F)F	NPKB3WPFF69	-15.5666	-5.48613	No
NCGC00878922-01	OC(=O)CC(NC(=O)C1=NOC(=C1)C2CC2)C3=CC=C(Cl)C=C3	MMS59CVVK6B	-15.5578	-2.60746	No
NCGC00880411-01	CCNC1=C(N[S+]([O-])(=O)C2=CNC3=C2C=CC=N3)C=C(C=C1)C#N	Q46MW46HY2S	-15.5533	4.20449	No
NCGC00881732-01	CCN(C)C(=O)N1CCC2(C1)CCC3=C(O2)C=CC=C3	R28UH3VF35M	-15.5508	-6.5674	No
NCGC00645058-02	FC1=CC=C(C=C1)C2=NC(CN3C=C(C=C(Cl)C3=O)C(F)(F)F)=CS2	ZTN8D1ZR1HY	-15.5508	-5.06071	No
NCGC00881937-01	NC(=O)CN1CCC(CC1)NC(=O)NC2=C(N=CC=C2)N3CCCC3	DW9Y3TKBQ6Y	-15.5508	-2.79181	No
NCGC00884641-01	CC(N[S+]([O-])(=O)CC1CCOC1)C2=C3C=CC=CC3=CC=C2	1QNNZ1NY4XW	-15.5478	-7.98019	No
NCGC00882318-01	CCOC1CC(C1)C2=NC(CC3=C(C)C=C(F)C=C3)=NO2	NMQJ6BGD4NV	-15.5402	-6.96203	No
NCGC00883127-01	COC1=NC2=C(C=CC=C2)C(=C1)C(=O)N3CC[C@@H](C3)OC(F)F	TVQNWM2Z55S	-15.5402	-6.2958	No
NCGC00882436-01	COC(C)C1=CC(NC(=O)C2=CC=C(NC2=O)C3=CC=CC=C3)=CC=C1	8SC1SMKT1F1	-15.5402	-2.13191	No
NCGC00879052-01	CCCNC(=O)CNC1=C2OC3=C(C=CC=C3)C2=NC=N1	K1SPBHQGN9Y	-15.5374	-2.1269	No
NCGC00642376-02	CN(C(=O)C1=C(Cl)C2=C(S1)C=CC=C2)C3=NC4=C(S3)C=CC=C4	61MT8223J33	-15.5351	2.31321	No
NCGC00882559-01	CN(CC1=NC=CC=C1)C(=O)C2=C(O)C=C(C)C=C2	DM5YNGBTU29	-15.526	-7.17855	No
NCGC00882532-01	ClC1=CC2=C(CN(CC2)C(=O)C3CCCOC3)C(Cl)=C1	GVJU7VLY4T1	-15.526	-5.46302	No
NCGC00881238-01	CN(CC1=CN2CCCCC2=N1)[S+]([O-])(=O)C3=C(C)C(F)=CC=C3	BAA1T7ABRWG	-15.5193	-6.10653	No
NCGC00880584-01	CCC1CN(CC(C)O1)C(=O)NCCC2=C(C)ON=C2C	4ZF78NCTCT6	-15.5171	-7.32146	No
NCGC00641329-02	CC1=C(SC(NC(=O)C2=C(F)C=CC(Cl)=C2)=N1)C3=NC=CN3C(F)F	1F4L8UJL9LC	-15.5169	-8.69449	No
NCGC00618559-02	CC1CC(=O)NC2=C(C=CC=C2)N1C(=O)CN(C)C3=CC=CC=C3	129C4Y9D5QB	-15.5169	-4.24491	No
NCGC00879058-01	CCC1=NN2C(N=C(C)C=C2C)=C1C3=CC=CC=C3	Z24J7YT6HGS	-15.5169	-2.37608	No
NCGC00879115-01	CN(C(C)=O)C1=CC(NC2=NC(O)=C(C)C=N2)=CC=C1	MX7TBTKCBXD	-15.5169	0.703035	No
NCGC00883396-01	CC1=C(N[S+]([O-])(=O)C2=CC(=CS2)C(O)=O)C=CC=C1	YVK136GFFF7	-15.5117	-9.31046	No
NCGC00635694-02	CC1=CN(CC2CN(CC3=COC(=N3)C4=CC=CC=C4)CCO2)N=C1	4Q3P2DJ7TMD	-15.499	-9.05121	No
NCGC00880680-01	OC(COCC1=CC=CS1)CN2C=NC3=C2C=C(F)C(F)=C3	FXPS697BQC2	-15.499	-8.93132	No
NCGC00879248-01	CC(SC1=NN=C2C=CC=CN12)C(=O)NC3=C(F)C=C(Br)C=C3	8P6Y8PJ8KDM	-15.4964	-2.66085	No
NCGC00628153-02	CN(CC1=CC=C(C=C1)C#N)C2CCCC3=C2C=CC=C3	Q51A4FY9P26	-15.4877	0.682443	No
NCGC00883395-01	COC(=O)C1=C(COC(=O)COC2=C(C=CC=C2)C#N)N=C3C=CC=CC3=C1C	5841QXGMLF6	-15.4832	-6.96203	No
NCGC00881597-01	NC(=O)CN1CCC(CC1)NC(=O)NC2=NC=CS2	77SFWLAKRZM	-15.472	-7.64867	No
NCGC00880159-01	NC(=O)CC(NC(=O)NC1=NN=CS1)C2CC2	LGFL3L1HUVV	-15.4627	-9.37661	No
NCGC00626219-02	NC(=O)C1=CC(=CC=C1)C(=O)N2CCC3=C(C2)C=CS3	FT8C5SPH8QW	-15.4627	-1.73831	No
NCGC00884139-01	CCN1C=C(NC(C)C2=NC(=NO2)C3=CC=CC=C3)C=N1	1TNHHTAFKYP	-15.4606	-16.4242	No
NCGC00884142-01	CC(C)C1=NC(CSC2=NN=C(N2C)C3=C(F)C=CC=C3)=CC=C1	96P1ATFZPBT	-15.4606	-15.6223	No
NCGC00884144-01	OC(=O)COC1=CC=C(C=C1)[S+]([O-])(=O)NCC2=COC=C2	VDJKA6U5RSR	-15.4606	0	No
NCGC00604387-02	FC(F)(F)C1=C(C=CC=C1)C(=O)N2CC(=O)NC3=C2C=CC=C3	4Q3UFZYY35N	-15.4555	-7.05704	No
NCGC00879507-01	CC1=CC=C(C=C1)C2=NOC(CN3C(=O)NC4(CCCCCC4)C3=O)=N2	YXQ3A7WCM3N	-15.4555	-1.80653	No
NCGC00883314-01	COC(=O)C1=NN(C)C(C)=C1N[S+]([O-])(=O)C2=CC(F)=CN=C2	AHLXPR848YV	-15.4547	-7.52831	No
NCGC00880674-01	FC1=CN(C2CCCO2)C(=O)N(CC(=O)N3CCN(CC3)C(=O)C4=CC=CS4)C1=O	CRWHADGSFND	-15.4446	-7.52697	No
NCGC00619193-02	CC(O)CN1CCN(CCC(=O)N2CCC3=C2C=CC=C3)CC1	WJAYFGSHG1J	-15.4405	-5.49634	No
NCGC00881535-01	CC1=CC(C)=C(N[S+]([O-])(=O)C2=CN(N=C2)C3=CC=CC=C3)C(C)=C1	5K9DG4NK9UL	-15.4404	-4.49349	No
NCGC00883557-01	CC(O)(CN1CC[S+]([O-])(=O)C(C)(C)C1)C(F)(F)F	QVFYT6THGUM	-15.4316	-10.4489	No
NCGC00881237-01	COC1=C(SC=C1)[S+]([O-])(=O)N(C)CC2=CN3CCCCC3=N2	VB4L1DDKVMN	-15.4247	-3.57175	No
NCGC00606964-02	COC1=CC2=C(C=C1)N(CCCC2)C(=O)C3=C(Cl)C=CC=C3	LQSSVHY4S3T	-15.4145	-3.28379	No
NCGC00879601-01	OCCC1(CNC1)N[S+]([O-])(=O)C2=C(C=CC=C2)[N+]([O-])=O	ZZK8THR4345	-15.4145	-1.55736	No
NCGC00881133-01	[O-][S+]1(=O)CCC(C1)NC(=O)CN2C=CC=C(C2=O)C(F)(F)F	QRF1BR8AFPP	-15.4089	-7.32961	No
NCGC00881641-01	FC1=CN=C(NC(=O)NC2CC3CCC2O3)C=C1	RQQSJU69NKF	-15.4089	-1.72826	No
NCGC00880841-01	COC1=CC(N2CC(CC2=O)C(=O)NC3=NC=CC=C3)=C(OC)C=C1	LTPD7JFG8C2	-15.4083	-10.8323	No
NCGC00880461-01	CCC1=NN(C)C=C1C(=O)N2CCC(C2)C3=CC=C(Cl)C=C3	PRCYK7T28WQ	-15.4083	-9.42798	No
NCGC00879704-01	[O-][S+](=O)(N1CCC(CC1)C(=O)N2CCCC(C2)C(F)(F)F)C3=CC=C(Cl)C=C3	CLGY4FGUK27	-15.3941	-12.5745	No
NCGC00880012-01	CC(NC(=O)C1=C(OCC(N)=O)C=CC=C1)C2=CC=CS2	MLW7ZSYQKMB	-15.3902	-3.94759	No
NCGC00628925-02	COC1=C(OC)C=C(C=C1)C2=NC(C)=C(S2)C(=O)N3CC[C@H](CO)C[C@@H]3C	XNY18Z5NPHB	-15.3835	-3.76416	No
NCGC00883403-01	COCCC1=C(NC(=O)C2=C(OC)C=CS2)C=CC=C1	2A4QS6K78F5	-15.3835	-2.5483	No
NCGC00627789-02	CN1CCC(CC1)NC2=C(NC(=O)C3=C(C)C=C(C)C=C3)C=CC=C2	Y9B921L98UN	-15.3773	-51.1655	No
NCGC00881851-01	CC1=CN(N=C1N[S+]([O-])(=O)C2=C(Cl)C=C(C)C=C2)C3=CC=CC=C3	YTGB895S3ZD	-15.3773	-10.6089	No
NCGC00881417-01	COC1=C(C=C(C)C=C1)N2C=CC(=N2)C(=O)N(CC3CC3)C4=CN=CC=C4	8KF2PZA7JBJ	-15.3773	-2.54365	No
NCGC00881988-01	CCC1=NC(=NO1)C2CCCN(C2)C(=O)C3=CC=C(Cl)O3	812WY8F64N3	-15.3773	-2.45502	No
NCGC00884645-01	CCC(CC)CN(CCC#N)C1=C2N=CN(CC(O)C3CCCO3)C2=NC=N1	AAXG1TBDZ1K	-15.3734	-13.2793	No
NCGC00883705-01	C[S+]([O-])(=O)NCCCNC1=NC=NC(=C1)N2CCCC2CO	PB5H5UBKQUN	-15.3734	-2.71248	No
NCGC00880987-01	CC(C)N1C=CC(=N1)C(=O)N2CCCC(C2)N3C=NC=N3	9WMCTM4PCNZ	-15.3721	-6.87618	No
NCGC00881172-01	OC(=O)C1=CC(=CC=C1)[S+]([O-])(=O)NCC2=CN(N=C2)C3=CC=CC=C3	5MLPAMXHJKF	-15.3616	-7.046	No
NCGC00881995-01	CC1CCC(O1)C(=O)NC(CCC(O)=O)C2=CC=CC=C2	MTAQ83UUA8G	-15.3616	-3.27041	No
NCGC00882630-01	CCN1N=C(C(=O)NC(CC(O)=O)C2=CC=C(F)C=C2)C3=C(C=CC=C3)C1=O	KRQU6MRQ5P6	-15.355	-9.79347	No
NCGC00639588-02	FC(F)(F)C1=NC2=C(C=CC=C2)N1CC3=NC=C(O3)C4=CC=CC=C4	UW3RDZ6S59R	-15.3539	-13.2129	No
NCGC00879664-01	CC1=CC=CC(C)=C1OCCN2C(=O)NC3(CCCCC4=C3C=CC=C4)C2=O	PA51AFRK13C	-15.3531	-7.92916	No
NCGC00606094-02	CC1CN(CCN1CCO)C(=O)COC2=CC(Cl)=CC(Cl)=C2	QMQLS3M15VB	-15.3458	-1.17876	No
NCGC00880667-01	CCOC(=O)C1=C(NC(=O)C2CCOCC2)C=CC=C1	MB7PT8SMB5N	-15.3358	-9.2396	No
NCGC00609883-02	O=C(NC1=CC=CC=C1)N2CCC(=CC2)C3=CNC4=C3C=CC=C4	VW18CLAWSPP	-15.3358	-1.72119	No
NCGC00882053-01	COC(=O)NCC(=O)NC1CCCCNC1=O	VSBDDP8X7NF	-15.33	-2.75636	No
NCGC00882008-01	O=C(N1CCOC(C1)C2CC2)C3=CC(=O)C4=C(N3)C=CC=C4	MV7P9VJCASF	-15.33	-1.53328	No
NCGC00882409-01	FC(F)(F)COC1=CC(CN2N=NN=C2C3CCOCC3)=CC=C1	URCC5AXJM89	-15.3265	-4.56362	No
NCGC00880739-01	NC(=O)C1=C(NCC2=NC=C(O2)C3=CC=C(Cl)C=C3)C=CC=C1	43HB6C2PXV7	-15.3177	-9.54787	No
NCGC00625259-02	NC(=O)C1CCN(CC(=O)N2CCC3=C2C=CC=C3)CC1	3GYBSYHGALZ	-15.3142	-6.05335	No
NCGC00883120-01	CN[S+]([O-])(=O)C1=CC(C(=O)N2C[C@@H](F)C[C@H]2CO)=C(C)O1	ZRPWWUDTAPX	-15.3123	-3.08128	No
NCGC00881600-01	CC1=CC=CC(C)=C1NC(=O)C2=NNC(=C2)C3=C(Cl)C=CC=C3	TX6S4ZKGMUL	-15.2985	-0.646991	No
NCGC00879046-01	CC1=CC=C(C=C1)C2=NOC(C[S+]([O-])(=O)C3=C(Cl)C=CC=C3)=N2	U6BSMLSKV3H	-15.2917	-3.15921	No
NCGC00882587-01	CC(C)C1=CC(=NN1C)C(=O)N2CCCC2C3=C(C)C(C)=CC=C3	BGT3GNFNKJ7	-15.2838	-8.74417	No
NCGC00612718-02	FC1=CC=CC(F)=C1N2CCC(C2)N3C(=O)[C@@H]4CCC[N@]4C3=O	XRK8KTLF5WS	-15.2838	-5.29647	No
NCGC00882249-01	OCC5(CN1C=NC2=C1N=CN=C2N3CCCC3C4COCCC4O)CCOCC5	KR381MDNCGK	-15.2838	0	No
NCGC00616846-02	CN1C2=C(N(CC3=CC=C(C=C3)C#N)C=N2)C(=O)N(C)C1=O	W71XFWGVUFL	-15.2827	-4.24532	No
NCGC00623080-02	CN(C)C1=CC(=CC=C1)C(=O)N2CCCN(C(C)=O)C3=C2C=CC=C3	77C5NBKB4LN	-15.2814	-7.6126	No
NCGC00879047-01	OC(=O)C1=CC(=C(F)C=C1)[S+]([O-])(=O)NCC2=CN=CC=C2	DC6QWKSZBUD	-15.2712	-2.83884	No
NCGC00881591-01	CC1=NN(C(C)=C1NC(=O)C2=CC3=C(NC(=O)CC3)C=C2)C4=CC=CC=C4	9QL3JSZ5GAY	-15.2669	-13.1437	No
NCGC00882090-01	COCCNC(=O)N1CCCC(C1)C(=O)NC2=NC=C(C)C=C2	X12PP1Q2M5F	-15.2669	-7.17008	No
NCGC00881689-01	CC1N(C(=O)C2=CC=C(CN3C=CN=N3)O2)C4=C(C=CC=C4)C1(C)C	B1HUWBKD4XH	-15.2669	-4.95436	No
NCGC00881354-01	CC1=NC(NC(=O)N[C@H]2C[C@@H](CO)C=C2)=CC=C1	NTLD2N8F2BW	-15.2669	-0.469733	No
NCGC00884259-01	CCC1=C(C(=NN1)C(=O)NC(CO)CC2=CC=C(C)C=C2)[N+]([O-])=O	46TZWZWJ3GF	-15.2572	-4.86673	No
NCGC00883899-01	CCOC(=O)NCCC(=O)NC1=NN=C(N1)C2=C(OC)C=C(OC)C=C2	WA8S2B7Q54R	-15.2572	-2.52378	No
NCGC00883388-01	O=C(NC1(CCOCC1)C#N)C2CCC(CC2)C3=CC=CC=C3	M9HCS53U1KW	-15.2553	-4.58028	No
NCGC00879771-01	O=C1NC(=O)C(=CN1CCCN2CCC3=C(C2)C=CC=C3)C#N	95B2VXA1RNN	-15.2508	-12.0406	No
NCGC00879895-01	COC1=CC=C(C=C1)C(=O)N(CC2=NC3=C(C=CC=C3)C(=O)N2)CC4=CC=CC=C4	D3DCAGN31NG	-15.2508	-10.4921	No
NCGC00879140-01	C[C@@H]1CC2=C(NN=C2C(=O)N(C)CC3CC(F)(F)C3)[C@H](C)O1	KLCYKLAQ6QM	-15.2508	-2.53626	No
NCGC00884604-01	ClC1=CC(CN2C(=O)C3CC=CCC3C2=O)=CC=C1	AQRTZ2125W3	-15.2427	-11.015	No
NCGC00640587-02	CC1CN(C(=O)C2=CN=C(S2)C3=NC=CC=N3)C4=C(O1)C=CC(Cl)=C4	YUAXNKFHXD2	-15.2354	-12.5587	No
NCGC00882157-01	CN(CC1=NC=CC=N1)C2=NC=C(C)C=N2	GLSUB6U4RAS	-15.2354	-7.48914	No
NCGC00881882-01	COC1=CC=C(C=C1)C(=O)NC2=NN=C(N2)C3=C(OC)C=C(OC)C=C3	SC373FAMFL7	-15.2354	-4.52894	No
NCGC00881996-01	CCOC1CC1C(=O)NC(CC(O)=O)C2=CC=C(F)C=C2	7CFPFYWU3NC	-15.2354	-0.487459	No
NCGC00879014-01	C[S+]([O-])(=O)C1=CC(=CC=C1)C(=O)N2CCC3=C(C=CS3)C2C4=CC=CS4	KXF2YCKP7Z8	-15.2303	-12.1296	No
NCGC00881567-01	CC(C)N(C(=O)C1=C(C)N=C(S1)C2=NC=CC=N2)C3=C(C)C=CC=C3	983DVUHCKSU	-15.2196	-6.70921	No
NCGC00881377-01	CSC(C)C(=O)NCC1=CN2C=C(C)C=CC2=N1	1DMVLG93B6Y	-15.2196	-3.34131	No
NCGC00883307-01	CCN1C(C)=NC(=C1N(C)CC2=CC=C(C=C2)C(=O)NC)[N+]([O-])=O	7W7VKD5Z46J	-15.2126	-4.33045	No
NCGC00320392-03	CC1=CC=C(C)C(NC(=O)CC(C)(C(O)=O)C2=CC=CC=C2)=C1	343C7Z4C38T	-15.2098	-6.4341	No
NCGC00880826-01	FC1=CC(=CC=C1)C(=O)N2CCN(CC2)C3=CC=CC=C3	J26SK582PXL	-15.2089	-10.7638	No
NCGC00604854-02	COC1=C(OC2CCCC2)C=C(NC(=O)C3=CC(NC(C)=O)=CC=C3)C=C1	TS18MR33NMP	-15.2089	-9.77051	No
NCGC00881877-01	CC(C)NC(=O)C1(CCOCC1)C2=C(Cl)C=C(Cl)C=C2	NHZ22ZYR1JZ	-15.2038	-9.74032	No
NCGC00881384-01	CC1=CC=C(O1)C(C)(O)CNC(=O)C2=CC(N[S+](C)([O-])=O)=C(C)C=C2	8DDPFD3VZT3	-15.2038	-6.30152	No
NCGC00883232-01	CCN1N=C(C)C=C1C2=CN(N=C2)C(C)C#N	D4QJRH7VZKQ	-15.1983	-8.67755	No
NCGC00880304-01	COC1=C(OC)C=C2C(N)=NC(=NC2=C1)N3CCC(CC3)C(O)=O	4YY5T7SAY2Y	-15.1908	-12.8361	No
NCGC00880215-01	CN1C(=O)N(CC(=O)NC2=NN=CS2)C(=O)C13CCCCC3	44GU463SB63	-15.1908	-8.16064	No
NCGC00639331-02	FC1=CC(C(=O)CSC2=NN=CN2C3=CC=CC=C3)=C(F)C=C1	LGAB263V23C	-15.1908	-7.64686	No
NCGC00880864-01	CCC1=NNC(=N1)C2CN(CCO2)C(=O)C3OC4=C(C=CC=C4)C3C	S48Z78V2WYY	-15.1908	-6.75629	No
NCGC00881954-01	[O-][N+](=O)C1=CN(CC(=O)NCC2CCC2)C(=O)C=C1	17UTN4MUKX2	-15.1881	-1.67509	No
NCGC00882759-01	COCCN1CCN(CC1)C2=C3C=NN(C)C3=NC(C)=N2	JLK9ZLY2D3S	-15.1841	-7.01199	No
NCGC00880835-01	CC(C)C1=NN=C(CN2CCOC(CN3C=C(C)C=N3)C2)O1	1XH74Z7Q251	-15.1727	-7.92088	No
NCGC00620218-02	FC1=CC(=CC(F)=C1)C(=O)NC(C2CC2)C3CC3	GX9UBXVNAP2	-15.1727	-6.174	No
NCGC00882162-01	CC(O)CCN(C)C1=NC=CN(C)C1=O	8X3VQJMW2ML	-15.1723	-3.30586	No
NCGC00881504-01	CCC(OC1CCCC1)C(=O)NC2=C(O)C=CN=C2	XUPSMVJWYXB	-15.1723	-2.95134	No
NCGC00883051-01	CC(=O)NC1=NC=CC(=C1)C2=NC(=CS2)C3=C(F)C=C(F)C=C3	SGDPBGC3TCV	-15.1699	-4.38041	No
NCGC00620789-02	OC(CN1CCC(CC1)OC2=CC=CC=C2)C(F)(F)F	FVN2JA2QWP1	-15.1699	-3.01466	No
NCGC00879687-01	COC1=CC=C(C=C1)C2=CSC3=C2C(NC(C(N)=O)C4=CC=CC=C4)=NC=N3	KCSLKRU1LSJ	-15.1689	-16.3656	No
NCGC00879538-01	OC(=O)CN(CC1=C(Cl)C=CC=C1)[S+]([O-])(=O)C2=CC(=CC=C2)C(F)(F)F	UTTGQS1WCQP	-15.1689	-9.76239	No
NCGC00881818-01	C(NC1=NC=CC=C1)C2CCN(CC3=NC(=NO3)C4=CC=CC=C4)C2	2MLFZRR634U	-15.1565	-3.41221	No
NCGC00883909-01	CC1=NOC(COC(=O)C2=C(C)N=C3C=C(F)C=CC3=C2)=N1	3DXXH7RF47Y	-15.1555	-10.9836	No
NCGC00616217-02	CC(CC(=O)N1CC2=C(C[C@H]1C(N)=O)C=CC=C2)C3=CC=C(C=C3)C(F)(F)F	N2AQMAWW926	-15.1555	-3.89182	No
NCGC00880799-01	CCN(C)C(C(=O)N1CCCC(C1)N2C=NC=N2)C3=CC=CC=C3	7GFWFT59359	-15.1545	-4.47851	No
NCGC00879670-01	CCN(CC(=O)NC1=CC(OC)=CC=C1)[S+]([O-])(=O)C2=CC=C(C=C2)C(O)=O	KAQR2ZJ7TN6	-15.1484	-6.54089	No
NCGC00882555-01	CC1(C)CCN(CC1)C(=O)CCN2C=C(C#N)C(=O)NC2=O	12QXQJB2LZK	-15.1414	-7.02865	No
NCGC00881800-01	CCN(CC)[S+]([O-])(=O)C1=CC=C(C=C1)C(=O)N2CCCC2C3=NC4=C(C=CC=C4)N3C	A1CNY28GUVF	-15.1408	-5.23797	No
NCGC00617273-02	COC1=CC(OC)=CC(CCC(=O)N2CCC(CC2)NC(=O)C3=CC=CC=C3)=C1	UJKGTRAVUUY	-15.1364	-10.5583	No
NCGC00880802-01	CCC(C)C1=C(C=CC=C1)N2CC(CC2=O)C(=O)NC3=C(C=CC=C3)N4CCCC4	LTZZ6DJZDWG	-15.1364	0	No
NCGC00879827-01	CN(C)C1=NC=C(N[S+]([O-])(=O)C2=C(C)C=C(C)C(=C2)C(O)=O)C=N1	KTRVMSX8UCS	-15.1279	-4.42289	No
NCGC00883490-01	CC(C)OC1=CC=C(C=C1)C(C)NC(=O)C2=CN=NS2	TTQSKK627NJ	-15.1264	-15.3864	No
NCGC00881566-01	FC1=C(C=CC=C1)N2C=CC(=N2)C(=O)NC3=C(C=CS3)C#N	SM1ZGAAL9QH	-15.125	-7.57777	No
NCGC00884148-01	COC(=O)C1=C(C)C(C(=O)OC)=C(S1)[S+]([O-])(=O)NCCC(O)=O	FHLNAQMQ25M	-15.1119	-8.15316	No
NCGC00625354-02	CCOC1=C(C=CC=C1)N2CCN(CC2)C(=O)NC3CCCC(C3)C(F)(F)F	CWZXH8YWP7H	-15.1092	-6.95737	No
NCGC00881701-01	COCC1=NSC(=N1)N2CCC(O)(CC2)C(F)(F)F	NXZFXM5MFX1	-15.1092	2.08278	No
NCGC00880710-01	CCN(CC1=NC2=C(C=CC=C2)C(=O)N1)C(=O)C3=CC=C(S3)C(C)=O	4QC3X4LJKRX	-15.1002	-9.6335	No
NCGC00883336-01	CC1=CC(=CC(F)=C1)C2(F)CCN(C2)C(=O)C3=CC=NC=C3	J5XUXSKGGTP	-15.0986	-0.199867	No
NCGC00881514-01	CC(NC(=O)C1CCCO1)C2=CC=CC=C2	MG1CTMP4TP1	-15.0934	0	No
NCGC00882980-01	COC1=C(OCCNC2=C3C=NN(CCC#N)C3=NC=N2)C=CC=C1	RBUUW5TPVBL	-15.0844	-11.1093	No
NCGC00882971-01	CC1(O)CCOCC1C2CCCN2C3=CC=C(C=C3)C#N	HXV7D9BJRZG	-15.0844	-3.98068	No
NCGC00880328-01	COC1=C(OC)C=C(CNC(=O)C2=CC3=C(C=C2)N(CCC3)[S+](C)([O-])=O)C=C1	PSU5VR1T7QM	-15.082	-13.641	No
NCGC00880902-01	CC1=NN(C2CCCN(C2)C(=O)CCC=CC3=CC=CC=C3)C(C)=N1	L5UX8V4S4XU	-15.082	-9.97602	No
NCGC00881070-01	FC1=CC=C(CN2N=C(C=CC2=O)N3C=NC=N3)C=C1	MY357TA8Y78	-15.0777	-6.5674	No
NCGC00335237-04	[O-][S+](=O)(CC1=CSC(=N1)C2=CC=CC=C2)CC3=CC(F)=CC=C3	643Q53UU47G	-15.0639	-14.1206	No
NCGC00880658-01	OC(=O)[C@H](CC1=CC=CC=C1)NC(=O)C2=CC(F)=CN=C2	VR739RFFHQ6	-15.0639	0.077068	No
NCGC00883320-01	COC1=CC(C)=C(CC(=O)N2CCCC(C2)N3C=CN=N3)C=C1	VC3Y3DVLMCW	-15.0559	-2.66489	No
NCGC00644517-02	N#CC1=C(OCC2=NN=NN2CC3=CC=CC=C3)C=CC=C1	6B4T3PBQWKC	-15.0538	-9.09663	No
NCGC00881778-01	CN[S+]([O-])(=O)C1=CNC(=C1)C(=O)N2CCC(CC2)C(N)=O	C2GQ9LULZ3K	-15.0461	-6.40787	No
NCGC00631024-02	CC(C)CCC1=NC(CN2CCOC(CN3C=NC=N3)C2)=CS1	P7CPZ3QG42R	-15.0461	-3.27041	No
NCGC00881284-01	CCN1CCN(CC1C2=NC=CN2)C(=O)C3=C(Cl)C=NC=C3	GMXXPB4YK6U	-15.0461	-0.345653	No
NCGC00879241-01	ClC1=CC2=C(C=C1)C(=O)NC(CN3CCOCC3)=N2	GJ91FJMKS1K	-15.0461	-0.934413	No
NCGC00880026-01	CN[S+]([O-])(=O)CC1=C(CNC2=C(C#N)C(C)=C(C)N=N2)C=CC=C1	WHGQC83HGKG	-15.0458	-11.2947	No
NCGC00882768-01	COC1=CC(C)=C(C=C1)C(=O)NC2CC3CCCC(C2)N3C	JA7221MASXP	-15.0417	-5.67955	No
NCGC00884653-01	CC1CCCCC1C(=O)N2CCCC2C3=NN=C(O)C=C3	2YSRX9RFAR6	-15.0392	-16.3613	No
NCGC00883978-01	CNC(=O)C1CC2=C(CN1[S+]([O-])(=O)C3=CC(=CC=C3)[S+](N)([O-])=O)C=CC=C2	9ZM3MXRBKKN	-15.0392	-10.8106	No
NCGC00881161-01	CC(C)N1N=C(C)C(NC2=NN3C(C=C2)=NN=C3C(F)(F)F)=C1C	LBCQK8PSC4S	-15.0304	-0.877426	No
NCGC00880915-01	CC1=NC(NC(=O)C2CCCN(C2)C(=O)C3=CC(F)=CC=C3)=CC=C1	M7KRVF6BJFX	-15.0276	-11.5003	No
NCGC00879822-01	N[S+]([O-])(=O)CC1CCCN1C(=O)NC2=CN(CC(F)F)N=C2	GT8JK6WWP5M	-15.0256	-6.57649	No
NCGC00884460-01	CC(=O)C(C)(O)CN1C=C(N=N1)C2=C(F)C=CC=C2F	PKQFPPFZYTX	-15.0247	-9.22242	No
NCGC00883576-01	OC(=O)C1=CC=C(N[S+]([O-])(=O)C2=CC3=C(OC(=O)C=C3)C=C2)C=C1	LAYN5KTP98C	-15.0247	-9.04945	No
NCGC00603589-02	CC(O)C1CCCCN1[S+]([O-])(=O)C2=C3C=CC=NC3=CC=C2	CFPBKUBYWT3	-15.0146	-7.43597	No
NCGC00880334-01	CC(C)C1=NN=C(NC(=O)C2=CC=C(N[S+]([O-])(=O)C3=CC=CC=C3)C=C2)S1	MA684U6Z396	-15.0095	-4.10173	No
NCGC00880813-01	CCCC1=NNC(=N1)C2CN(CC3=NOC(C)=N3)CCO2	DYHAXP52TSR	-15.0095	-2.86864	No
NCGC00879607-01	CCC(CC)N1N=CC(C(=O)NC2COC3=C2C=C(C)C=C3)=C1C	MXZ3L2A6TS5	-15.0051	-6.75447	No
NCGC00879613-01	CC1=CC(F)=CC(C)=C1C(=O)N2CCN(CC2)C3=NC=CN=C3	SCYVTQFVMTU	-15.0051	-5.73997	No
NCGC00879683-01	FC(F)OC1=CC=C(CNC2=C3C(SC4=C3CCC4)=NC(CN5CCOCC5)=N2)C=C1	H8RNAQM2SGS	-15.0051	-4.10252	No
NCGC00883210-01	COCC(C)(NC(=O)C1CCC2=C1C=CC=C2)C#N	UGA8XMU45GJ	-14.9989	-4.48035	No
NCGC00882416-01	FC1=C(NC(=O)[C@H]2CCCO2)C=C(C=C1)C#N	FQZRZ1BKGJG	-14.9989	-2.56496	No
NCGC00881248-01	COC1=CC(CCCN2C[C@H](O)C[C@@H]2C3=NC(C)=NO3)=CC=C1	RWYV3R25XBD	-14.9988	-14.1718	No
NCGC00881828-01	COC1=CC(OC2C(N(CCCCN3CCOCC3)C2=O)C4=CC(OC)=CC=C4)=CC=C1	HBAWX6VSHFK	-14.9988	-5.59248	No
NCGC00880842-01	CC[S+]([O-])(=O)CC(=O)N1CCCC(C1)C2=NNC(C)=C2	Q39X8KY547G	-14.9914	-8.82857	No
NCGC00880669-01	CC1=NNC=C1CNC2=NC=C(Cl)C(Cl)=C2	U9FQCWSL3P8	-14.9914	0	No
NCGC00882709-01	FC(F)(F)C1=CN(CC(=O)NC2CC2)C(=O)C(Cl)=C1	JSNX9AJV5VM	-14.9847	-5.01332	No
NCGC00879276-01	CC(SC1=NC2=C(C=CC=C2)C(=O)N1C3=CC(C)=C(C)C=C3)C(=O)NCC(F)(F)F	8NC4SJKU7BH	-14.9846	-3.88894	No
NCGC00881232-01	O=C(COC1CCCCC1)NC2=NC=CN=C2	JPXST9WJYPM	-14.983	-1.87007	No
NCGC00882644-01	CC(N1CCC(CC1)C2=CC=NN2CCO)C(=O)NC3=CC(C)=NO3	6QCRZHSX7DQ	-14.9704	-7.11193	No
NCGC00606574-02	CC1=CC(=CC=C1)N2CCN(CC(=O)NC3=C(Br)C=CC=C3)CC2	LPSSMJBMKR3	-14.9673	-4.12124	No
NCGC00878943-01	CC1=CC=C(S1)C(=O)NC2=C(C=CC=C2)N3C=CC=N3	9D54CCGLCZ6	-14.9642	-9.88698	No
NCGC00879734-01	COC1=C(OC)C=C(NC(=O)C2=CC=C(C=C2)C3=NN=NN3)C=C1	CDWLVCF3XXV	-14.9642	-3.85334	No
NCGC00879779-01	COC1=NC=C(C=N1)C(=O)NC[C@@H]2[C@@H](C3=CC=CC=C3)C2(F)F	JX414WJXTRK	-14.9642	0	No
NCGC00882303-01	CCN(CC)C(=O)C1=CC2=C(S1)C=CC=C2	51JQ3KPNB4L	-14.9562	-4.28048	No
NCGC00882252-01	CN1[C@H]2CCN(C[C@H]2NC1=O)C3=C4N=CN(CC5(CO)CCOCC5)C4=NC=N3	Z52SZDXDLNM	-14.9562	-3.01466	No
NCGC00881667-01	CCN1C=NN=C1CNC2=C3C=CC=CC3=NC=N2	L8PRANV86W2	-14.9515	-4.24532	No
NCGC00879758-01	CC(C)C(=O)NC1=CC=C(NC(=O)CCC2=NC3=C(C4=C(CCC4)S3)C(=O)N2)C=C1	BSZZSW2KMG2	-14.9437	-13.0907	No
NCGC00879395-01	CCC1(CCC1)NC(=O)NC2=C(C=NC=C2)[N+]([O-])=O	8CHVP8HNWTT	-14.9437	-1.98452	No
NCGC00880144-01	CC1=NN(CC(=O)NCCC2=CCCCC2)C(C)=N1	6JV7DV29G1Z	-14.937	-6.36239	No
NCGC00879285-01	COC1=C(C=CC=C1)C2(CC2)C(=O)N3CCN(CC(C)O)CC3	ZW4L1T87KQX	-14.9232	-3.90674	No
NCGC00882158-01	CC(C)OC1=CC=C(C=C1)C(C)NC(=O)N2CCC(O)CC2	PT6FRWK2H5Q	-14.92	-11.7965	No
NCGC00881057-01	CN1C=C(C=N1)C2=NC(=NO2)C3COCCN3C(=O)C4=C(F)C=CC(C)=C4	FBJGJL8URXW	-14.9189	-9.77051	No
NCGC00640900-02	CC1=C2C=CC=CC2=NC(=C1)C3=C(Cl)C=CC=C3	XUZNT2XFTLN	-14.9189	-8.52029	No
NCGC00880730-01	COC1=C(CC(=O)N(CC2=NC3=C(C=CC=C3)C(=O)N2)C(C)C)C=C(C=C1)C(C)=O	1G2YFXPSVBM	-14.9189	-8.07501	No
NCGC00880889-01	CN1N=C(C)C(C2CCCN2C3=C4C=CSC4=NC=N3)=C1C	ZKMFD6FYV2V	-14.9189	-7.40709	No
NCGC00640806-02	CC(NC(=O)C1=NOC(=C1)C2=C(F)C=CC=C2)C3=CC(F)=C(F)C=C3	W3RDA9PS2QV	-14.9189	-5.4547	No
NCGC00637978-02	COC1=C(C=CC=C1)C2=CC(NC(=O)N3CC(O)CC3CO)=CC=C2	YVJA183NCRZ	-14.9042	-4.65302	No
NCGC00881368-01	CC(C)C1=NC=CN1CC(=O)NC(C2CC2)C3CC3	QRFFM88B25W	-14.9042	-2.26004	No
NCGC00879149-01	CC1=C(C=CC=C1)C(=O)N2CCN(CC2)C(=O)C3=CC=CC=C3	GADT7G2TNL1	-14.9028	-3.74655	No
NCGC00882750-01	CC1=CC=C(S1)C(=O)NC2=CC=NN2C3CCCC3	L2UZDMR8LTS	-14.8992	-4.76349	No
NCGC00884192-01	CCCC(OC)C(=O)NC1=NC(=CS1)C2=CN(C)N=C2	AVQD4RPBSD6	-14.8939	-8.4362	No
NCGC00883629-01	CN(C)C(=O)CC1=C(NCC2=NC=C(O2)C3=CC=CS3)C=CC=C1	L9GSP5XKLCC	-14.8939	-6.31339	No
NCGC00881802-01	FC1=C(C=CC(=C1)C#N)N2CCC(CC2)C(=O)NC3=NC=CC=C3	TJKRV96CYZD	-14.8884	-3.94399	No
NCGC00604837-02	FC1=C2C=CC=NC2=C(CN3CCN(CC3)C(=O)C4=CC=CC=C4)C=C1	1XMYD5VD5NQ	-14.8826	-4.56414	No
NCGC00881206-01	COC1=C(Cl)C=C(CNC(=O)N2CCCCC2C3=CNN=C3)C=C1	BA9BBJ35VXA	-14.8726	-4.67074	No
NCGC00881216-01	OC(=O)CCC1CCCN(C1)C(=O)C2CC2C3=CC=C(F)C=C3	3KNKTLGYV5D	-14.8726	-3.39449	No
NCGC00881123-01	CCN1CC(CN(C)CCC(=O)NC(N)=O)OC2=C1C=CC=C2	Z7KCB7HN4TR	-14.8726	-2.40184	No
NCGC00880630-01	CC(N1CCC(CNC2=NC(C)=CC=C2)C1)C(=O)NC3=CC(C)=NO3	J7TAKVZGVVC	-14.8645	-9.73626	No
NCGC00880250-01	CC(C)[C@H](N(C)C)C(=O)N1CCC(CC1)C2NC(=O)C2(C)C	JAJMQ6P6HYT	-14.8464	-4.39288	No
NCGC00882421-01	FC1=C(C(=O)N2CCCC2CN3C=CC=N3)C(Cl)=CC=C1	YV55AUYGW78	-14.8422	-8.79414	No
NCGC00883223-01	CC(O)CC1CCCCCN1C(=O)C2=NC=C(C)N=C2	CT4AAS5T9RC	-14.8422	-8.12791	No
NCGC00624847-02	COC1=CC(=CC(OC)=C1OC)C(=O)NC2=C(C=CC=C2)C(=O)N3CCCCC3	9ZNVSM7Z6KH	-14.8422	-7.0453	No
NCGC00617065-02	CC1=CC=C(NC2CCN(CC2)C(=O)C3=CC=CC=C3)C=C1	9ZFFBVLVDAD	-14.8411	-5.62794	No
NCGC00882044-01	FC(F)(F)C1=NN(CC(=O)NCC2CC2)C=C1	LNBLVCB4ZDM	-14.8411	-3.55402	No
NCGC00881722-01	CCC1=NC(C)=NC(=C1)N2CCNC(=O)C2C	JVRC651D11U	-14.8411	-1.42693	No
NCGC00881730-01	COC1=CC(OC2C(N(CC(C)(C)N3CCOCC3)C2=O)C4=CC(OC)=CC(OC)=C4)=CC=C1	VJHSU4XJHP1	-14.8253	-6.95737	No
NCGC00881817-01	CC1=CC=C(C=C1)C(=O)NC2CCN(CC2)C3=NC=CC=C3	J8MXC7ZDYKW	-14.8253	-3.64265	No
NCGC00881642-01	COC1=CC(F)=C(C=C1)[S+]([O-])(=O)NC2=C3C=NNC3=CC=C2	YPABB3KJ125	-14.8253	-3.57175	No
NCGC00881987-01	CC(C)N1C=C(CN2CCCN(CC2)C(=O)CN3C=C(C)C=N3)C=N1	NNDBC3W9UH3	-14.8253	-2.31321	No
NCGC00879472-01	COC1=NC=C(NC(=O)NC2CCCC2)C=C1	LK7G14YF2QT	-14.8209	-11.8092	No
NCGC00879265-01	COC1=C(NC(=O)C2=C3C=CC=CN3N=C2)C=CC(F)=C1	AY1SXJQPKM2	-14.8209	-8.03595	No
NCGC00879585-01	CC1CN(CC2=NC3=C(C(=CS3)C4=CC=CC=C4)C(=O)N2)CC(C)O1	YPJYFBQUA1G	-14.8209	-4.74326	No
NCGC00880232-01	CC(=O)NCC1=CC=C(C=C1)C2=CSC(NC3=CC4=C(OCCO4)C=C3)=N2	984PC68CKGG	-14.8101	-9.73626	No
NCGC00880646-01	CC(N1CCCC(C1)N[S+](C)([O-])=O)C(=O)N2CCCC2	S4FHZARML48	-14.8101	-6.13975	No
NCGC00605854-02	COC(=O)C1CCN(CC2=C3OCCC3=CC(Cl)=C2)CC1	WCWAM212RJH	-14.8096	-4.13897	No
NCGC00883986-01	CN1C2=C(N(CC3=CC=CC=C3)C(SCCC(O)=O)=N2)C(=O)N(C)C1=O	UNJW4RFBVKF	-14.8067	-7.25686	No
NCGC00879756-01	CCC1=C(NC(=O)C2=CC=C(N[S+]([O-])(=O)C3=CC=CC=C3)C=C2)C=CC=C1	WQ2XQAJMRWM	-14.8004	-10.4209	No
NCGC00879270-01	CN(C1=CC=CC=C1)C2=NC(=NC(C)=C2)N3C[C@@H](O)[C@H](CC(N)=O)C3	RZVGNHM16BV	-14.8004	-4.3161	No
NCGC00879392-01	FC1=C(CNC(=O)C2(CCC2)C#N)C=CC=C1	KFNYCZDA2FP	-14.8004	-2.41168	No
NCGC00879589-01	CCOC(=O)C1=C(C)C2=C(S1)N=C(NC2=O)C(C)N3CCN(CC3)C4=CC=CC=C4	6ZAU5ZLUYN1	-14.8004	4.01353	No
NCGC00882970-01	CN[S+]([O-])(=O)CCNC(=O)NCC1CC(C1)C2=CC=CC=C2	ZQ8C3517QXU	-14.7995	-2.28181	No
NCGC00881780-01	CC(N1CCC(CC1)C2=CC=NN2CCO)C(=O)NC3=NOC(C)=C3	6YUHH6ASHAT	-14.7938	-12.3815	No
NCGC00884067-01	CN[S+]([O-])(=O)C1=C(C)C(C)=CC(=C1)C(=O)N2CCSCC2C(N)=O	PNPQCVVCB5V	-14.7922	-8.26323	No
NCGC00882717-01	CC(=O)C1=CSC(NC(=O)C2=CC=CC=C2)=N1	7FG4B143RK2	-14.7853	-11.1759	No
NCGC00881090-01	[O-][S+](=O)(NC1=CC=C(C=C1)C(=O)NC2=CC=C(OC(F)F)C=C2)C3=CC4=C(NC(=O)N4)C=C3	QYXK2SHQFLR	-14.778	-4.52894	No
NCGC00884230-01	CN1N=C(C)C(C2CCCN2C(=O)C3CC4=C(O3)C=CC=C4)=C1C	DDM1CCB98WV	-14.7632	-6.51781	No
NCGC00881126-01	CC(NC(=O)CC1=C(C)N(C)N=C1C)C2CCCO2	P5QYM59FPA7	-14.7622	-7.87911	No
NCGC00611874-02	CCCN1CC(CC1=O)C(=O)N2CC(C2)OC(F)F	5CP923SJFM3	-14.7622	-7.08145	No
NCGC00881965-01	CC1N(CC2=C1C=CC=C2)[S+]([O-])(=O)CCCF	GZR8GVSC43X	-14.7465	-0.771072	No
NCGC00882174-01	COC1=CC=C(CCNC(=O)CN2C(NCC(C)O)=NC3=C2C=CC=C3)C=C1	4MTNGB67MAV	-14.7307	-8.05637	No
NCGC00881706-01	OC(CN1C(=O)N(C=C(F)C1=O)C2CCCO2)C3CCCCC3	QZRR2GA3TN9	-14.7307	-3.94399	No
NCGC00880955-01	OC(=O)C1=C(N2CCCC2)C3=C(C=CC=C3)N=C1	Y77RGLVSK64	-14.7195	-6.70492	No
NCGC00623088-02	COC1=CC=CC2=C1OCC(C2)NCC3=CC(O)=C(OC)C=C3	Q6R4CV353LG	-14.7195	-5.36907	No
NCGC00880281-01	C[C@@H]1OCCC[C@@H]1C(=O)NC2=C(C)N=C(C)C=C2C	R6DJAQU54W3	-14.7195	-4.75253	No
NCGC00881001-01	CC(C)(C)C1=NC=C(CNCC2CCCN3C=CN=C23)S1	83669F6DKSQ	-14.7195	0.00856311	No
NCGC00609431-02	COC1=CC=C(C=C1)[S+]([O-])(=O)N2CCN(CC2)C(=O)C3=CC4=C(N3)C=CC=C4	M9R553KS1R9	-14.7185	-2.03791	No
NCGC00881240-01	CCOC1=C(C=C(NC(=O)C2CN(C(=O)C2)C3=C(CC)C=CC=C3)C=C1)[S+]([O-])(=O)N(CC)CC	254ZQQ5KDZ9	-14.7149	-9.03129	No
NCGC00881737-01	CCC(=O)C1=CC(=C(NC2CCC3=NC=NN3C2)C=C1)[S+](N)([O-])=O	K6HHMYBVHSL	-14.7149	-2.72091	No
NCGC00882334-01	CC1OCCCC1C(=O)NC2=NN3C=C(Cl)C=CC3=N2	DFVXY84Q3QB	-14.7141	-2.48168	No
NCGC00883013-01	COC1=C(NC(=O)C2=CC(Cl)=CN2C)C=CC(CCO)=C1	SUFTHLHMY46	-14.7141	4.01399	No
NCGC00040077-02	C(NC1=NC=NC2=C1N=CN2C3CCCCO3)C4=CC=CC=C4	Z84FHJ4XZDW	-14.6981	-4.68986	No
NCGC00883321-01	CC(C)C1=NN=C2CN(CCN12)C(=O)C(C)(C)C(F)(F)F	YUMY7K2UZQA	-14.6856	-4.13058	No
NCGC00879394-01	[O-][N+](=O)C1=C(NC(=O)NCCC2=CCCC2)C=CN=C1	RHWG9AZU9K4	-14.6776	-1.0234	No
NCGC00636602-02	CN(C1CCN(C)CC1)C(=O)C2=CN(N=C2)C3=C(Cl)C=CC=C3	QKZJ73A1R91	-14.6571	-0.932712	No
NCGC00881498-01	CC1=CC=C(O1)C(=O)N2CC(C(O)=O)C3=C2C=CC=C3	FT48T32AUNW	-14.6518	-5.64566	No
NCGC00879606-01	CC(CC(=O)N1CCCC(O)(CO)C1)C2=CC=C(F)C=C2	B3C9C3982B5	-14.6366	-6.64768	No
NCGC00881176-01	CCOC1=CC=C(NC2=C(C=CC=N2)C(=O)NC)C=C1	HHC6S9G7FGT	-14.6361	-10.0771	No
NCGC00640314-02	CC1=C(NC(=O)C2=C(C)C(=CC=C2)C3=NC=CC=C3)C=CC(Cl)=C1	NYMDRD1XWXP	-14.6361	-2.41957	No
NCGC00871765-02	CCN1C(=O)N(C)C2=C(N(CC=C)C(=N2)N3N=C(C)C=C3C)C1=O	T564VRJ9J6Z	-14.6288	-8.52029	No
NCGC00882150-01	CC(N[S+]([O-])(=O)C1=CN(CC(O)=O)N=C1)C2CCC(F)CC2	XB18PMGUMK1	-14.6203	-1.07241	No
NCGC00879669-01	ClC1=CC(NC(=O)CN2CCCC2C3=CC=CC=C3)=C(C=C1)C#N	5YQZV213LMN	-14.6162	0.258076	No
NCGC00879304-01	CN(CC(=O)NC(C)(C)C)C(=O)C1=C2NC3=C(CCCC3)C2=CC=C1	VNZZAZ2N14B	-14.6162	1.68194	No
NCGC00880207-01	COC1=C(OC)C=C(C=C1)C2=NC(=CS2)C3=CN(C)N=C3	YJBGT37MZD3	-14.6107	-9.702	No
NCGC00626569-02	ClC1=CC(=CC=C1)N2CCN(CC2)C(=O)C34CC5CC(CC(C5)C3)C4	513C5RBHNF2	-14.6107	-6.61928	No
NCGC00624968-02	CC(=O)N1CCN(CC1)C(=O)C2(CC2)C3=CC=C(Cl)C=C3	V5P8GGMXDS7	-14.6045	0.079766	No
NCGC00882697-01	CN(C)C1=CC2=C(CCN(C2)C(=O)C3=C(C=CC=C3)[N+]([O-])=O)C=C1	CXN91JX7HZA	-14.6001	-8.01133	No
NCGC00883367-01	CC1OCCC12CN(CC(C)O2)C3=C4N=CN(CC5(O)CCOC5)C4=NC=N3	WTFYGCG6GCW	-14.6001	-5.51299	No
NCGC00879110-01	OC(=O)CC(NC(=O)C1CC12CCOCC2)C3=CC=C(Br)C=C3	PG8KRWJ7KQQ	-14.5957	-3.30159	No
NCGC00879478-01	CNC(=O)C1=CC=C(NC(=O)C2=CSC(COC3=CC=C(C)C=C3)=N2)C=C1	8QFZUF9MY7Z	-14.5957	-2.42947	No
NCGC00883652-01	CCC1=C(NC(=O)CN2C3=C(OCCC2=O)C=CC=C3)C(C)=CC=C1	1529ZL26KNP	-14.5888	-9.88285	No
NCGC00883571-01	OC(=O)C1=CC(=CC=C1)[S+]([O-])(=O)NC2=C(C=C3OCCOC3=C2)C(O)=O	8P728XJTJBS	-14.5888	0	No
NCGC00881647-01	CNC1CCN(CC1)C(=O)C2(CC2)C3=CC(C)=CC(C)=C3	4CJ3C6DZ6PY	-14.5888	-2.10051	No
NCGC00883256-01	C[S+]([O-])(=O)NC1=C(C=C(F)C=C1)C(=O)N[C@@H]2CCC3=C2C=CC=C3	WX2DRA7J572	-14.5859	-9.17722	No
NCGC00883152-01	N[S+]([O-])(=O)C1=CC(=C(NCC(=O)N2CCC(O)CC2)C=C1)[N+]([O-])=O	GWCA4ZPK1PK	-14.5859	-8.46103	No
NCGC00879616-01	CC(CN1C=CC=N1)NCC2CCN(CC2)C(C)=O	93F771973FP	-14.5752	-9.78019	No
NCGC00879688-01	COC1=C(NC(=O)C2=CC=C(NC(=O)COC3=CC(NC(C)=O)=CC=C3)C=C2)C=CC=C1	SF6Q5569PDX	-14.5752	-8.17834	No
NCGC00625917-02	[O-][S+](=O)(N1CCC(CC2=CC=CC=C2)CC1)C3=CC=CC(F)=C3	MSMDSGRYAWZ	-14.5752	-5.72217	No
NCGC00879674-01	NC(=O)C1=CC=C(NC(=O)CCC2=CC3=C(OCCO3)C=C2)C=C1	KA1A72195RR	-14.5752	-4.20931	No
NCGC00632732-02	OCC1CCN(CC1)C(=O)NC2=CN(N=C2)C3=C(Cl)C=CC=C3	HP9PMNXZU5Y	-14.5752	3.30159	No
NCGC00880365-01	CCN(CC1=NC2=C(C=C(OC)C(OC)=C2)C(=O)N1)C(=O)NC3=C(F)C=CC=C3	A9ZN1TMXQMC	-14.5745	-9.73626	No
NCGC00639173-02	CC1=C2C=CC=CC2=NC(=C1)N3N=CC(C#N)=C3N	4J8Q4CLJ9U2	-14.5743	2.03632	No
NCGC00881526-01	CC1=NOC2=C1C=C(C=N2)C(=O)NCCCN[S+](C)([O-])=O	63Q4BF9FSUQ	-14.573	-3.99716	No
NCGC00608097-02	CC(C)C1CCCN1C(=O)C2=CC=C(C=C2)N3C=C(C)C=N3	2QPS6ZNMYZ4	-14.5716	-2.51499	No
NCGC00883308-01	CCC(CC=C)NC(=O)C1=C(N(C)N=C1C)N2C=CN=C2C	X6PQR2PWATD	-14.5574	-2.06529	No
NCGC00878875-01	CN1C(=O)N(C)C2=C1C=CC(=C2)[S+]([O-])(=O)NC3=CC(=C(C=C3)C(O)=O)C(F)(F)F	8R6S29K38V7	-14.5548	-10.3497	No
NCGC00636470-02	CC1=CC(F)=C(NC(=O)C2=NN3C(=N2)N=C(C)C=C3C)C=C1	8UN8PD341KT	-14.5548	-5.18822	No
NCGC00878892-01	OC1=C(NC(=O)C2CCCCN2C(=O)C3=CC=CC=C3)C=CC=C1	HX4WQX68DLY	-14.5548	3.2126	No
NCGC00879303-01	CC(=O)N1CCN(CCNC(=O)NC2=NC=CC=C2)CC1	U359DU52895	-14.5548	3.55077	No
NCGC00882967-01	CN(C)C1=NN=C(O1)C2=CC=C(NC(=O)NCCN[S+]([O-])(=O)N(C)C)C=C2	BU1TF9FRFVK	-14.5431	-11.7755	No
NCGC00882552-01	FC1=C(CN2CCN3C=CN=C3C2)C=CC=C1	DY18P8G9AWA	-14.5431	-2.88141	No
NCGC00607677-02	OC1=C(C=C(Cl)C=C1)C(=O)N2CCC(CC2)NC3=CC=CC=C3	UTGU2BPWXAT	-14.5343	-9.78019	No
NCGC00879501-01	CC1=C(C)C(NC(=O)CNC(=O)C2=CC=C(C=C2)[S+]([O-])(=O)NC3=CC=C(F)C=C3)=CC=C1	VCTZ3JD7M62	-14.5343	-8.03595	No
NCGC00883716-01	COCCOC1CN(C1)[S+]([O-])(=O)C2=CC=C(C=C2)[S+](N)([O-])=O	GJDDKJ1SJ6U	-14.5307	-20.4497	No
NCGC00635721-02	CC1=CC=C(C=C1)C2=NOC(CN3CCCC3CN4C=NC=N4)=C2	ZCUWG5PWQ6K	-14.5257	-10.148	No
NCGC00883723-01	OC(=O)C1=C(NCC2=CC=CC=C2)C=CC=C1	KJAZ4TKLY7R	-14.5161	-5.96745	No
NCGC00879803-01	FC(F)(F)CC(=O)NC1=CC(=CC=C1)C2=CN=CO2	VM1S542321C	-14.5138	-5.13482	No
NCGC00882931-01	CC1=CC=CC(C)=C1NC(=O)CSC2=NN=NN2C3=CC=CC(C)=C3C	FQMTGA63KU6	-14.5004	-7.1952	No
NCGC00617374-02	NC(=O)C1CCN(C1)C(=O)C2(CCCC2)C3=CC=C(F)C=C3	HTFQG2TSXT6	-14.4941	-1.12559	No
NCGC00882084-01	CC(=O)NC1(CCCCC1)C(=O)NC2CCC3=NC=CN3C2	LK6C4DTZ94D	-14.4941	0.132943	No
NCGC00879974-01	CC1=CC=C(C=C1)[S+]([O-])(=O)C2=C(Cl)SC(NC3=CC(Cl)=C(C)C=C3)=N2	CQH6RY9ND7J	-14.4933	-14.479	No
NCGC00879953-01	COC1=C(OC)C=C(C=C1)C2N(C(=O)C2(F)F)C3=CC4=C(OCCO4)C=C3	43V75XA99MU	-14.4933	-3.37279	No
NCGC00884122-01	CCN(CC1=NC2=C(C=CC(Cl)=C2)C(=O)N1)C(=O)CC3=CC=CC=C3	ACLW3751W3S	-14.4871	-0.306628	No
NCGC00607528-02	COCC1=C(NC(=O)CN2C=NC3=C(C=CC=C3)C2=O)C=CC=C1	BJJD54L7JYR	-14.4784	-1.92325	No
NCGC00879030-01	COC1=C(CCNC(=O)CN2C(=O)COC3=C2C=C(Cl)C=C3)C=CC=C1	VAZX958X75G	-14.4729	-3.76435	No
NCGC00883688-01	CC1=C2N=CN(CC3=C(C=C(C=C3)C(N)=O)[N+]([O-])=O)C(=O)C2=CC=C1	2UC3WDP771S	-14.4725	-11.361	No
NCGC00880539-01	ClC1=CC(CNC(=O)CCC2=NC3=C(C4=C(CCC4)S3)C(=O)N2)=CC=C1	WQ7PYWQU8JZ	-14.4657	-8.77719	No
NCGC00882134-01	CC1=C(C=CC(NC2(CCCNC2)C(N)=O)=N1)[N+]([O-])=O	XVPKYXC6WCQ	-14.4626	-4.1567	No
NCGC00882141-01	COC2(C[S+]([O-])(=O)NC1=CC(CC(O)=O)=CC=C1)CCC2	PJ3L1JPJCNN	-14.4626	-3.50084	No
NCGC00881636-01	CC1=C(NC(=O)CN2C=CN=C2)C=CC=C1Cl	UB2TLK4318Y	-14.4626	0.895152	No
NCGC00882425-01	COC(=O)C1=CC(=CC=C1)C2=NN(CC3=C(F)C=C(C=C3)[N+]([O-])=O)N=N2	DPVSQXYGJN4	-14.4577	-8.61093	No
NCGC00882701-01	[O-][N+](=O)C1=C(F)C=C(CN2C=C(C#N)C(=O)C3=C2C=CC=C3)C=C1	L631FZQHZ63	-14.4577	-7.92805	No
NCGC00879131-01	OC(=O)C(CC1=CC=CC=C1)N[S+]([O-])(=O)C2=CC=C(C=C2)C#N	QK4B5SZ49KH	-14.4524	-5.56198	No
NCGC00880924-01	CCCC1=NC(CN2CCC(CC2)N3CCN(C)C3=O)=NO1	KHNK33S1JMS	-14.4476	3.07416	No
NCGC00624881-02	CNC(=O)C1CCCN1C(=O)C2=C(OC)C=C(OC)C=C2	A3SP7M9MZLH	-14.4468	-7.54232	No
NCGC00881121-01	CC1=C(C=C(C=C1)[S+]([O-])(=O)NCCC2=NC=CC=C2)C(N)=O	R3F3PYVCK25	-14.4468	-5.22024	No
NCGC00625169-02	CCOC1=CC=C(CN2CCN(CC2)C3=NC=CC=N3)C=C1	6LM65F8SBW8	-14.4468	-2.75636	No
NCGC00882331-01	CCN1C=C(C=N1)[S+]([O-])(=O)NC(=O)C2=CC=C(CC)C=C2	4PRQ5B5TN1P	-14.4434	-8.01133	No
NCGC00879283-01	CCC1=NC2=C(CCN(CC3=C(F)C=CC(=C3)C#N)C2)C=N1	DG6HBR8F7LG	-14.4319	0	No
NCGC00882016-01	CN1N=CC(C(=O)NC(CC(O)=O)C2=C(Cl)C=CC=C2)=C1C	VGXU5RL7NDG	-14.431	-3.66037	No
NCGC00880950-01	CC1=NC2=C(C=CC=C2)C(=O)N1CCC(=O)N3CCCCCC3	9U1FCFBHG9N	-14.4294	-5.02655	No
NCGC00882547-01	CNC(=O)C[C@@H]1CN(C[C@H]1O)C2=NC3=C(C=CC=C3)C=N2	939VG1LUFBA	-14.4292	-6.84544	No
NCGC00882131-01	COC(C)(C)C1=NOC(=N1)C2=C(F)C(O)=CC=C2	K1UKFRBPJ4A	-14.4153	-7.45369	No
NCGC00640280-02	CC1=C(NC(=O)C2=NN(C=C2)C3=C(Cl)C=CC=C3)N(N=C1)C4=CC=CC=C4	VH3ZCS7QVYZ	-14.4153	-2.80954	No
NCGC00881326-01	CCN1CCC(CNC(=O)NC2=CC(C)=NN2C)C1	551PYYUSDWM	-14.4153	4.93663	No
NCGC00883322-01	OC(=O)CCN[S+]([O-])(=O)C1=C(N=CC=C1)C(F)(F)F	A53UKJG2G7Z	-14.4149	-3.01466	No
NCGC00882713-01	CC1=NN=C2CN(CC(C)(O)C3=CC=CC=C3)CCN12	2BRDQ5S65GK	-14.4149	3.41439	No
NCGC00881821-01	CNC(=O)C1=CN(CC(=O)NC(=O)NC2CCCCC2)C(=O)C=C1	HGLFUU9FBPL	-14.3995	-12.0978	No
NCGC00879937-01	COC1=CC(OC)=CC(NC(=O)C2=CC(=NN2C3=CC=CC=C3)C4CC4)=C1	7QA696DAVS8	-14.391	-6.23832	No
NCGC00883815-01	COC1=C(N[S+]([O-])(=O)CC2=CC=CC=C2)C(C)=NN1C	N45QBAYBCG9	-14.3854	-12.1472	No
NCGC00884284-01	CCCN(CC1=CC=C(C)C=C1)C(=O)C2=CN=C(C=C2)N3N=C(C)C=C3C	NU4J9NULG8C	-14.3854	-8.56199	No
NCGC00883493-01	CC(C)CC1=NC(=CS1)C(=O)N2CC[C@@H](F)C2	MM1ZRRPSLNY	-14.3708	-15.0562	No
NCGC00878889-01	NC(=O)CC1=C(OCC2=NC=C(O2)C3=CC=CC=C3)C=CC=C1	5LM5BYAJ825	-14.3705	-1.66415	No
NCGC00880762-01	CC1=CC(C)=C(NC(=O)C2=CC=C(N[S+]([O-])(=O)C3=CC=CC=C3)C=C2)C=C1	CCJ6C74P94R	-14.3569	-10.6611	No
NCGC00880224-01	CC1=NOC(=N1)C2CCCN(C2)C(=O)C(=O)NC3=C(C)C=C(C)C=C3	Q53UJ9DNSQZ	-14.3569	-8.12639	No
NCGC00883890-01	CC1=C(NC(=O)CSC2=C(C)C=CC(C)=C2)C(=NN1)C(N)=O	Q897VF73WZH	-14.3563	-1.28155	No
NCGC00882255-01	CC(C)N1CCC(C1)N(C)C2=C3N=CN(CC4(O)CCOCC4)C3=NC=N2	QJJC1CYNQDC	-14.3437	-5.76282	No
NCGC00882570-01	N[S+]([O-])(=O)C1CCCN(C1)C(=O)C2=NN(C=C2)C3=CC=CC=C3	S654G4TSQ32	-14.3437	-4.497	No
NCGC00884384-01	CC(CN(C)[S+]([O-])(=O)NCC1=NC(=NO1)N(C)C)C#N	QNAAJFHLCG9	-14.3418	0	No
NCGC00880607-01	CN(CC1=C(F)C=CC=C1)C(=O)C2=NC(C)=CC=C2	SY7T4Z5VCDJ	-14.3388	-7.69824	No
NCGC00880016-01	CC1CCC(CC1)NC(=O)NC2=NN=CS2	25UYY5LQ3NT	-14.3388	-5.71159	No
NCGC00881160-01	COC1=C(OC)C=C(C(F)=C1)[S+]([O-])(=O)NCCN2C=CN=C2	8G8MP4B91DP	-14.3364	-5.80519	No
NCGC00882838-01	OC(=O)CC(NC(=O)C1=CN(N=C1)C2=CC=CC=C2)C3=CC=C(F)C=C3	8JBK13DRKCX	-14.3295	-5.8461	No
NCGC00882905-01	CCC(CC)NC(=O)C1=NN=C2COCCN12	RTF3QDJD9X6	-14.3295	-4.33045	No
NCGC00883219-01	O=C(NCC1COCCO1)NC[C@@H]2CC3=C(CO2)C=CC=C3	APYMP5XVS6U	-14.3295	-0.166556	No
NCGC00883514-01	CCN(CC1=CC=C(Cl)S1)CC2=NC3=C(SC=C3)C(=O)N2	A4342D48114	-14.3272	-3.90754	No
NCGC00881729-01	CN(CC(=O)N1CCC2=C(C1)C=C(F)C=C2F)[S+](C)([O-])=O	FRM8A7LWNX9	-14.3206	-5.947	No
NCGC00882747-01	COC1=C(C=CC=C1)C2=CC(=NO2)C(=O)NCC(=O)NC3=CC(=CC=C3)C#C	D69YPM1DKJU	-14.3152	-16.8887	No
NCGC00882754-01	CN(CCOC1=C(Cl)C=CC=C1)C(=O)CN2C(=O)NC3(CCCCC3)C2=O	M12BMUAZH82	-14.3152	-10.7428	No
NCGC00879377-01	[O-][N+](=O)C1=CC(OC2=NN3C(C=C2)=NN=C3C(F)F)=CC(F)=C1	C7MWVCM5XTY	-14.3091	-3.2482	No
NCGC00879336-01	OC1CCC(CC1)NC(=O)NC2=CC(=CC=C2)C3=NN=CO3	QDDJPNLTRYQ	-14.3091	-1.32598	No
NCGC00880645-01	C=CCNC(=O)CC2(CC(=O)NC1=NC=CS1)CCCCC2	YSDT6MQ6TUX	-14.3025	-9.9589	No
NCGC00882260-01	CC(C)(C)C1=CSC(CCNC(=O)N2CCCC2)=N1	V29CSU5Z331	-14.301	-5.94604	No
NCGC00882753-01	COC1=CC=C(CC(=O)N2CCC(CC2)C(=O)NC3=NC=CS3)C=C1	DL3WUD1AS9D	-14.301	-5.29647	No
NCGC00883306-01	COCCOC1=CC(=CC=C1)C(=O)N2CCCN3N=C(C)C(Cl)=C23	PMABJ4J6JL7	-14.301	-1.1992	No
NCGC00609753-02	CN(C1CCN(CC1)C2=C3C(SC(C)=C3C)=NC=N2)C(C)=O	3GW4CZT8X7Q	-14.301	3.53098	No
NCGC00884558-01	CC1=NC2=C(C=C1)N(CCO2)C(=O)C3=CC(F)=CN=C3	DJ47PC1YC8S	-14.2982	-8.13743	No
NCGC00881166-01	COCCN1C(CN2CCOCC2)=NC3=C1C(=O)NC(=O)N3C	N9LHKUWM8KQ	-14.2891	-7.09918	No
NCGC00309075-04	CCN(CC)CC1CCN(CC1)C(=O)C2=CC(O)=NC3=CC=CC=C23	NTQBVFZ3A65	-14.2891	0	No
NCGC00605752-02	OC(=O)CCC1CCCN(C1)C(=O)C2=CC3=C(C=CN3)C=C2	588P8ZUD64A	-14.2886	-4.45849	No
NCGC00636165-02	CCC1=CC=C(NC(=O)N2CCCC(C2)C(F)(F)F)C=C1	7YRRZGN2ZGY	-14.2867	-10.5097	No
NCGC00277747-03	ClC1=CC=C(C=C1)C2=NOC(CNC3=CC=C(Br)C=C3)=N2	41M64PQQLWS	-14.2836	-3.27856	No
NCGC00604590-02	CNC(=O)C1CCCCN1C(=O)C2=C(C)N(N=C2)C3=C(C)C=CC=C3	DURDFA4LQ3L	-14.2733	-8.37543	No
NCGC00882423-01	CC1=CC(=NO1)C(=O)N2CCN(CC(C)(C)O)CC2	JK4RA2W8UF2	-14.2725	-2.14857	No
NCGC00883621-01	COC1=CC(NC(=O)C2CC3=C(O2)C=CC=C3)=CC=C1	BS2CM28LQ8S	-14.2691	-13.641	No
NCGC00879880-01	CC(NC(=O)CC1=CSC(COC2=CC=C(C)C=C2)=N1)C3=CC=CC=C3	854QY57724C	-14.2682	-7.19943	No
NCGC00609405-02	FC1=CC=C(C=C1)C2=CSC(NC(=O)C3=NC=CC=C3)=N2	YR4J2KGXCXP	-14.2682	-4.68986	No
NCGC00638084-02	CN1N=CC(CNC2=NN=C(CC3=CC=C(F)C=C3)S2)=C1C	STLRSGFWR72	-14.2682	-4.63647	No
NCGC00624953-02	O=C(N1CCCC1)C2=CC=C(COC3=CC=C(C=C3)C#N)C=C2	3N99FLLL24R	-14.2576	-3.92626	No
NCGC00881707-01	CC(CO)N(C)C(=O)NC1CCCC2CN(CC3=CC=CC=C3)CC12	U8LYQ7LV4WB	-14.2576	3.41221	No
NCGC00881048-01	CC(N1CCOC(CN2C=C(C)C=N2)C1)C(=O)NC3=CC(C)=NO3	MFADJ98TQ2V	-14.2482	-5.89998	No
NCGC00633924-02	COC1=CC(=CC=C1)C2=NN(CC3=NC4=C(O3)C=CC(F)=C4)N=N2	6YB9TM8YYJJ	-14.2477	-5.09923	No
NCGC00628447-02	CN1C(=O)N(CC(=O)N2CCC(CC(N)=O)CC2)C3=C1C=CC=C3	C2DK7Y166XL	-14.2477	-3.40838	No
NCGC00882760-01	COC1=CC(CCC(=O)N2CCN(CC(C)(C)O)CC2)=CC=C1	DBR8T3TKZ3Y	-14.244	-9.47702	No
NCGC00882787-01	CC1CCN(C(=O)CCC2=C(C)N(C)N=C2)C3=C1C=CC=C3O	84WX5RBS22W	-14.244	-7.61159	No
NCGC00882095-01	CC1COCCN1C(=O)NCCC2=CSC(C)=N2	N2XKYSBZ4FB	-14.2418	-7.5955	No
NCGC00881837-01	CC(N1N=NC(=N1)C2=CC(C)=C(F)C=C2)C(N)=O	51JLM2GYH25	-14.2418	-4.12124	No
NCGC00883473-01	CC1=C(C[S+]([O-])(=O)CC2=CC(Cl)=CC=C2)N=C(O1)C3=CC=CC=C3	J9RX2KHK5JX	-14.24	-75.2811	No
NCGC00883991-01	CC(=O)N[S+]([O-])(=O)C1=CC=C(NC(=O)CCN2C(=O)OC3=C2C=C(Cl)C=C3)C=C1	SFP44A21VMW	-14.24	-12.1472	No
NCGC00883810-01	CN[S+]([O-])(=O)C1=C(CNC(=O)C2=CC(O)=CN=C2)C=CC=C1	W23AJ18WJCS	-14.24	-0.275179	No
NCGC00883084-01	CC(=C)CN1N=C(C=CC1=O)C(C)(C)C	YXWAXWS8CFH	-14.2298	-9.47702	No
NCGC00883130-01	CC(C)[C@@H](N[S+]([O-])(=O)C1=CNC2=C1C=CC=C2)C(O)=O	XNJ63WDSG5N	-14.2298	-6.32911	No
NCGC00883049-01	CC1=NN2C(=C1)N=C(NC(C(N)=O)C3=CC=CC=C3)C4=C2C=CC=C4	JU7H3F9K1MW	-14.2298	-2.78148	No
NCGC00878910-01	COC1=C(Br)C=CC(=C1)[S+]([O-])(=O)N(CCCO)CC2=CC=NC=C2	855SVNGUWBX	-14.2272	-3.31939	No
NCGC00881653-01	CC1=NC=C(N=C1)C(=O)NC2=CC=C(C[S+](N)([O-])=O)C=C2	T2LGWSNJFMJ	-14.226	-4.06807	No
NCGC00611745-02	O=C(CC1=CNC(=O)C=C1)N2CCCCCC3=C2C=CC=C3	5TR5BVVCMB5	-14.2255	-6.69078	No
NCGC00880353-01	CC1=NC(=NN1C2=CC=C(F)C=C2)C(=O)NC3=NC(C)=CC=C3	MKRWZ9FKC65	-14.2119	-21.4335	No
NCGC00883724-01	OC(=O)C1CCN(CC1)C(=O)C2=CC3=C(NN=C3)C=C2	K3H1R28KV5B	-14.211	-6.51781	No
NCGC00881581-01	C[S+]([O-])(=O)NC1=NC=C(OC2=C(Cl)C=C(C=N2)C#N)C=C1	7D6SC5NPSGL	-14.2102	-9.19082	No
NCGC00878880-01	OCC1=C(CNC(=O)C2=NNC3=C2C=CC=C3)C=CC=C1	GMN1MBMRCUN	-14.2068	-7.4842	No
NCGC00879438-01	CC(C)C1=NN=C(NC(=O)C2CCCN(C2)C(=O)C3=C(OC(F)F)C=CC=C3)S1	FFY9ZJHT7A7	-14.2068	-4.19151	No
NCGC00878894-01	NC(=O)CC1=C(OCC2=NN=C(O2)C3=CC=C(F)C=C3)C=CC=C1	4C3ZYWFR6W7	-14.2068	-3.99573	No
NCGC00878920-01	CNCCCN[S+]([O-])(=O)C1=CN(C=N1)C(C)C	RNWDV9Z8HNG	-14.2068	-3.39058	No
NCGC00882635-01	F[C@@H]1CCCC[C@H]1NC(=O)CN2C=CC=N2	JHD63YN7A6R	-14.2013	-7.495	No
NCGC00883226-01	CC(C)[C@H](N[S+]([O-])(=O)C1=C(C=CC=C1)C2=CC=NO2)C(O)=O	WP13SKAYY5L	-14.2013	-5.04664	No
NCGC00883729-01	CC[S+]([O-])(=O)NCC[S+]([O-])(=O)NC1=C2NN=CC2=CC=C1	7D8H14R9LAS	-14.1965	-14.2543	No
NCGC00881032-01	CC(C(=O)N1CCCCC1)C2=CC=C(C)S2	KTTJU28FLX7	-14.1938	-10.4898	No
NCGC00882716-01	CC(N(C)CC1=NC2=C(C=NN2C)C(=O)N1)C3=C(F)C=CC=C3F	2K8KGRCY1SF	-14.187	-6.26249	No
NCGC00882000-01	CCC1=CNC2=C1C(=NC=N2)N3CCN(CC(F)(F)F)C(=O)C3	Y8485UALVNW	-14.1787	-6.90419	No
NCGC00881485-01	OCCC(NC(=O)NC1=NC=CC=C1)C2CCCCC2	F4QGPWBSD85	-14.1787	-6.0179	No
NCGC00881803-01	CN1C(=CC2=C1C=CC=C2)C(=O)N3CCOCC3(C)C	336APPTH65K	-14.1787	-2.73863	No
NCGC00881049-01	CC(C)C1=NC(=NO1)C2COCCN2C(=O)C3=CC(=CN=C3)C4=CC=CC=C4	1YF9HUR3GRR	-14.1757	-11.74	No
NCGC00880963-01	COC1=CC=C(C=C1)C(=O)C(C)OC(=O)C2=CC3=C(SC(C)C(=O)N3)C=C2	TLJ7VAQWMDN	-14.1757	-2.95427	No
NCGC00884626-01	COC1=C(C=C(C=C1)C(O)=O)[S+]([O-])(=O)NC2=CC(=C(Cl)C=C2)[S+]([O-])(=O)N3CCOCC3	YCKS4UCQV3X	-14.1674	-2.88545	No
NCGC00879344-01	CC1=CC(NCC2=NC(=NO2)C3=CC=CO3)=C(C)C=C1	CRHZ4MP8S4G	-14.1658	-2.73205	No
NCGC00883087-01	CCC(N1CCCC1=O)C2=NC(=NO2)C3=CC(Cl)=CC=C3	FRJ6JS6SW55	-14.1585	-4.69687	No
NCGC00881023-01	COC1CN(C1)[S+]([O-])(=O)C2=C(C)C=CC(Cl)=C2	PDLJTYBYHGN	-14.1575	-4.03322	No
NCGC00883645-01	CCC1=NOC(=N1)C(C)N2CCN(CC2)C(=O)CC3=CC=C(F)C=C3	6NXF8WPX924	-14.1529	-10.1502	No
NCGC00881122-01	CC1=NN(CC(=O)NC2CCCCNC2=O)C(C)=C1	ZZ4PBL2VRY6	-14.1471	-6.74466	No
NCGC00881980-01	OC(COC1=CC=CC=C1)CN2CCC(CC2)N3CCNC3=O	PDTS9Z5WDNV	-14.1471	2.45502	No
NCGC00879571-01	CC(C)CN(CC(N)=O)CC1=NC2=C(C=NN2C)C(=O)N1	QNQXXS333TX	-14.1453	0.0444959	No
NCGC00882476-01	CC(C)(C)NC(=O)CN1N=C(C=C(C1=O)C(F)(F)F)C2CC2	VFJVUJ6MMZJ	-14.1443	-7.42838	No
NCGC00882338-01	OC(CN1N=C(C=C(C1=O)C(F)(F)F)C2CC2)C3=C(F)C=CC=C3	HU648TVRSW7	-14.1443	-4.48035	No
NCGC00880593-01	COCC(C)NC(=O)CN1CCCC1C2=NOC(=N2)C3CC3	UVZTCALZKPP	-14.1394	-3.3653	No
NCGC00604508-02	NC(=O)C1=CC=C(CN2CCC(CC2)NC(=O)C3=CC=C(F)C=C3)C=C1	Y3H4HJU5LZP	-14.13	-31.3458	No
NCGC00879896-01	NC1=NC(CSCC2=CC=C(Cl)C=C2)=NC(N)=N1	6HWUY3HZ8BC	-14.1249	-35.5522	No
NCGC00879540-01	CC1CC2(CC(C)(C)C1)NC(=O)N(CC(=O)NC3=NN=C(C)S3)C2=O	UKWYW5DZYYV	-14.1249	-3.35499	No
NCGC00881010-01	CN1C=C(C=N1)C2CCCN2C(=O)C3=C(Cl)SC(Cl)=C3	JPZFNJB3WMF	-14.1213	-6.13975	No
NCGC00883385-01	CCC(=O)NC1=CC=C(C=C1)[S+]([O-])(=O)NC2=NN=C(O)C=C2	PFJ37P5PAVL	-14.1158	-5.61292	No
NCGC00882814-01	O=C(NCC1=NC(=CC=C1)N2CCOCC2)C3=CC=NC=C3	3VTA16BAS8N	-14.1158	0	No
NCGC00882923-01	CC1CN(CC(C)=C1)C(=O)C(C)(C)[S+](C)([O-])=O	1YRS39C3B9R	-14.1158	0.932712	No
NCGC00881558-01	CN1C=C(C=N1)C2=NC=C(S2)C(=O)NC3=C(F)C(F)=C(F)C=C3	WUUA6PV8AG2	-14.1156	-3.83763	No
NCGC00622782-02	FC1=C(CC(=O)NC2CCN(CC2)C(=O)C3CCCCC3)C=CC=C1	9KNUJ4XMP5Z	-14.1044	-3.72875	No
NCGC00879335-01	COC1=C(NC(=O)C2=CC=C(C=C2)N3C=CN=C3)C=CC(F)=C1	8P7UQAK9VJW	-14.1044	-1.25478	No
NCGC00639720-02	COC1=CC=C(C=C1)C2=NN=C(O2)SCC(=O)NC3=CC=C(C=C3)C(C)=O	VU9DNHZDGJF	-14.1031	-10.5583	No
NCGC00300295-03	CCCN1N=C(C(=O)N(CCOC)CC2=NC3=CC=CC=C3C(=O)N2)C4=CC=CC=C4C1=O	4LW28ATUYAN	-14.1031	-3.33105	No
NCGC00882109-01	FC1(F)CCN(C1)C(=O)NC2=NN3CCCCC3=C2	26F6T39DH25	-14.0998	-4.19215	No
NCGC00882786-01	O=C(N1CCC(CC2=CN=CC=C2)CC1)C3=NN(C=N3)C4=CC=CC=C4	239RF5YBRNB	-14.0873	-9.71019	No
NCGC00882809-01	CC(C)(N[S+](C)([O-])=O)C(=O)NC1=CC2=C(SC(=C2)C(O)=O)C=C1	WCW14N37GWP	-14.0873	-0.949367	No
NCGC00641364-02	CC(NC1=CC(C)=NC2=C(C(C)=NN12)C3=C(Cl)C=CC=C3)C4=CC=CC=C4	YBQ1BWYP9NV	-14.0839	-1.82433	No
NCGC00881493-01	CCOC1=CC=C(CC(=O)NC(CC(O)=O)C2=CC=CS2)C=C1	7KZQ6SGQP66	-14.0683	-5.66339	No
NCGC00881705-01	FC1=CN(C2CCCO2)C(=O)N(CC(=O)N3CCN(CC3)C(=O)C4=CC=CO4)C1=O	CM15J1KGGKW	-14.0683	-2.98679	No
NCGC00626012-02	CC1=C(C=CC(Br)=C1)C(=O)N2CCC[C@@H]3[C@H]2CNC3=O	AZ1ZGVSPD4P	-14.0669	-4.44425	No
NCGC00880161-01	CN[S+]([O-])(=O)C1=C(C)C=CC(NC(=O)C2=NC=CC=C2)=C1	TSQKXRD2HYT	-14.0669	-1.66981	No
NCGC00634836-02	CC(C)C1=C(NC(=O)CC2=CC(F)=CC=C2)C(C)=CC=C1	3D16MYUAH7D	-14.0635	-7.98256	No
NCGC00627670-02	COC1=C(C=CC=C1)C2CC2C(=O)N3CCCC3C(C)C	3JFP987793K	-14.0635	-4.74326	No
NCGC00883393-01	CC(=O)C1=CC=C(C=C1)[S+]([O-])(=O)NC(=O)C2=C(C)N=C(C)S2	9CNFW9YSWDD	-14.0588	-3.84744	No
NCGC00881949-01	CCN(CC1=NC2=C(C=NN2C)C(=O)N1)C(C)C3=CC=C(C=C3)C#N	D4ND2NWA8M6	-14.0525	-3.749	No
NCGC00881411-01	COCC1=C(NC(=O)C2=C(Cl)C=CC(=C2)C3=CC=CC=C3)C=CC=C1	VXGGND98THL	-14.0525	-2.93362	No
NCGC00883813-01	COC1=C(C)C=C(CNC(=O)CN[S+]([O-])(=O)C2=CC=C(C=C2)C(O)=O)C=C1	8D44BQGYZW1	-14.0511	-13.2164	No
[truncated: 4,988 more rows]

## Sheet: S6
			ITPK1								PPIP5K2									COUNTERSCREEN							Primary vs Confirmatory					ITPK1
Sample ID (NCATS)	Structure	LYCHI3 (NCATS)	Max Resp	Curve Class	IC50 [μM]	Efficacy (%)	Active?	Response Ratio	Confirm?	Selective?	Max Resp	Curve Class	IC50 [μM]	Efficacy (%)	Active?	Response Ratio	Confirm?	Selective?	IC50 Ratio	Curve Class	IC50 [μM]	Efficacy (%)	Artifact?	Note	Cherry Pick?		Confirm?	ITPK1	PPIP5K2		Note	ACTIVE?	SELECTIVE?		Note	COUNT		Cherry Pick?	COUNT
NCGC00879727-01	CCNC1=C2OC3=C(C=CC=C3)C2=NC=N1	VJ8LPKVMSQ4	-75.844	-1.2	17.7828	-70.013	Yes	0.923119	Yes	Yes	-1.34378	4	>100 uM	-15.584	No	11.5972	Yes	No	#VALUE!	4	>100 uM	-20.297	No	ITPK1	Yes		Yes	74	69		Yes	59	18		ITPK1	18		Yes	5
NCGC00625258-02	CC1=CC=C(C=C1)S(=O)(=O)N(CC2=CC=C(C=C2)C(N)=O)C3CC3	1X38Y5KMTH6	-52.296	-1.2	12.5893	-66.864	Yes	1.27857	Yes	No	-50.1533	-1.1	28.1838	-86.774	Yes	1.73017	Yes	No	2.23872	4	>100 uM	0	No	ITPK1 and PPIP5K2	Yes		INC	0	0		INC	5	2		PPIP5K2	4		INC	0
NCGC00883989-01	CC(SC1=CC(C)=C(C#N)C2=NC3=C(C=CC=C3)N12)C(=O)NC(N)=O	XWCNKZP2Y6M	-60.607	-2.2	14.1254	-30.617	Yes	0.505173	Yes	No	-58.1099	-2.2	31.6228	-89.606	Yes	1.54201	Yes	No	2.23872	4	>100 uM	0	No	ITPK1 and PPIP5K2	Yes		No	16	21		Yes-artifact	15	15		ITPK1 and PPIP5K2	41		No	85
NCGC00880243-01	CC1=CC(Br)=C(C=C1)S(=O)(=O)NC2=C(C=CC=C2)C3=NN=CN3	72Z4RXD61RR	-61.561	-1.2	15.8489	-82.07	Yes	1.33315	Yes	No	-65.4307	-2.1	39.8107	-95.872	Yes	1.46524	Yes	No	2.51189	4	>100 uM	0	No	ITPK1 and PPIP5K2	Yes		Total	90	90		NO-artifact	0	0		ITPK1 and PPIP5K2 [INC]	4		Total	90
NCGC00879971-01	COC1=CC=C(NC2=NC=C(C)S2)C=C1	NLTPLAAPSRW	-79.918	-1.2	15.8489	-47.716	Yes	0.597062	Yes	No	-33.096	-2.2	44.6684	-72.258	Yes	2.18328	No	No	2.81838	4	>100 uM	-11.929	No	ITPK1 and PPIP5K2	Yes		Hit rate	0.822222	0.766667		No	11	55		Inactive	23
NCGC00879924-01	NC1=C(C=CC=C1)C2=NC(=NN2)C3=CC=NC=C3	YHFGG83LY4Z	-59.857	-2.2	31.6228	-83.415	Yes	1.39357	Yes	Yes	-4.45849	4	>100 uM	0	No	0	Yes	No	#VALUE!	4	>100 uM	0	No	ITPK1	No						Total	90	90		Total	90
NCGC00879427-01	O=C1NC=NC2=C1C(=CS2)C3=CC=CC=C3	A8QAR4GWPVU	-56.356	-2.2	31.6228	-73.886	Yes	1.31106	Yes	Yes	-22.951	4	>100 uM	-9.404	No	0.409743	Yes	No	#VALUE!	4	>100 uM	0	No	ITPK1	No						%	0.655556	0.2
NCGC00883021-01	NC(=O)C1=CC2=C(OC1)C=CC(F)=C2	PRY1WGKRPCD	-72.744	-2.2	31.6228	-79.149	Yes	1.08805	Yes	Yes	-1.28248	4	>100 uM	-12.067	No	9.40913	Yes	No	#VALUE!	4	>100 uM	0	No	ITPK1	No
NCGC00879201-01	CC1=C(C=CO1)C2=NC(=NO2)C3=NC=CN=C3	UWX3DCPLLDC	-71.341	-2.2	35.4813	-73.468	Yes	1.02981	Yes	Yes	-20.032	4	>100 uM	-28.574	No	1.42642	Yes	No	#VALUE!	4	>100 uM	-14.7	No	ITPK1	No							PPIP5K2
NCGC00884537-01	FC1(F)CCC(CC2=NC(=NO2)C3=CNN=C3)C1	K28WSJZCVFT	-51.627	-2.2	39.8107	-58.941	Yes	1.14167	Yes	Yes	1.45452	4	>100 uM	-10.137	No	-6.96932	Yes	No	#VALUE!	4	>100 uM	0	No	ITPK1	No						Note	ACTIVE?	SELECTIVE?
NCGC00883286-01	CC(C)C1CN(C1)C2=C3C=CNC3=NC=N2	KYGQN9X8SM3	-59.084	-2.2	39.8107	-53.933	Yes	0.912819	Yes	Yes	-6.17921	4	>100 uM	0	No	0	Yes	No	#VALUE!	4	>100 uM	0	No	ITPK1	No						Yes	49	5
NCGC00884589-01	FC(F)(F)CNC(=O)CNC1=C2N=CNC2=NC=N1	C454VM663AB	-65.49	-2.2	39.8107	-65.992	Yes	1.00767	Yes	Yes	-2.90117	4	>100 uM	0	No	0	Yes	No	#VALUE!	4	>100 uM	-27.224	No	ITPK1	No						INC	1	1
NCGC00880418-01	N1N=CC=C1C2=NC(=NO2)C3=NC=CN=C3	4QCYN7B91JQ	-53.73	-2.2	39.8107	-56.2	Yes	1.04597	Yes	Yes	-8.77719	4	>100 uM	-21.012	No	2.39393	Yes	No	#VALUE!	4	>100 uM	0	No	ITPK1	No						Yes-artifact	10	10
NCGC00882550-01	COC1=C(C=CC=C1)N2CCN(CC2)C3=C4C=CNC4=NC=N3	HXSB8Y8RS28	-60.152	-2.2	39.8107	-62.196	Yes	1.03398	Yes	Yes	-8.6942	4	>100 uM	-17.939	No	2.06333	Yes	No	#VALUE!	4	>100 uM	-10.974	No	ITPK1	No						NO-artifact	5	5
NCGC00884039-01	COCCS(=O)(=O)NC(=O)C1=CN=C(S1)C2=CC=CS2	Y8YGBYJNWA8	-58.893	-2.2	39.8107	-51.947	Yes	0.882057	Yes	Yes	-4.97681	4	>100 uM	-25.945	No	5.21318	Yes	No	#VALUE!	4	>100 uM	0	No	ITPK1	No						No	25	69
NCGC00879665-01	COC1=CC(=C(C=C1)S(=O)(=O)NC2=C(C=C3OCCOC3=C2)C(O)=O)N(=O)=O	4USXT71GKVT	-57.462	-2.2	39.8107	-33.486	Yes	0.58275	Yes	Yes	-42.9563	4	>100 uM	-27.455	No	0.639138	Yes	No	#VALUE!	4	>100 uM	0	No	ITPK1	No						Total	90	90
NCGC00881943-01	CCOC1=CC(=CC=C1)C(C)NC2=C3NC=NC3=NC=N2	YKVHF1TJJ1X	-56.399	-2.2	39.8107	-44.86	Yes	0.795404	Yes	Yes	-8.6945	4	>100 uM	-7.905	No	0.909196	Yes	No	#VALUE!	4	>100 uM	0	No	ITPK1	No						%	0.544444	0.0555556
NCGC00882468-01	CC(NC1=C2C=NNC2=NC=N1)C3=CC=C(C)S3	N6848L4QDGF	-66.121	-2.2	39.8107	-49.435	Yes	0.747644	Yes	Yes	-12.1586	4	>100 uM	-22.407	No	1.8429	Yes	No	#VALUE!	4	>100 uM	-12.315	No	ITPK1	No
NCGC00881816-01	CCCOC1=C(CNC2=C(Cl)C=C(C=N2)C(N)=O)C=CC=N1	HS8HVBB4FAL	-63.307	-2.2	44.6684	-53.946	Yes	0.852133	Yes	Yes	-12.0269	4	>100 uM	0	No	0	Yes	No	#VALUE!	4	>100 uM	-11.146	No	ITPK1	No
NCGC00880686-01	NS(=O)(=O)C1=CC(F)=C(C=C1)N2CCN(CC2)C3=NC=CN=C3	4VBJCG87VWQ	-51.844	-2.2	44.6684	-51.068	Yes	0.985032	Yes	Yes	-8.48604	4	>100 uM	0	No	0	Yes	No	#VALUE!	4	>100 uM	-8.767	No	ITPK1	No
NCGC00624958-02	COC1=CC2=C(C=C1)N=C(C=C2)C(=O)N3CCN(CC3)C(C)=O	TGYUSZHZ575	-58.734	-2.2	44.6684	-56.646	Yes	0.96445	Yes	Yes	-2.38412	4	>100 uM	-9.843	No	4.12857	Yes	No	#VALUE!	4	>100 uM	0	No	ITPK1	No
NCGC00882755-01	NC(=O)C1CCCN1C2=C3C(SC=C3C4=CC=C(Cl)C=C4)=NC=N2	B7DQY1TKWSF	-60.366	-2.2	70.7946	-57.567	Yes	0.953633	Yes	Yes	-24.8001	4	>100 uM	-14.988	No	0.604352	Yes	No	#VALUE!	4	>100 uM	0	No	ITPK1	No
NCGC00880029-01	CCN(CC)S(=O)(=O)C1=CC(NC(=O)C2=NNC(=C2)C3=CC=C(F)C=C3)=C(O)C=C1	5MQ3T6A5YF2	-72.546	-1.2	3.16228	-76.79	Yes	1.0585	Yes	No	-96.9943	-1.1	1.99526	-87.108	Yes	0.898073	Yes	No	0.630957	-2.4	35.4813	-33.993	No	ITPK1 and PPIP5K2	No
NCGC00881364-01	COC1=C(OC(F)F)C=C(C=C1)C(=O)NC2=NC=C(S2)C3=CC=CC=C3	UHCS1WSM65G	-72.707	-1.2	6.30957	-84.393	Yes	1.16073	Yes	No	-93.5478	-1.1	4.46684	-90.91	Yes	0.971802	Yes	No	0.707946	4	>100 uM	-4.333	No	ITPK1 and PPIP5K2	No
NCGC00883976-01	FC(F)SC1=C(C=CC=C1)C(=O)NC2=CC(=CC=C2)C(=O)NC3CC3	CLDDUSWPCWS	-87.896	-1.1	8.91251	-91.985	Yes	1.04652	Yes	No	-95.6129	-1.1	7.07946	-100.049	Yes	1.0464	Yes	No	0.794328	4	>100 uM	0	No	ITPK1 and PPIP5K2	No
NCGC00883581-01	COC1=CC=C(C=C1)C(N2CCCCC2)C3=C(C)NC4=C3C=CC=C4	HLKVKZS8SAC	-74.717	-2.1	12.5893	-111.5	Yes	1.4923	Yes	No	-68.205	-1.1	7.94328	-95.631	Yes	1.40211	Yes	No	0.630957	4	>100 uM	0	No	ITPK1 and PPIP5K2	No
NCGC00879574-01	CCN1C(CCC(O)=O)=NC2=C1C=CC(=C2)S(N)(=O)=O	8VWZ642YVGR	-60.02	-1.2	12.5893	-77.027	Yes	1.28336	Yes	No	-81.2583	-1.1	5.62341	-103.811	Yes	1.27754	Yes	No	0.446684	4	>100 uM	0	No	ITPK1 and PPIP5K2	No
NCGC00882481-01	OC(=O)C1=CC(NS(=O)(=O)C2=CN(N=C2)C3=CC=CC=C3)=CC=C1	HWZGFNYJDUS	-84.88	-1.1	14.1254	-100.392	Yes	1.18275	Yes	No	-90.3065	-1.1	15.8489	-95.569	Yes	1.05827	Yes	No	1.12202	4	>100 uM	0	No	ITPK1 and PPIP5K2	No
NCGC00883386-01	CCN1C(CN)=NN=C1SC2=C(C=C(C)C=N2)N(=O)=O	SDQ5ZNB61PL	-73.385	-1.2	14.1254	-81.192	Yes	1.10638	Yes	No	-76.4823	-1.1	10	-95.565	Yes	1.2495	Yes	No	0.707946	4	>100 uM	0	No	ITPK1 and PPIP5K2	No
NCGC00878982-01	COC1=CC=C(C=C1)C2=CSC(CC(N)=O)=N2	AFYX8Z45Q5Q	-69.007	-1.2	14.1254	-79.804	Yes	1.15646	Yes	No	-80.0125	-1.1	4.46684	-94.301	Yes	1.17858	Yes	No	0.316228	4	>100 uM	0	No	ITPK1 and PPIP5K2	No
NCGC00604720-02	CC1=C(N=C(NC(=O)C2=NNC(=O)C=C2)S1)C3=CC=C(OC(F)F)C=C3	ZJPC71RCKA3	-61.187	-1.2	19.9526	-74.288	Yes	1.21411	Yes	INC	-0.0978909	-2.2	28.1838	-91.112	Yes	930.75	No	No	1.41254	4	>100 uM	0	No	ITPK1 and PPIP5K2	No
NCGC00884428-01	COC(=O)C1=C(C)C2=C(S1)N=C(NC2=O)C3=CC=C(C)O3	9HW97DSYWYR	-64.487	-1.2	22.3872	-53.238	Yes	0.825562	Yes	No	-52.7479	-2.1	39.8107	-100.899	Yes	1.91285	Yes	No	1.77828	4	>100 uM	0	No	ITPK1 and PPIP5K2	No
NCGC00604422-02	OC1=C(NC(=O)C2=CC=C(O2)C3=C(Cl)C=CC(Cl)=C3)N=CC=C1	FYUT4FBBZ6W	-82.734	-1.1	25.1189	-96.085	Yes	1.16137	Yes	No	-72.5895	-1.1	22.3872	-95.425	Yes	1.31458	Yes	No	0.891251	4	>100 uM	0	No	ITPK1 and PPIP5K2	No
NCGC00609341-02	O=C(CC1=CSC2=NC(=CN12)C3=CC=CC=C3)NC4=CC=C(C=C4)C#N	51W8YUVCU2G	-82.293	-1.1	25.1189	-98.676	Yes	1.19908	Yes	No	-96.6005	-1.1	14.1254	-114.586	Yes	1.18618	Yes	No	0.562341	4	>100 uM	-21.687	No	ITPK1 and PPIP5K2	No
NCGC00880309-01	OC(=O)C1=CC2=C(OCCNC2=O)C=C1	DPN9NT6V5ZR	-61.343	-2.2	28.1838	-99.065	Yes	1.61494	Yes	No	-28.2326	-2.2	44.6684	-64.351	Yes	2.27932	No	No	1.58489	4	>100 uM	0	No	ITPK1 and PPIP5K2	No
NCGC00626886-02	O=C(NC1=CC(=CC=C1)C#N)C2=CC3=C(NC(=O)CO3)C=C2	NHPK8AFW5UU	-55.035	-1.2	28.1838	-42.941	Yes	0.780249	Yes	No	-30.7501	-2.2	35.4813	-48.044	Yes	1.5624	No	No	1.25893	4	>100 uM	-16.47	No	ITPK1 and PPIP5K2	No
NCGC00882680-01	OC(=O)CSC1=CC(=CN2C(=O)C3=C(SC4=C3CCCC4)N=C12)C(=O)C5=C(O)C=CC(F)=C5	8AGQ9XTYFBR	-74.539	-2.2	31.6228	-54.925	Yes	0.736863	Yes	No	-87.9913	-2.2	44.6684	-52.173	Yes	0.592933	Yes	No	1.41254	4	>100 uM	-6.479	No	ITPK1 and PPIP5K2	No
NCGC00882988-01	CC1=CC=C(S1)S(=O)(=O)NC2=C(C=C(C)C=C2)C(O)=O	P7QJTPV3FY8	-95.435	-2.1	35.4813	-97.641	Yes	1.02312	Yes	No	-49.2338	-2.2	50.1187	-55.139	Yes	1.11994	Yes	No	1.41254	4	>100 uM	0	No	ITPK1 and PPIP5K2	No
NCGC00306378-04	CC(=O)NCC1=CC=C(O1)C2=CSC(NC3=CC=CC(=C3)C(F)(F)F)=N2	QUNPQLBMC4H	-55.09	-2.2	35.4813	-87.562	Yes	1.58944	Yes	No	-22.946	-2.2	50.1187	-68.491	Yes	2.98487	No	No	1.41254	4	>100 uM	-18.207	No	ITPK1 and PPIP5K2	No
NCGC00881981-01	NS(=O)(=O)C1=CC=C(C=C1)C2=CSC(NC3=NC=CC=C3)=N2	MRBMXCSTBS6	-65.168	-2.2	35.4813	-77.822	Yes	1.19418	Yes	No	-38.722	-2.2	44.6684	-49.722	Yes	1.28408	Yes	No	1.25893	4	>100 uM	0	No	ITPK1 and PPIP5K2	No
NCGC00064393-03	CC1=C(C=CO1)C2=NC(=NO2)C3=CC=NC=C3	UW29XM9H7CT	-72.487	-2.2	35.4813	-68.763	Yes	0.948625	Yes	No	-23.1645	-2.2	44.6684	-44.834	Yes	1.93546	No	No	1.25893	4	>100 uM	-25.773	No	ITPK1 and PPIP5K2	No
NCGC00880654-01	CC1=C(SC(=N1)C2=CC=C(Cl)S2)C(=O)NC3=CC(F)=C(C=C3)C(N)=O	QANMKSTXDFP	-60.963	-2.2	35.4813	-56.248	Yes	0.922658	Yes	No	0.505224	-2.2	35.4813	-51.233	Yes	-101.407	No	No	1	4	>100 uM	0	No	ITPK1 and PPIP5K2	No
NCGC00879307-01	OC(=O)CC1=C(N=C(NC2=CC=C(F)C=C2)S1)C3=CC=CS3	J3K9S5BLYT4	-86.694	-2.1	35.4813	-98.858	Yes	1.14031	Yes	No	-71.3625	-2.2	39.8107	-81.23	Yes	1.13827	Yes	No	1.12202	4	>100 uM	0	No	ITPK1 and PPIP5K2	No
NCGC00882412-01	CC1=CC(C)=NC2=NC(SC3CCOC(C3)C4=CC=NC=C4)=NN12	1ZKYYBUGBJF	-54.412	-2.2	39.8107	-67.029	Yes	1.23188	Yes	No	-34.1772	-2.2	44.6684	-58.249	Yes	1.70432	No	No	1.12202	4	>100 uM	0	No	ITPK1 and PPIP5K2	No
NCGC00884548-01	CC1CCC2=C(C1)C3=C(N2)C=CC(=C3)C(=O)NC4=CC(=CC=C4)C(=O)NC(N)=O	GN9LS94R9T8	-57.919	-2.2	44.6684	-73.228	Yes	1.26432	Yes	No	-47.9047	-2.2	44.6684	-64.979	Yes	1.35642	Yes	No	1	4	>100 uM	0	No	ITPK1 and PPIP5K2	No
NCGC00283881-03	CC1=CC(C)=C(NS(=O)(=O)C2=CC=C(C=C2)S(=O)(=O)N3CCCC3)C(=C1)C(O)=O	K2Y8KRYGCKF	-59.38	-2.2	44.6684	-51.618	Yes	0.869283	Yes	No	-32.9079	-2.2	44.6684	-46.515	Yes	1.41349	Yes	No	1	4	>100 uM	0	No	ITPK1 and PPIP5K2	No
NCGC00880023-01	COC1=C(C=C(C=C1)N(=O)=O)S(=O)(=O)NC2CCS(=O)(=O)C2	GKDAHUCHVVT	-51.554	-2.2	44.6684	-68.226	Yes	1.32339	Yes	No	-19.8921	-2.2	44.6684	-36.486	Yes	1.8342	Yes	No	1	4	>100 uM	-14.939	No	ITPK1 and PPIP5K2	No
NCGC00644568-02	O=C1N(CC2=NC(=NO2)C3=CC=CS3)C=C(C=C1C#N)N(=O)=O	7HDQ4PRZUZX	-64.504	-2.2	44.6684	-71.062	Yes	1.10167	Yes	No	-23.1645	-2.2	44.6684	-84.767	Yes	3.65934	No	No	1	4	>100 uM	0	No	ITPK1 and PPIP5K2	No
NCGC00880244-01	O=C(NC1CCCCC1)C(C#N)C2=NC3=C(S2)C=CC=C3	25WYBKW874Q	-54.4	-2.2	44.6684	-50.302	Yes	0.924669	Yes	No	-1.17315	-2.2	44.6684	-39.53	Yes	33.6957	No	No	1	4	>100 uM	0	No	ITPK1 and PPIP5K2	No
NCGC00880104-01	ClC1=CC(Cl)=C(CNC2=C3C=NNC3=CC=C2)C=C1	2P1MGJ2RRY6	-65.911	-2.2	44.6684	-50.512	Yes	0.766367	Yes	No	-38.4227	-2.2	22.3872	-43.814	Yes	1.14032	Yes	No	0.501187	4	>100 uM	0	No	ITPK1 and PPIP5K2	No
NCGC00314997-06	CC(=O)NCC1=CC=C(O1)C2=CSC(NC3=CC(C)=CC(C)=C3)=N2	F2GMY81C9BC	-57.591	-2.2	44.6684	-46.616	Yes	0.809432	Yes	No	-20.6285	-2.2	50.1187	-41.167	Yes	1.99563	Yes	No	1.12202	4	>100 uM	-8.201	No	ITPK1 and PPIP5K2	No
NCGC00884660-01	CC1=NN(C(C)=C1SCC(=O)C(C#N)C2=NC3=C(C4=C(CCCC4)S3)C(=O)N2)C5=CC=CC=C5	96FU7RVN47V	-93.461	-2.2	44.6684	-88.384	Yes	0.945678	Yes	No	-87.5619	-2.1	44.6684	-101.627	Yes	1.16063	Yes	No	1	4	>100 uM	0	No	ITPK1 and PPIP5K2	No
NCGC00881643-01	FC1=CC(Cl)=C(C=C1)S(=O)(=O)NC2=NC(=CS2)C3=CC=CC(F)=C3	9KPH6B71KTJ	-90.261	-2.2	44.6684	-84.077	Yes	0.931488	Yes	No	-51.2364	-2.1	44.6684	-91.398	Yes	1.78385	Yes	No	1	4	>100 uM	-15.264	No	ITPK1 and PPIP5K2	No
NCGC00638312-02	OC1=CC(F)=C(NC(=O)C2=NN(C=N2)C3=CC=CC=C3)C=C1	496KLPD5YZX	-57.441	-2.2	44.6684	-63.913	Yes	1.11267	Yes	No	-53.5997	-2.2	39.8107	-71.041	Yes	1.3254	Yes	No	0.891251	4	>100 uM	-13.577	No	ITPK1 and PPIP5K2	No
NCGC00883004-01	CN1C=C(CCS(=O)(=O)C2=CC(Cl)=C(Cl)C=C2)C=N1	YTWQFWBBYWY	-88.242	-2.2	44.6684	-83.205	Yes	0.942918	Yes	No	-73.7342	-2.2	17.7828	-32.487	Yes	0.440596	Yes	No	0.398107	4	>100 uM	0	No	ITPK1 and PPIP5K2	No
NCGC00637353-02	CC1=C(C)C(=CC=C1)C(=O)NCC2=CC=C(O2)C3=NC4=C(S3)C=CC=C4	GM24DXXVWC3	-73.49	-2.2	44.6684	-44.024	Yes	0.599047	Yes	No	-54.2761	-2.2	44.6684	-44.33	Yes	0.816751	Yes	No	1	4	>100 uM	-19.723	No	ITPK1 and PPIP5K2	No
NCGC00883891-01	CCOC1=C2C=CC=CC2=C(C=C1)S(=O)(=O)NC3=C(C(O)=O)C(F)=CC=C3	PYJN4R7KNN1	-63.266	-2.2	50.1187	-53.629	Yes	0.847675	Yes	No	-19.8679	-2.2	50.1187	-48.758	Yes	2.45411	No	No	1	4	>100 uM	0	No	ITPK1 and PPIP5K2	No
NCGC00880383-01	COC1=C(OC(F)F)C=C2N=C(NC(=O)C2=C1)C3=CC=C(C)O3	MZTHTCWNVMR	-82.027	-2.2	56.2341	-38.729	Yes	0.472149	Yes	No	-96.7888	-2.2	25.1189	-38.673	Yes	0.399561	Yes	No	0.446684	4	>100 uM	0	No	ITPK1 and PPIP5K2	No
NCGC00882668-01	OC(=O)CCC(=O)N1N=C(CC1C2=CC=CC=C2)C3=C(C4=CC=CC=C4)C5=C(NC3=O)C=CC(Cl)=C5	9TRZSW7LHYN	-58.486	-2.2	70.7946	-63.631	Yes	1.08797	Yes	No	-40.0733	-2.2	50.1187	-61.337	Yes	1.53062	Yes	No	0.707946	4	>100 uM	-6.824	No	ITPK1 and PPIP5K2	No
NCGC00882677-01	FC1=C(CSC2=NN=C3NC4=C(C=CC=C4)N23)C(Cl)=CC=C1	T5CDF41N1CK	-56.534	-2.4	39.8107	-35.447	INC	0.627003	No	No	-48.6842	-2.2	39.8107	-52.792	Yes	1.08438	Yes	No	1	4	>100 uM	-6.897	No	ITPK1 and PPIP5K2 [INC]	No
NCGC00882040-01	CC1=C(C2=C(S1)N=C(NC2=O)C3=NN=CN3)C4=CC=CC=C4	JJARBGP2JQP	-52.441	-2.4	79.4328	-40.186	INC	0.766309	No	No	-22.3788	-2.2	50.1187	-38.05	Yes	1.70027	Yes	No	0.630957	4	>100 uM	0	No	ITPK1 and PPIP5K2 [INC]	No
NCGC00881795-01	CCCOC1CCCN(C1)C2=C3NC=NC3=NC=N2	92H869L3VCA	-60.074	-2.4	44.6684	-33.338	INC	0.554949	No	No	-3.51857	-2.2	39.8107	-39.463	Yes	11.2156	Yes	No	0.891251	4	>100 uM	-21.284	No	ITPK1 and PPIP5K2 [INC]	No
NCGC00333291-04	FC1=CC=C(OCC2=NOC(=C2)C3=CC=CO3)C(Br)=C1	G768YCBKHMK	-72.467	-2.4	79.4328	-37.761	INC	0.521079	No	No	-90.4423	-1.2	17.7828	-76.096	Yes	0.841376	Yes	Yes	0.223872	4	>100 uM	-24.966	No	ITPK1 and PPIP5K2 [INC]	No
NCGC00880554-01	CC1=C(F)C=C(C=C1)C(=O)NC2=NC3=C(CCC3)S2	J4K2Z84J3AD	-56.376	-2.4	44.6684	-32.989	INC	0.58516	No	INC	-91.0173	4	>100 uM	-26.599	No	0.292241	No	No	#VALUE!	4	>100 uM	-14.782	No	Inactive	No
NCGC00879508-01	FC1=CC(Cl)=C(C=C1)N2CCN(CC2)C3=NC=CC=N3	B4R6WBKVHCT	-54.371	4	>100 uM	-16.988	No	0.312446	No	No	-7.94696	-1.2	14.1254	-64.062	Yes	8.06119	No	Yes	#VALUE!	4	>100 uM	0	No	PPIP5K2	No
NCGC00883036-01	CC1=CC2=C(CCN(C2)C3=NC=CC=N3)C(C)=C1	8TML4YBT31R	-54.526	4	>100 uM	8.704	No	-0.15963	No	No	-37.5083	-2.2	39.8107	-81.204	Yes	2.16496	No	Yes	#VALUE!	4	>100 uM	0	No	PPIP5K2	No
NCGC00883510-01	COCCN1CCN(CC1C)C2=C3N=CN(C4CC(CO)(CO)C4)C3=NC=N2	UKMXWT6HWPM	-64.153	4	>100 uM	0	No	0	No	No	1.8948	4	>100 uM	-15.599	No	-8.23252	Yes	No	#VALUE!	4	>100 uM	0	No	Inactive	No
NCGC00882836-01	CCC1(O)CCN(C1)C2=C3C=CNC3=NC=N2	AYNG7T1BYR2	-56.164	4	>100 uM	-14.489	No	0.257977	No	No	-4.89674	4	>100 uM	-18.808	No	3.84093	Yes	No	#VALUE!	4	>100 uM	0	No	Inactive	No
NCGC00642338-02	OCC1CCN(CC1)C2=NC3=C(C=C2)C=C(Br)C=C3	4KNHV5Q8H8J	-54.683	4	>100 uM	0	No	0	No	No	-12.7249	-2.4	56.2341	-30.918	INC	2.42973	Yes	INC	#VALUE!	4	>100 uM	0	No	Inactive	No
NCGC00879869-01	NC1=NC(COC2=C(Cl)C(Cl)=CC=C2)=NC(N)=N1	79ZT3FQ8BT5	-55.353	4	>100 uM	-24.673	No	0.445739	No	No	-57.0526	-1.2	31.6228	-49.224	Yes	0.862783	Yes	Yes	#VALUE!	4	>100 uM	-25.525	No	PPIP5K2	No
NCGC00882342-01	FC(F)(F)C1=CC2=C(C=C1)N(CC3=CSC(=N3)C4=NC=CC=N4)CCC2	M4UK6ZMZHFY	-66.377	4	>100 uM	-26.982	No	0.406496	No	No	-56.6289	-2.2	50.1187	-40.1	Yes	0.708119	Yes	Yes	#VALUE!	4	>100 uM	-17.701	No	PPIP5K2	No
NCGC00882643-01	CC1=CSC(=N1)N2CCCN(CC2)C3=NC=C(C=C3)C#N	BHPKSQNGBQ9	-66.819	4	>100 uM	0	No	0	No	No	-81.2125	4	>100 uM	0	No	0	No	No	#VALUE!	4	>100 uM	-13.66	No	Inactive	No
NCGC00882708-01	CN1C(=O)N(C)C(N)=C(C2=C(C)SC(NC3=CC(C)=C(C)C=C3)=N2)C1=O	R1TGKK42MML	-55.609	4	>100 uM	-14.123	No	0.25397	No	No	-84.6269	4	>100 uM	-26.178	No	0.309334	No	No	#VALUE!	4	>100 uM	0	No	Inactive	No
NCGC00882420-01	CC1=C2C(NC=C2C3=CSC(=N3)C4=NC=CN=C4)=CC=C1	95JU7N427D3	-50.766	4	>100 uM	-26.978	No	0.531419	No	No	-51.1659	4	>100 uM	-16.863	No	0.329575	No	No	#VALUE!	4	>100 uM	-12.299	No	Inactive	No
NCGC00884319-01	CN(C)C1=C(CSC2=NN=C(N2CC=C)C3=C(C)OC=C3)C=CC=C1	BK67HRAXVV1	-55.769	4	>100 uM	-14.559	No	0.261059	No	No	-60.4214	4	>100 uM	-24.958	No	0.413065	No	No	#VALUE!	4	>100 uM	0	No	Inactive	No
NCGC00881373-01	CCC1=CC=C(O1)C2=NC(=NO2)C3=NC=CN=C3	LVJ8WNPR1W6	-78.385	-2.2	35.4813	-94.56	Yes-artifact	1.20635	Yes	Yes-artifact	-43.4725	-2.2	44.6684	-50.074	Yes-artifact	1.15186	Yes	Yes-artifact	1.25893	-2.2	44.6684	-58.376	Yes	Inactive	No
NCGC00879646-01	FC(F)(F)OC1=CC2=C(C=C1)N=C(NC(=O)C3=NC=CC=C3)S2	UJARV14R6WY	-55.906	-2.2	35.4813	-88.919	Yes-artifact	1.59051	Yes	Yes-artifact	-30.8712	-2.2	44.6684	-85.41	NO-artifact	2.76665	No	NO-artifact	1.25893	-2.2	17.7828	-59.969	Yes	Inactive	No
NCGC00881835-01	CCNC(=O)NC1=CC(NC(=O)C2=NNC3=C2C=CC=C3)=CC=C1	NY14GKW8GAG	-50.075	-2.2	44.6684	-78.003	Yes-artifact	1.55772	Yes	Yes-artifact	-47.4076	-2.2	39.8107	-69.624	NO-artifact	1.46863	No	NO-artifact	0.891251	-2.2	39.8107	-37.607	Yes	Inactive	No
NCGC00882536-01	CN(C)C1=NC(=NC=C1)N2CCC3=C(C2)C=CS3	FQP7B2L88SM	-52.29	-2.2	50.1187	-64.361	Yes-artifact	1.23085	Yes	Yes-artifact	-26.4324	-2.2	44.6684	-38.82	NO-artifact	1.46865	Yes	NO-artifact	0.891251	-2.4	56.2341	-36.504	Yes	Inactive	No
NCGC00879252-01	CC1=NC2=C(C=C(S2)C3=CC=CC=C3)C(=O)N1	S9ZQTKC4477	-74.35	-2.2	31.6228	-78.333	Yes-artifact	1.05357	Yes	Yes-artifact	-47.8331	-2.2	28.1838	-98.006	NO-artifact	2.04892	No	NO-artifact	0.891251	-2.2	31.6228	-81.879	Yes	Inactive	No
NCGC00879862-01	COC1=CC(=CC=C1)C(=O)NC2=CC3=C(OC(C)C(=O)N3)C=C2	HG4DY2FQTHK	-56.499	-2.2	44.6684	-45.669	Yes-artifact	0.808315	Yes	Yes-artifact	-24.8554	-2.2	28.1838	-84.583	NO-artifact	3.403	Yes	NO-artifact	0.630957	-2.4	44.6684	-35.362	Yes	Inactive	No
NCGC00881831-01	CC1=C(OCCNC2=C3NC=NC3=NC=N2)C=CC=C1	KHXG8985713	-54.081	-2.2	44.6684	-55.243	Yes-artifact	1.02149	Yes	Yes-artifact	-29.5577	4	>100 uM	-27.827	Yes-artifact	0.941445	Yes	Yes-artifact	#VALUE!	-2.4	25.1189	-31.107	Yes	Inactive	No
NCGC00634899-02	CC1=C(OC=C1)C(=O)NC2=NC3=C(S2)C=CC=C3	X3MRXPRBTKC	-92.501	-1.1	15.8489	-93.8	Yes-artifact	1.01404	Yes	Yes-artifact	-87.397	-1.1	28.1838	-89.828	Yes-artifact	1.02782	Yes	Yes-artifact	1.77828	-1.2	14.1254	-84.119	Yes	Inactive	No
NCGC00880053-01	COC1=CC=C(C=C1)C2=NC(=NO2)C3=NC=CN=C3	SWYA3XRJPHZ	-85.217	-2.2	22.3872	-76.91	Yes-artifact	0.902519	Yes	Yes-artifact	-75.4838	-2.2	35.4813	-90.527	Yes-artifact	1.19929	Yes	Yes-artifact	1.58489	-2.2	31.6228	-95.146	Yes	Inactive	No
NCGC00626880-02	COC1=CC=C(C=C1)C(=O)NC2=CC3=C(OCCO3)C=C2	XFQ192ZGNVP	-67.398	-2.2	28.1838	-62.029	Yes-artifact	0.920339	Yes	Yes-artifact	-70.4658	-2.2	35.4813	-85.018	Yes-artifact	1.20651	Yes	Yes-artifact	1.25893	-1.2	15.8489	-72.962	Yes	Inactive	No
NCGC00880407-01	CC1=CC=C(S1)C2=NC(=NO2)C3=NC=CN=C3	A5Y5ZG3RVK6	-85.652	-2.1	31.6228	-107.092	Yes-artifact	1.25032	Yes	Yes-artifact	-58.7858	-2.2	39.8107	-77.836	Yes-artifact	1.32406	Yes	Yes-artifact	1.25893	-2.2	35.4813	-70.589	Yes	Inactive	No
NCGC00881606-01	CC1=C(C=CC(NC(=O)C2=CSC=N2)=C1)C(O)=O	JAYCG7A5D9B	-61.667	-2.2	39.8107	-68.102	Yes-artifact	1.10435	Yes	Yes-artifact	-59.1952	-2.2	44.6684	-67.737	Yes-artifact	1.1443	Yes	Yes-artifact	1.12202	-2.2	39.8107	-63.087	Yes	Inactive	No
NCGC00881994-01	CC1=NNC2=C1C=C(NC(=O)C3=CC=C(CCC(F)(F)F)C=C3)C=N2	3CTKVY7ZQ6P	-75.641	-2.2	39.8107	-89.127	Yes-artifact	1.17829	Yes	Yes-artifact	-73.3936	-2.2	39.8107	-87.968	Yes-artifact	1.19858	Yes	Yes-artifact	1	-2.2	35.4813	-68.481	Yes	Inactive	No
NCGC00882533-01	OC1=C(F)C=C(C=C1)C2=NOC(=N2)C3CCCOCC3	7W1BJ8FKN99	-91.062	-1.1	15.8489	-90.527	Yes-artifact	0.994125	Yes	Yes-artifact	-93.0213	-2.1	14.1254	-116.508	Yes-artifact	1.25249	Yes	Yes-artifact	0.891251	-2.2	35.4813	-78.567	Yes	Inactive	No
NCGC00880679-01	CC(C)C1=CC(=NN1)C(=O)NC2=CC=C(F)C=C2	NWWVFN4Q7HW	-54.509	-2.2	44.6684	-55.079	Yes-artifact	1.01046	Yes	Yes-artifact	-52.4319	-2.2	35.4813	-48.376	Yes-artifact	0.922644	Yes	Yes-artifact	0.794328	-2.2	17.7828	-57.175	Yes	Inactive	No

## Sheet: S7
Sample ID	Structure	DLCA prediction-score
NCGC00418200-01	CC1=CC=CC=C1C2=CC=CC(=C2)CCOC3=CN=C4[N](CC(O)=O)C=CC4=C3	0.79
NCGC00454496-01	FC(F)(F)OC1=CC(=CC=C1)NC(=O)C2=CC(=N[NH]2)C3=CC=C[NH]3	0.79
NCGC00454502-01	COC1=C(NC(=O)C2=CC(=N[NH]2)C3=CC=C[NH]3)C=C(Cl)C=C1	0.79
NCGC00418265-01	CC1=CC=C(F)C=C1C2=CC=CC(=C2)CCOC3=CN=C4[N](CC(O)=O)C=CC4=C3	0.78
NCGC00418153-01	COC1=CC=C(C(=C1)C)C2=CC=C(COC3=CC=C4[N](CCC(O)=O)N=CC4=C3)C=C2	0.77
NCGC00418219-01	CC1=CC=CC(=C1)C2=CC=CC(=C2)CCOC3=CN=C4[N](CC(O)=O)C=CC4=C3	0.77
NCGC00418157-01	COC1=CC=C(C)C=C1C2=CC=C(COC3=CC=C4[N](CCC(O)=O)N=CC4=C3)C=C2	0.76
NCGC00418252-01	OC(=O)C[N]1C=CC2=CC(=CN=C12)OCCC3=CC=CC(=C3)C4=CC=CC=C4	0.75
NCGC00454488-01	CCOC1=CC=C(NC(=O)C2=CC(=N[NH]2)C3=CC=C[NH]3)C=C1	0.75
NCGC00492802-01	O=C(N1CCN(CC1)CC2=C(C=CC=C2)C3=CN=CC=C3)C4=CC=NC=C4	0.75
NCGC00418220-01	OC(=O)C[N]1C=CC2=CC(=CN=C12)OCCC3=CC=CC(=C3)C4=CC=CC(=C4)F	0.74
NCGC00418208-01	OC(=O)C[N]1C=CC2=CC(=CN=C12)OCCC3=CC=CC(=C3)C4=CC=C(F)C=C4	0.74
NCGC00418202-01	OC(=O)C[N]1C=CC2=CC(=CN=C12)OCCC3=CC=CC(=C3)C4=CC=CC=C4F	0.74
NCGC00493145-01	COC1=CC=CC=C1C2=CC=C(CN3CCC(C3)NC(=O)C4=CC=NC=C4)C=C2	0.74
NCGC00418114-01	CNC(=O)CC[N]1N=CC2=CC(=CC=C12)OCC3=CC=CC=C3C4=CC(=CC=C4C)F	0.73
NCGC00418138-01	OCC1=CC=C(C=C1)C2=CC=C(COC3=CC=C4[N](CCC(O)=O)N=CC4=C3)C=C2	0.73
NCGC00418123-01	OCC1=CC=CC(=C1)C2=CC=C(COC3=CC=C4[N](CCC(O)=O)N=CC4=C3)C=C2	0.73
NCGC00487584-01	ClC1=CC=CC(=C1)CC(=O)N2CCN(CC2)C3=CC=NC4=CC=N[N]34	0.73
NCGC00398666-01	CC(=O)N1CCN(C[C@H]1C(=O)N[C@H]2CCCNC2=O)C(=O)CSCC(O)=O	0.72
NCGC00439346-01	OC(=O)C1=CC=C(CN2CCC(C2)CC3=CC=CC(=C3)C(O)=O)C=C1	0.72
NCGC00418140-01	CNC(=O)CC[N]1N=CC2=CC(=CC=C12)OCC3=CC=CC=C3C4=CC=C(F)C=C4C	0.71
NCGC00418205-01	COC1=CC=C(C=C1)C2=CC=CC(=C2)CCOC3=CN=C4[N](CC(O)=O)C=CC4=C3	0.71
NCGC00440156-01	OC(=O)C1=CC=C(CC2CCN(C2)C(=O)C3=CC=CC(=C3)C[N]4C=CC=N4)C=C1	0.71
NCGC00486303-01	O=C(CC1=CC=CC=C1)N2CCCN(CC2)C3=CC=NC4=CC=N[N]34	0.71
NCGC00410347-01	CC(=O)NC1(C)CCN(CC2=CC=C(C=C2)C3=C(OC4=CC=CC=C4)C=CC=C3)C1	0.7
NCGC00418047-01	CNC(=O)CC[N]1N=CC2=CC(=CC=C12)OCC3=CC=CC=C3C4=CC=CC(=C4F)OC	0.7
NCGC00418282-01	CC1=CC=C(C(=C1)C)C2=CC=CC(=C2)COC3=CN=C4[N](CC(O)=O)C=CC4=C3	0.7
NCGC00454495-01	FC(F)(F)C1=CC(=CC=C1)NC(=O)C2=CC(=N[NH]2)C3=CC=C[NH]3	0.7
NCGC00418020-01	CNC(=O)CC[N]1N=CC2=CC(=CC=C12)OCC3=CC=CC=C3C4=CC=CN=C4	0.69
NCGC00418247-01	CC1=CC=C(C=C1C)C2=CC=CC(=C2)COC3=CN=C4[N](CC(O)=O)C=CC4=C3	0.69
NCGC00486244-01	O=C(CC1=CC=CC=C1)N2CCN(CC2)C3=CC=NC4=CC=N[N]34	0.69
NCGC00418215-01	OC(=O)C[N]1C=CC2=CC(=CN=C12)OCCC3=CC=CC(=C3)C4=CC=C(F)C=C4F	0.68
NCGC00418229-01	COC1=CC=C(C(=C1)C)C2=CC=CC(=C2)COC3=CN=C4[N](CC(O)=O)C=CC4=C3	0.67
NCGC00418289-01	COC1=CC=C(C)C=C1C2=CC=CC(=C2)COC3=CN=C4[N](CC(O)=O)C=CC4=C3	0.67
NCGC00492801-01	O=C(N1CCN(CC1)CC2=C(C=CC=C2)C3=CN=CC=C3)C4=CC=CC=N4	0.67
NCGC00418071-01	COC1=CC(=CC=C1C2=CC=C(COC3=CC=C4[N](CCC(O)=O)N=CC4=C3)C=C2)F	0.66
NCGC00418129-01	COC1=CC(=CC(=C1)C2=CC=C(COC3=CC=C4[N](CCC(O)=O)N=CC4=C3)C=C2)F	0.66
NCGC00418057-01	COC1=CC=CC(=C1C2=CC=C(COC3=CC=C4[N](CCC(O)=O)N=CC4=C3)C=C2)F	0.66
NCGC00418065-01	COC1=CC=CC(=C1F)C2=CC=C(COC3=CC=C4[N](CCC(O)=O)N=CC4=C3)C=C2	0.66
NCGC00418072-01	COC1=CC=C(F)C=C1C2=CC=C(COC3=CC=C4[N](CCC(O)=O)N=CC4=C3)C=C2	0.66
NCGC00418233-01	OC(=O)C[N]1C=CC2=CC(=CN=C12)OCCC3=CC=CC(=C3)C4=CC=C(Cl)C=C4	0.66
NCGC00418258-01	COC1=CC=C(C(=C1)C)C2=CC=CC(=C2)CCOC3=CN=C4[N](CC(O)=O)C=CC4=C3	0.66
NCGC00418303-01	OC(=O)C[N]1C=CC2=CC(=CN=C12)OCCC3=CC=CC(=C3)C4=CC=CC=C4Cl	0.66
NCGC00418298-01	COC1=CC=C(C)C=C1C2=CC=CC(=C2)CCOC3=CN=C4[N](CC(O)=O)C=CC4=C3	0.66
NCGC00418186-01	COC1=CC=CC=C1C2=CC=CC(=C2)COC3=CN=C4[N](CC(O)=O)C=CC4=C3	0.66
NCGC00454487-01	COC1=CC=C(NC(=O)C2=CC(=N[NH]2)C3=CC=C[NH]3)C=C1OC	0.66
NCGC00490622-01	COC1=CC=C(C=C1)C(=O)N2CCN(CC2)CC3=C(C=CC=C3)C4=CN=CC=C4	0.66
NCGC00498963-01	COC1=CC=CC(=C1)C2=CC=C(CN3CCCC(C3)NC(=O)C4=CC=NC=C4)C=C2	0.66
NCGC00418149-01	COC1=CC=C(C(=C1)F)C2=CC=C(COC3=CC=C4[N](CCC(O)=O)N=CC4=C3)C=C2	0.65
NCGC00418206-01	COC1=CC=CC(=C1)C2=CC=CC(=C2)CCOC3=CN=C4[N](CC(O)=O)C=CC4=C3	0.65
NCGC00418182-01	COC1=CC=CC(=C1)C2=CC=CC(=C2)COC3=CN=C4[N](CC(O)=O)C=CC4=C3	0.65
NCGC00432652-01	CC1=CC=CN=C1N2CCN(CC2)CC3=CC=C(C=C3)[N]4C=NC=N4	0.65
NCGC00454485-01	COC1=CC(=C(NC(=O)C2=CC(=N[NH]2)C3=CC=C[NH]3)C=C1)OC	0.65
NCGC00476303-01	FC1=CC(=CC(=C1)C2=CC=C(CN3CCN(C(=O)C3)C4=NC=CC(=N4)Cl)C=C2)F	0.65
NCGC00418025-01	CNC(=O)CC[N]1N=CC2=CC(=CC=C12)OCC3=CC=CC=C3C4=CC=C(F)C=C4OC	0.64
NCGC00492795-01	COC1=CC=CC=C1C(=O)N2CCN(CC2)CC3=C(C=CC=C3)C4=CN=CC=C4	0.64
NCGC00418175-01	CC1=CC=CC=C1C2=CC=CC(=C2)COC3=CN=C4[N](CC(O)=O)C=CC4=C3	0.63
NCGC00418264-01	CC1=CC=C(F)C=C1C2=CC=CC(=C2)COC3=CN=C4[N](CC(O)=O)C=CC4=C3	0.63
NCGC00418275-01	CC1=CC(=CC=C1C2=CC=CC(=C2)COC3=CN=C4[N](CC(O)=O)C=CC4=C3)F	0.63
NCGC00410396-01	CC(=O)NC1(C)CCN(CC2=CC=C(NC3=CC=CN=C3)C=C2)C1	0.62
NCGC00418033-01	CNC(=O)CC[N]1N=CC2=CC(=CC=C12)OCC3=CC=CC=C3C4=CC=C(F)C=C4F	0.62
NCGC00418014-01	OC(=O)CC[N]1N=CC2=CC(=CC=C12)OCC3=CC=C(C=C3)C4=CC=NC=C4	0.62
NCGC00418146-01	CC(=O)NC1=CC=CC(=C1)C2=CC=C(COC3=CC=C4[N](CCC(O)=O)N=CC4=C3)C=C2	0.62
NCGC00418121-01	CC1=CC=C(F)C=C1C2=CC=C(COC3=CC=C4[N](CCC(O)=O)N=CC4=C3)C=C2	0.62
NCGC00418142-01	CC1=CC=CC(=C1)C2=CC=C(COC3=CC=C4[N](CCC(O)=O)N=CC4=C3)C=C2	0.62
NCGC00418144-01	CC1=CC=C(C=C1)C2=CC=C(COC3=CC=C4[N](CCC(O)=O)N=CC4=C3)C=C2	0.62
NCGC00498594-01	O=C(NCCC1=CC=CC=C1)C2CCN(CC2)CC3=C(C=CC=C3)C4=CC=CN=C4	0.62
NCGC00493149-01	COC1=CC=CC=C1C2=CC=C(CN3CCC(C3)NC(=O)CC4=CC=CC=N4)C=C2	0.62
NCGC00418024-01	CNC(=O)CC[N]1N=CC2=CC(=CC=C12)OCC3=CC=CC=C3C4=CC=CC=C4C	0.61
NCGC00418013-01	OC(=O)CC[N]1N=CC2=CC(=CC=C12)OCC3=CC=C(C=C3)C4=CC=CC(=C4)O	0.61
NCGC00418125-01	CC1=CC=CC=C1C2=CC=C(COC3=CC=C4[N](CCC(O)=O)N=CC4=C3)C=C2	0.61
NCGC00418159-01	COC1=CC(=CC=C1C2=CC=C(COC3=CC=C4[N](CCC(O)=O)N=CC4=C3)C=C2)Cl	0.61
NCGC00418190-01	OC(=O)C[N]1C=CC2=CC(=CN=C12)OCCC3=CC=CC(=C3)C4=CC=CC(=C4)O	0.61
NCGC00418294-01	OCC1=CC=CC(=C1)C2=CC=CC(=C2)CCOC3=CN=C4[N](CC(O)=O)C=CC4=C3	0.61
NCGC00418213-01	OC(=O)C[N]1C=CC2=CC(=CN=C12)OCCC3=CC=CC(=C3)C4=CC=CC=C4O	0.61
NCGC00418197-01	COC1=CC=CC(=C1F)C2=CC=CC(=C2)CCOC3=CN=C4[N](CC(O)=O)C=CC4=C3	0.61
NCGC00418207-01	COC1=CC=C(F)C=C1C2=CC=CC(=C2)CCOC3=CN=C4[N](CC(O)=O)C=CC4=C3	0.61
NCGC00418180-01	OC(=O)C[N]1C=CC2=CC(=CN=C12)OCC3=CC=CC(=C3)C4=CC=CC(=C4)F	0.61
NCGC00418169-01	OC(=O)C[N]1C=CC2=CC(=CN=C12)OCC3=CC=CC(=C3)C4=CC=C(F)C=C4F	0.61
NCGC00418181-01	COC1=CC=CC(=C1C2=CC=CC(=C2)COC3=CN=C4[N](CC(O)=O)C=CC4=C3)F	0.61
NCGC00418170-01	OC(=O)C[N]1C=CC2=CC(=CN=C12)OCC3=CC=CC(=C3)C4=CC=CC=C4F	0.61
NCGC00418177-01	COC1=CC=CC(=C1F)C2=CC=CC(=C2)COC3=CN=C4[N](CC(O)=O)C=CC4=C3	0.61
NCGC00418174-01	COC1=CC=C(F)C=C1C2=CC=CC(=C2)COC3=CN=C4[N](CC(O)=O)C=CC4=C3	0.61
NCGC00486228-01	ClC1=CC=CC(=C1)C(=O)N2CCN(CC2)C3=CC=NC4=CC=N[N]34	0.61
NCGC00492800-01	ClC1=CC(=CC=C1)CC(=O)N2CCN(CC2)CC3=C(C=CC=C3)C4=CN=CC=C4	0.61
NCGC00479657-01	FC1=CC=C(CN2CCN3C(=O)N(/N=C3/C2)C4=CC=NC=C4)C=C1	0.61
NCGC00479658-01	O=C1N2CCN(CC3=CC=CC=C3)C\C2=N\N1C4=CC=NC=C4	0.61
NCGC00479676-01	O=C1N2CCN(CC3=CC=CC4=C3C=CC=C4)C\C2=N\N1C5=CC=NC=C5	0.61
NCGC00410374-01	CC(=O)NC1(C)CCN(CC2=CC(=CC=C2)C3=CC=NC=C3)C1	0.6
NCGC00410385-01	CC(=O)NC1(C)CCN(CC2=CC(=CC=C2)C3=CN=CC=C3)C1	0.6
NCGC00410413-01	CC(=O)NC1(C)CCN(CC2=CC=C(C=C2)C3=CC=NC=C3)C1	0.6
NCGC00410409-01	CC(=O)NC1(C)CCN(CC2=CC=C(C=C2)C3=CC(=CC=C3)F)C1	0.6
NCGC00418030-01	CNC(=O)CC[N]1N=CC2=CC(=CC=C12)OCC3=CC=CC=C3C4=CC=CC(=C4)CO	0.6
NCGC00418058-01	OC(=O)CC[N]1N=CC2=CC(=CC=C12)OCC3=CC=C(C=C3)C4=CN=CN=C4	0.6
NCGC00418176-01	OC(=O)C[N]1C=CC2=CC(=CN=C12)OCCC3=CC=CC(=C3)C4=CC=CN=C4	0.6
NCGC00418291-01	COC1=CC(=CC=C1C2=CC=CC(=C2)CCOC3=CN=C4[N](CC(O)=O)C=CC4=C3)Cl	0.6
NCGC00418292-01	COC1=CC=C(Cl)C=C1C2=CC=CC(=C2)CCOC3=CN=C4[N](CC(O)=O)C=CC4=C3	0.6
NCGC00418273-01	COC1=NC=C(C=N1)C2=CC=CC(=C2)CCOC3=CN=C4[N](CC(O)=O)C=CC4=C3	0.6
NCGC00418235-01	CC1=CC(=CC=N1)C2=CC=CC(=C2)CCOC3=CN=C4[N](CC(O)=O)C=CC4=C3	0.6
NCGC00418209-01	COC1=NC=CC=C1C2=CC=CC(=C2)CCOC3=CN=C4[N](CC(O)=O)C=CC4=C3	0.6
NCGC00418173-01	OC(=O)C[N]1C=CC2=CC(=CN=C12)OCC3=CC=CC(=C3)C4=CC=NC=C4	0.6
NCGC00418193-01	OC(=O)C[N]1C=CC2=CC(=CN=C12)OCC3=CC=CC(=C3)C4=CC=CC(=C4)Cl	0.6
NCGC00418288-01	COC1=CC(=CC=C1C2=CC=CC(=C2)COC3=CN=C4[N](CC(O)=O)C=CC4=C3)Cl	0.6
NCGC00418188-01	OC(=O)C[N]1C=CC2=CC(=CN=C12)OCC3=CC=CC(=C3)C4=CC=CC=C4O	0.6
NCGC00418171-01	CC1=CC=C(C=C1)C2=CC=CC(=C2)COC3=CN=C4[N](CC(O)=O)C=CC4=C3	0.6
NCGC00418179-01	COC1=NC=CC=C1C2=CC=CC(=C2)COC3=CN=C4[N](CC(O)=O)C=CC4=C3	0.6
NCGC00418183-01	CC(C)OC1=CC=CC(=C1)C2=CC=CC(=C2)COC3=CN=C4[N](CC(O)=O)C=CC4=C3	0.6
NCGC00422012-01	CCNC1=NC2=C(S1)C(CC(=O)N2)C3=CC=CN=C3	0.6
NCGC00476302-01	ClC1=NC(=NC=C1)N2CCN(CC2=O)CC3=CC=C(C=C3)C4=CN=CN=C4	0.6
NCGC00476307-01	COC1=C(C=CC=C1)C2=CC=C(CN3CCN(C(=O)C3)C4=NC=NC(=C4)Cl)C=C2	0.6
NCGC00476308-01	COC1=CC=CC(=C1)C2=CC=C(CN3CCN(C(=O)C3)C4=NC=NC(=C4)Cl)C=C2	0.6
NCGC00476314-01	CC(=O)NC1=CC=C(CN2CCN(C(=O)C2)C3=NC=NC(=C3)Cl)C=C1	0.6
NCGC00487585-01	ClC1=C(C=CC=C1)C(=O)N2CCN(CC2)C3=CC=NC4=CC=N[N]34	0.6
NCGC00487602-01	O=C(CC1=CC=CC=C1)NC2CCCN(C2)C3=CC=NC4=CC=N[N]34	0.6
NCGC00486284-01	FC1=C(C=CC=C1)C(=O)N2CCCN(CC2)C3=CC=NC4=CC=N[N]34	0.6
NCGC00492794-01	FC1=CC=CC=C1C(=O)N2CCN(CC2)CC3=C(C=CC=C3)C4=CN=CC=C4	0.6
NCGC00492797-01	COC1=CC=C(CC(=O)N2CCN(CC2)CC3=C(C=CC=C3)C4=CN=CC=C4)C=C1	0.6
NCGC00492824-01	FC1=C(C=CC=C1)C2=C(CN3CCN(CC3)C(=O)C4=CC=NC=C4)C=CC=C2	0.6
NCGC00374897-01	ClC1=CC(=CC=C1)N2/N=C3/CN(CCN3C2=O)CC4=CC=CC=C4	0.6
NCGC00374944-01	FC(F)(F)C1=CC=C(C=C1)N2/N=C3/CN(CCN3C2=O)CC4=CC=CC=C4	0.6
NCGC00479583-01	CC1=CC=C(CN2CCN3C(=O)N(/N=C3/C2)C4=CC=C(C=C4)C(F)(F)F)C=C1	0.6
NCGC00479659-01	FC(F)(F)OC1=CC=C(CN2CCN3C(=O)N(/N=C3/C2)C4=CC=NC=C4)C=C1	0.6
NCGC00479660-01	COC1=CC=C(CN2CCN3C(=O)N(/N=C3/C2)C4=CC=NC=C4)C=C1	0.6
NCGC00479663-01	COC1=CC(=CC=C1)CN2CCN3C(=O)N(/N=C3/C2)C4=CC=NC=C4	0.6
NCGC00410337-01	CC(=O)NC1(C)CCN(CC2=CC=C(C=C2)C3=CC4=C(C=CC=C4)C=C3)C1	0.59
NCGC00410323-01	CC(=O)NC1(C)CCN(CC2=CC=CC(=C2)OC3=CC=CC=C3)C1	0.59
NCGC00412264-01	O=C(CC1=C[NH]C2=C1C=C(C=N2)C3=CC=CN=C3)N4CCN(CC4)CC5=CC=CC=C5	0.59
NCGC00418016-01	CNC(=O)CC[N]1N=CC2=CC(=CC=C12)OCC3=CC=CC=C3C4=C(F)C=CC=C4OC	0.59
NCGC00418199-01	OC(=O)C[N]1C=CC2=CC(=CN=C12)OCCC3=CC=CC(=C3)C4=COC=C4	0.59
NCGC00418184-01	OC(=O)C[N]1C=CC2=CC(=CN=C12)OCC3=CC=CC(=C3)C4=CSC=C4	0.59
NCGC00418185-01	OC(=O)C[N]1C=CC2=CC(=CN=C12)OCC3=CC=CC(=C3)C4=CC=C(F)C(=C4)Cl	0.59
NCGC00417831-01	COC1=NC2=C(C=C1C3=CC=NC=C3)[N](C)C(=N2)CCC4=CC=CC=C4	0.59
NCGC00422008-01	NC1=NC2=C(S1)C(CC(=O)N2)C3=CC(=CC=C3)F	0.59
NCGC00454486-01	COC1=CC(=C(OC)C=C1)NC(=O)C2=CC(=N[NH]2)C3=CC=C[NH]3	0.59
NCGC00486223-01	CC1=C(Cl)C=CC(=C1)C(=O)N2CCN(CC2)C3=CC=NC4=CC=N[N]34	0.59
NCGC00486246-01	O=C(N1CCN(CC1)C2=CC=NC3=CC=N[N]23)C4=CC=CC=C4	0.59
NCGC00490557-01	CC1=CC=CC=C1C(=O)N2CCN(CC2)C(=O)C3=CC(=CC=C3)C4=NC=CC=C4	0.59
NCGC00490558-01	CC1=CC=C(C=C1)C(=O)N2CCN(CC2)C(=O)C3=CC(=CC=C3)C4=NC=CC=C4	0.59
NCGC00490619-01	O=C(N1CCN(CC1)CC2=C(C=CC=C2)C3=CN=CC=C3)C4=CC=CC=C4	0.59
NCGC00490620-01	CC1=CC=C(C=C1)C(=O)N2CCN(CC2)CC3=C(C=CC=C3)C4=CN=CC=C4	0.59
NCGC00490621-01	FC1=CC=C(C=C1)C(=O)N2CCN(CC2)CC3=C(C=CC=C3)C4=CN=CC=C4	0.59
NCGC00492788-01	ClC1=CC=C(NC(=O)N2CCN(CC2)CC3=C(C=CC=C3)C4=CN=CC=C4)C=C1	0.59
NCGC00492793-01	CC1=CC=CC=C1C(=O)N2CCN(CC2)CC3=C(C=CC=C3)C4=CN=CC=C4	0.59
NCGC00492807-01	CC1=CC=C(C=C1)C(=O)N2CCN(CC2)CC3=C(C=CC=C3)C4=C(F)C=CC=C4	0.59
NCGC00498836-01	CC1=CC(=CC=C1)C2=CC=CC(=C2)CN3CCC(CC3)NC(=O)C4=CC=NC=C4	0.59
NCGC00492840-01	CC1=CC=CC=C1C(=O)NC2CCCN(C2)CC3=CC=C(C=C3)C4=CN=CN=C4	0.59
NCGC00479662-01	FC(F)(F)C1=CC=C(CN2CCN3C(=O)N(/N=C3/C2)C4=CC=NC=C4)C=C1	0.59
NCGC00410345-01	CC(=O)NC1(C)CCN(CC2=CC=C(C=C2)C3=CC=CC=C3OCC4=CC=CC=C4)C1	0.58
NCGC00418021-01	CNC(=O)CC[N]1N=CC2=CC(=CC=C12)OCC3=CC=CC=C3C4=CC(=CC(=C4)OC)F	0.58
NCGC00418017-01	CNC(=O)CC[N]1N=CC2=CC(=CC=C12)OCC3=CC=CC=C3C4=CC=CC=C4F	0.58
NCGC00418015-01	CNC(=O)CC[N]1N=CC2=CC(=CC=C12)OCC3=CC=CC=C3C4=CC(=CC=C4OC)F	0.58
NCGC00418150-01	COC1=CC=C(C(=C1)Cl)C2=CC=C(COC3=CC=C4[N](CCC(O)=O)N=CC4=C3)C=C2	0.58
NCGC00418214-01	OC(=O)C[N]1C=CC2=CC(=CN=C12)OCCC3=CC=CC(=C3)C4=CSC=C4	0.58
NCGC00418297-01	COC1=CC=C(C(=C1)F)C2=CC=CC(=C2)CCOC3=CN=C4[N](CC(O)=O)C=CC4=C3	0.58
NCGC00484728-01	COC1=CC=C(CC(=O)NC2=CC(=N[N]2C3=CC=CC=C3)C4=CC=NC=C4)C=C1	0.58
NCGC00486240-01	ClC1=CC=C(C=C1)C(=O)N2CCN(CC2)C3=CC=NC4=CC=N[N]34	0.58
NCGC00487665-01	O=C(NCCC1=CC=CC=C1)C2CCN(CC2)C3=CC=NC4=CC=N[N]34	0.58
NCGC00490552-01	O=C(N1CCN(CC1)C(=O)C2=CC(=CC=C2)C3=NC=CC=C3)C4=CC=CC=C4	0.58
NCGC00499117-01	O=C(NCCC1=CC=CC=C1)C2CCCN2CC3=CC=C(C=C3)C4=CN=CN=C4	0.58
NCGC00490604-01	CC1=C(Cl)C=C(C=C1)C2=C(CN3CCN(CC3)C(=O)CC4=CC=CC=N4)C=CC=C2	0.58
NCGC00492833-01	O=C(NC1CCCN(C1)CC2=CC=C(C=C2)C3=CN=CN=C3)C4=CC=CC=C4	0.58
NCGC00374842-01	ClC1=CC=C(C=C1)N2/N=C3/CN(CCN3C2=O)CC4=CN=CC=C4	0.58
NCGC00410355-01	CC(=O)NC1(C)CCN(CC2=CC(=CC=C2)C3=CC4=C(C=CC=C4)C=C3)C1	0.57
NCGC00410352-01	CC(=O)NC1(C)CCN(CC2=CC(=CC=C2)C3=CC=CC=C3)C1	0.57
NCGC00418023-01	CNC(=O)CC[N]1N=CC2=CC(=CC=C12)OCC3=CC=CC=C3C4=CC=CC=C4OC	0.57
NCGC00418027-01	CNC(=O)CC[N]1N=CC2=CC(=CC=C12)OCC3=CC=CC=C3C4=CC=C(F)C=C4	0.57
NCGC00418042-01	CNC(=O)CC[N]1N=CC2=CC(=CC=C12)OCC3=CC=CC=C3C4=CC=CC(=C4)OC	0.57
NCGC00417846-01	COC1=NC2=C(C=C1C3=CC=CC(=C3)NC(C)=O)[N](C)C(=N2)CCC4=CC=CC=C4	0.57
NCGC00417861-01	COC1=NC2=C(C=C1C3=CC=CC=C3NC(C)=O)[N](C)C(=N2)CCC4=CC=CC=C4	0.57
NCGC00432204-01	O[C@@H]1CN(CC[C@H]1C2=CC=C3C=CC=CC3=C2)CC4=CC=C(C=C4)C(O)=O	0.57
NCGC00495962-01	CC1=CN=C([N]1CC2CN(C2)CC3=CC=CN=C3)C4=CC=NC=C4	0.57
NCGC00484740-01	COC1=CC=C(CC(=O)NC2=CC(=N[N]2C3=CC=CC=C3)C4=CN=CC=C4)C=C1	0.57
NCGC00486237-01	FC1=CC=C(CC(=O)N2CCN(CC2)C3=CC=NC4=CC=N[N]34)C=C1	0.57
NCGC00486243-01	COC1=CC=C(CC(=O)N2CCN(CC2)C3=CC=NC4=CC=N[N]34)C=C1	0.57
NCGC00487626-01	O=C(CC1=CC=CC=C1)NC2CCN(C2)C3=CC=NC4=CC=N[N]34	0.57
NCGC00487664-01	FC1=CC=CC=C1CCNC(=O)C2CCN(CC2)C3=CC=NC4=CC=N[N]34	0.57
NCGC00486282-01	COC1=CC=CC(=C1)C(=O)N2CCCN(CC2)C3=CC=NC4=CC=N[N]34	0.57
NCGC00486300-01	FC1=CC=C(CC(=O)N2CCCN(CC2)C3=CC=NC4=CC=N[N]34)C=C1	0.57
NCGC00374867-01	ClC1=CC=C(C=C1)N2/N=C3/CN(CCN3C2=O)CC4=CC=CC=C4	0.57
NCGC00374871-01	ClC1=CC=C(C=C1)N2/N=C3/CN(CCN3C2=O)CC4=CC=CC5=C4C=CC=C5	0.57
NCGC00374919-01	FC(F)(F)C1=CC=C(C=C1)N2/N=C3/CN(CCN3C2=O)CC4=CC=CN=C4	0.57
NCGC00400694-01	CC1=CC=CC=C1CN2C[C@H](O)C[C@H]2C3=NC(=NO3)C4=CC=CN=C4	0.56
NCGC00410403-01	CC(=O)NC1(C)CCN(CC2=CC=C(NC3=CC=CC=C3)C=C2)C1	0.56
NCGC00418010-01	CNC(=O)CC[N]1N=CC2=CC(=CC=C12)OCC3=CC=CC=C3C4=CC=C(OC)C=C4	0.56
NCGC00418151-01	CNC(=O)CC[N]1N=CC2=CC(=CC=C12)OCC3=CC=CC=C3C4=CC=CC=C4COC	0.56
NCGC00416591-01	CN1CCN(CC1)C2=CC(=O)C3=CC=NC(=C3O2)NCC4=CC=CC=C4	0.56
NCGC00418187-01	COC1=CC(=CC(=C1)C2=CC=CC(=C2)COC3=CN=C4[N](CC(O)=O)C=CC4=C3)F	0.56
NCGC00468351-01	OC[C@@H]1CN(C[C@H]1C2=NC(=NO2)C3=CC=CN=C3)CC4=C(F)C=NC=C4	0.56
NCGC00476310-01	ClC1=CC(=NC=N1)N2CCN(CC2=O)CC3=CC=CC(=C3)C4=CSC=C4	0.56
NCGC00486233-01	BrC1=CC=CC(=C1)C(=O)N2CCN(CC2)C3=CC=NC4=CC=N[N]34	0.56
NCGC00486293-01	CC1=C(C=CC=C1)C(=O)N2CCCN(CC2)C3=CC=NC4=CC=N[N]34	0.56
NCGC00490623-01	ClC1=CC=C(C=N1)C(=O)N2CCN(CC2)CC3=C(C=CC=C3)C4=CN=CC=C4	0.56
NCGC00492787-01	O=C(NC1=CC=CC=C1)N2CCN(CC2)CC3=C(C=CC=C3)C4=CN=CC=C4	0.56
NCGC00492798-01	ClC1=CC=CC=C1C(=O)N2CCN(CC2)CC3=C(C=CC=C3)C4=CN=CC=C4	0.56
NCGC00492799-01	ClC1=CC(=CC=C1)C(=O)N2CCN(CC2)CC3=C(C=CC=C3)C4=CN=CC=C4	0.56
NCGC00492810-01	CC1=CC=CC=C1C(=O)N2CCN(CC2)CC3=C(C=CC=C3)C4=C(F)C=CC=C4	0.56
NCGC00492816-01	FC1=C(C=CC=C1)C2=C(CN3CCN(CC3)C(=O)C4=CC=C(Cl)N=C4)C=CC=C2	0.56
NCGC00418031-01	CNC(=O)CC[N]1N=CC2=CC(=CC=C12)OCC3=CC=CC=C3C4=CC=CC(=C4)C	0.55
NCGC00418203-01	CC(=O)NC1=CC=CC(=C1)C2=CC=CC(=C2)CCOC3=CN=C4[N](CC(O)=O)C=CC4=C3	0.55
NCGC00436073-01	OC(=O)C1=CC=C(CC2CCN(C2)CC3=CC=NC=C3)C=C1	0.55
NCGC00431621-01	OCC1=C(C=CC=C1)C2=CC(=CC(=C2)[S+]([O-])(=O)N3CCCCCC3)C(O)=O	0.55
NCGC00490556-01	ClC1=CC=CC=C1C(=O)N2CCN(CC2)C(=O)C3=CC(=CC=C3)C4=NC=CC=C4	0.55
NCGC00498534-01	O=C(CNC(=O)C1=CC=C(C=C1)C2=CC3=CC=CC=C3N=C2)NC4CCCCC4	0.55
NCGC00498535-01	O=C(CNC(=O)C1=CC=C(C=C1)C2=CC3=CC=CC=C3N=C2)NC4CCCCCC4	0.55
NCGC00499123-01	COC1=CC=CC=C1C2=CC=C(CN3CCCCC3C(=O)NCCC4=CC=CC=C4)C=C2	0.55
NCGC00492777-01	COC(=O)N1CCN(CC1)CC2=C(C=CC=C2)C3=CN=CC=C3	0.55
NCGC00374913-01	FC1=CC=C(CN2CCN3C(=O)N(/N=C3/C2)C4=CC=C(C=C4)C(F)(F)F)C=C1	0.55
NCGC00400680-01	O[C@@H]1C[C@H](N(C1)CC2=C(O)C=CC=C2)C3=NC(=NO3)C4=CC=NC=C4	0.54
NCGC00397889-01	O[C@@H]1C[C@H](N(C1)CC2=CC=CC=C2)C3=NC(=NO3)C4=CC=CN=C4	0.54
NCGC00418120-01	CNC(=O)CC[N]1N=CC2=CC(=CC=C12)OCC3=CC=CC=C3C4=CC=C(OC)C=C4C	0.54
NCGC00418236-01	OC(=O)C[N]1C=CC2=CC(=CN=C12)OCCC3=CC=CC(=C3)C4=CN=CN=C4	0.54
NCGC00439962-01	OC(=O)C1(CCN(CC1)CC2=CN=CC=C2)OC3=CC=C4N=CC=CC4=C3	0.54
NCGC00422013-01	CNC1=NC2=C(S1)C(CC(=O)N2)C3=CC=CC(=C3)F	0.54
NCGC00471419-01	CC1=CC=CC(=C1)C(=O)N2[C@H]3CC[C@@H]2CC(C3)NC(=O)C4=CC=NC=C4	0.54
NCGC00478539-01	O=C(N1CC2CCC(C1)N2CC3=CC=C(C=C3)C4=CC=CN=C4)C5=CC=NC=C5	0.54
NCGC00486147-01	FC1=CC=C(CC(=O)NC2=CC(=N[N]2C3=CC=CC=C3)C4=CN=CC=C4)C=C1	0.54
NCGC00486151-01	FC1=CC=C(CC(=O)NC2=CC(=N[N]2C3=CC=CC=C3)C4=CC=NC=C4)C=C1	0.54
NCGC00486253-01	COC1=C(C=CC=C1)C(=O)NC2CCN(CC2)C3=CC=NC4=CC=N[N]34	0.54
NCGC00487672-01	O=C(NCCCC1=CC=CC=C1)C2CCN(CC2)C3=CC=NC4=CC=N[N]34	0.54
NCGC00492778-01	COCC(=O)N1CCN(CC1)CC2=C(C=CC=C2)C3=CN=CC=C3	0.54
NCGC00492853-01	O=C(NC1CCCN(C1)CC2=CC=C(C=C2)C3=CN=CN=C3)C4=CC=NC=C4	0.54
NCGC00479683-01	COC1=CC=CC(=C1)C(=O)N2CCN3C(=O)N(/N=C3/C2)C4=CC=NC=C4	0.54
NCGC00410314-01	CC(=O)NC1(C)CCN(CC2=C(C=CC=C2)C3=CC4=C(C=CC=C4)C=C3)C1	0.53
NCGC00410448-01	COC1=CC=CC=C1C2=C(CN3CCC(C)(C3)NC(C)=O)C=CC=C2	0.53
NCGC00418172-01	OC(=O)C[N]1C=CC2=CC(=CN=C12)OCC3=CC=CC(=C3)C4=CC=CC(=C4)C(F)(F)F	0.53
NCGC00426946-01	O=C(NCC1=CC=NC=C1)C2=CC=C(C=C2)C3=CC=C(N=C3)N4CCCCC4	0.53
NCGC00429723-01	CC1=C(C[N]2C=C(C=C2C(=O)NCC3=CC=NC=C3)C4=CC=NC=C4)C=CC=C1	0.53
NCGC00471373-01	CC1=CC(=CC=C1)OCC(=O)N2[C@H]3CC[C@@H]2CC(C3)NC(=O)C4=CC=NC=C4	0.53
NCGC00490476-01	ClC1=CC=C(CNC(=O)C/2=N/C3=CC=CN=C3N(C4CCCCC4)C2=O)C=C1	0.53
NCGC00486230-01	ClC1=NC=C(C=C1)C(=O)N2CCN(CC2)C3=CC=NC4=CC=N[N]34	0.53
NCGC00486232-01	O=C(N1CCN(CC1)C2=CC=NC3=CC=N[N]23)C4=CC5=C(OCO5)C=C4	0.53
NCGC00486236-01	COC1=C(C=CC=C1)C(=O)N2CCN(CC2)C3=CC=NC4=CC=N[N]34	0.53
NCGC00487680-01	O=C(CC1=CC=CC=C1)NC2CN(C2)C3=CC=NC4=CC=N[N]34	0.53
NCGC00486306-01	O=C(N1CCCN(CC1)C2=CC=NC3=CC=N[N]23)C4=CC=CC=C4	0.53
NCGC00499099-01	O=C(NCC1=CC=CC=C1)C2CCCN2CC3=CC=C(C=C3)C4=CN=CN=C4	0.53
NCGC00499102-01	FC1=CC=CC(=C1)CNC(=O)C2CCCN2CC3=CC=C(C=C3)C4=CN=CN=C4	0.53
NCGC00498834-01	CC1=CC(=CC=C1)C2=CC=CC(=C2)CN3CCC(CC3)NC(=O)C4=CC=CN=C4	0.53
NCGC00394532-01	COCCOC1=CC(=CC=N1)C2=NOC(=N2)[C@@H]3CCCN3CC4=CC=C(C=C4)C(O)=O	0.52
NCGC00471417-01	CC1=C(C)C=C(C=C1)C(=O)N2[C@H]3CC[C@@H]2CC(C3)NC(=O)C4=CC=NC=C4	0.52
NCGC00377045-01	O=C(N1CC2CCC(C1)N2CC3=CC=C(C=C3)C4=CC=CC=C4)C5=CC=NC=C5	0.52
NCGC00493144-01	COC1=CC=CC=C1C2=CC=C(CN3CCC(C3)NC(=O)C4=CC=CC=N4)C=C2	0.52
NCGC00374909-01	ClC1=CC(=CC=C1)N2/N=C3/CN(CCN3C2=O)CC4=CC=CC5=C4C=CC=C5	0.52
NCGC00396574-01	O[C@@H]1C[C@H](N(C1)CC2=CC=C(C=C2)C(O)=O)C3=NC(=NO3)C4=CC=CC=C4	0.51
NCGC00395225-01	OC(=O)CSCC(=O)N1CCN([C@@H](C1)C(=O)N[C@H]2CCCNC2=O)C(=O)C3=CN=CC=N3	0.51
NCGC00439470-01	COC1=C(F)C=CC=C1C(=O)N2CCC(C2)CC3=CC=C(C=C3)C(O)=O	0.51
NCGC00441487-01	FC1=CC=CC(=C1)C2=N[NH]C=C2CN3CCN(CC3)C4=CC=CN=C4	0.51
NCGC00451616-01	CC1=C(F)C=C(NC(=O)CC2CCCN(C2)C/3=C/C(=O)N/N=C3)C=C1	0.51
NCGC00377487-01	COC1=CC=C(C=C1)N2CC3CCC(C2)N3CC4=CC=C(C=C4)C5=CC=CN=C5	0.51
NCGC00479776-01	COC1=CC(=CC=C1)C(=O)N2CCN(CC2)C3=NC4=NC=CC=C4O3	0.51
NCGC00486235-01	FC1=CC(=C(Br)C=C1)C(=O)N2CCN(CC2)C3=CC=NC4=CC=N[N]34	0.51
NCGC00489449-01	CC1=C(C=CC=C1)C(=O)NC2CCCN(C2)C3=CC=NC4=CC=N[N]34	0.51
NCGC00486275-01	FC1=C(CNC(=O)C2CCN(CC2)C3=CC=NC4=CC=N[N]34)C=CC=C1	0.51
NCGC00487694-01	ClC1=C(C=CC=C1)C(=O)N2CCCN(CC2)C3=CC=NC4=CC=N[N]34	0.51
NCGC00490555-01	ClC1=CC(=CC=C1)C(=O)N2CCN(CC2)C(=O)C3=CC(=CC=C3)C4=NC=CC=C4	0.51
NCGC00498892-01	O=C(NC1CCN(C1)CC2=CC=C(C=C2)C3=CSC=C3)C4=CC=NC=C4	0.51
NCGC00410349-01	CC(=O)NC1(C)CCN(CC2=CC=C(C=C2)C3=CC=C(OC4=CC=CC=C4)C=C3)C1	0.5
NCGC00436579-01	OCC1CCN(CC1)C2=CC=C(C=N2)C3=NC(=NO3)CCCC4=CC=CC=C4	0.5
NCGC00431461-01	OC1=CC(=CC=C1)C2=CC=C(C=N2)C(=O)N3CCC(CC3)CCC4=CC=CC=C4	0.5
NCGC00427775-01	OCC1(CCCC2=CC=CC=C2)CCN(CC1)CC3=CC=C(C=C3)[N]4C=CC=N4	0.5
NCGC00448822-01	C1CN(CCN1CC2=CC=CC=N2)C3=NC(=CC=N3)C4=CC=NC=C4	0.5
NCGC00443353-01	OCC1=CC=C(C=C1)C2=CC=C(C=N2)C(=O)N3CCC(CC3)CCC4=CC=CC=C4	0.5
NCGC00468346-01	OC[C@@H]1CN(C[C@H]1C2=NC(=NO2)C3=CC=CN=C3)C4CCCC4	0.5
NCGC00486247-01	CC1=C(C=CC=C1)C(=O)N2CCN(CC2)C3=CC=NC4=CC=N[N]34	0.5
NCGC00487629-01	COC1=CC=CC(=C1)C(=O)NC2CCN(C2)C3=CC=NC4=CC=N[N]34	0.5
NCGC00490554-01	FC1=CC=CC=C1C(=O)N2CCN(CC2)C(=O)C3=CC(=CC=C3)C4=NC=CC=C4	0.5
NCGC00492939-01	O=C(NCCC1=CC=CC=C1)C2CCCCN2CC3=CC=C(C=C3)C4=CC=CS4	0.5
NCGC00418276-01	C[N]1N=CC=C1C2=CC=CC(=C2)CCOC3=CN=C4[N](CC(O)=O)C=CC4=C3	0.49
NCGC00418189-01	OC(=O)C[N]1C=CC2=CC(=CN=C12)OCC3=CC=CC(=C3)C4=CN=CN=C4	0.49
NCGC00418304-01	OC(=O)C[N]1C=CC2=CC(=CN=C12)OCC3=CC=CC(=C3)C4=CCOCC4	0.49
NCGC00417834-01	COC1=NC2=C(C=C1C3=CC=CC(=C3)CO)[N](C)C(=N2)CCC4=CC=CC=C4	0.49
NCGC00448274-01	OC1CN(CCN(C1)C(=O)CCC2=CC=C(O)C=C2)CC3=CC=CC=C3	0.49
NCGC00448708-01	OC1CN(CCN(C1)C(=O)CCC2=CC=CC(=C2)F)CC3=CC=CC=C3	0.49
NCGC00471422-01	COC1=C(C=CC=C1)C(=O)N2[C@@H]3CC[C@H]2CC(C3)NC(=O)C4=CC=NC=C4	0.49
NCGC00489454-01	ClC1=CC=CC(=C1)CC(=O)NC2CCN(C2)C3=CC=NC4=CC=N[N]34	0.49
NCGC00499106-01	FC1=CC=C(CCNC(=O)C2CCCN2CC3=CC=C(C=C3)C4=CN=CN=C4)C=C1	0.49
NCGC00499108-01	O=C(NCCCC1=CC=CC=C1)C2CCCN2CC3=CC=C(C=C3)C4=CN=CN=C4	0.49
NCGC00498891-01	O=C(NC1CCN(C1)CC2=CC=C(C=C2)C3=CSC=C3)C4=CC=CN=C4	0.49
NCGC00410315-01	CC(=O)NC1(C)CCN(CC2=CC(=CC=C2)C3=CC=C(CO)C=C3)C1	0.48
NCGC00410471-01	COC1=CC=CC(=C1)NC2=CC=C(CN3CCC(C)(C3)NC(C)=O)C=C2	0.48
NCGC00410464-01	CC(=O)NC1(C)CCN(CC2=CC=C(NCC3=CC=CN=C3)C=C2)C1	0.48
NCGC00417824-01	COC1=NC2=C(C=C1C3=CC=C(CO)C=C3)[N](C)C(=N2)CCC4=CC=CC=C4	0.48
NCGC00434008-01	OCC[N]1C=NC2=CC(=CC=C12)C(=O)N3CCCC(CCC4=CC=CC=C4F)C3	0.48
NCGC00454505-01	CC1CCC(CC1)NC(=O)C2=CC(=N[NH]2)C3=CC=C[NH]3	0.48
NCGC00486248-01	O=C(NC1CCN(CC1)C2=CC=NC3=CC=N[N]23)C4=CC=NC=C4	0.48
NCGC00487683-01	ClC1=CC=CC(=C1)CC(=O)NC2CN(C2)C3=CC=NC4=CC=N[N]34	0.48
NCGC00498533-01	O=C(CNC(=O)C1=CC=C(C=C1)C2=CC3=CC=CC=C3N=C2)NC4CCCC4	0.48
NCGC00498592-01	O=C(NCCCC1=CC=CC=C1)C2CCN(CC2)CC3=C(C=CC=C3)C4=CC=CN=C4	0.48
NCGC00492796-01	FC1=CC=C(CC(=O)N2CCN(CC2)CC3=C(C=CC=C3)C4=CN=CC=C4)C=C1	0.48
NCGC00492818-01	FC1=CC=CC=C1C(=O)N2CCN(CC2)CC3=C(C=CC=C3)C4=C(F)C=CC=C4	0.48
NCGC00498808-01	FC1=CC=CC=C1C2=C(CN3CCN(CC3)C(=O)C4=CC=CC=C4)C=CC=C2	0.48
NCGC00374684-01	C1C[N]2C(=NN=C2C3=CN=CC=C3)CN1CC4=CC=CC=C4	0.48
NCGC00410388-01	COC1=CC(=CC(=C1)CN2CCC(C)(CC2)NC(C)=O)C3=CC=NC=C3	0.47
NCGC00413651-01	COC1=CC=C(C=C1)C2=NC=C3C(=O)N(CCOC3=N2)C4=CC=CC(=C4)C(F)(F)F	0.47
NCGC00413626-01	FC1=CC=CC(=C1)C2=NC=C3C(=O)N(CCOC3=N2)C4=CC=CC=C4	0.47
NCGC00418012-01	CNC(=O)CC[N]1N=CC2=CC(=CC=C12)OCC3=CC=CC=C3C4=CC=CC(=C4)O	0.47
NCGC00443431-01	OC(=O)CN1CCN(CC1=O)CC2=CC=C(OCCC3=CC=CC=C3)C=C2	0.47
NCGC00431183-01	FC(F)(F)C1=CC=CC(=C1)CCC2CCCN(C2)CC3=CN=CC=C3	0.47
NCGC00427725-01	CC(=O)C1=N[NH]C(=C1)C(=O)N2CCCC(CCC3=CC=CC=C3C)C2	0.47
NCGC00486229-01	COC1=CC=C(C=C1)C(=O)N2CCN(CC2)C3=CC=NC4=CC=N[N]34	0.47
NCGC00489456-01	CC1=C(C=CC=C1)C(=O)NC2CCN(C2)C3=CC=NC4=CC=N[N]34	0.47
NCGC00498539-01	O=C(CNC(=O)C1=CC=C(C=C1)C2=CC3=CC=CC=C3N=C2)NCCC4CCCCC4	0.47
NCGC00395918-01	COCCOC1=CC(=NC=C1)C2=NOC(=N2)[C@@H]3CCCN3CC4=CC=C(C=C4)C(O)=O	0.46
NCGC00398655-01	COCC(=O)N1CCN([C@H](C1)C(=O)N[C@H]2CCCNC2=O)C(=O)C3=CN=CC=C3	0.46
NCGC00410424-01	CC(=O)NC1(C)CCN(CC2=CC(=CC=C2)NC3=CC=CN=C3)C1	0.46
NCGC00418154-01	CNC(=O)CC[N]1N=CC2=CC(=CC=C12)OCC3=CC=CC=C3C4=CC(=CC=C4OC(C)C)F	0.46
NCGC00418032-01	CNC(=O)CC[N]1N=CC2=CC(=CC=C12)OCC3=CC=CC=C3C4=CC=CC=C4Cl	0.46
NCGC00418211-01	COC1=CC(=CC(=C1)C2=CC=CC(=C2)CCOC3=CN=C4[N](CC(O)=O)C=CC4=C3)F	0.46
NCGC00447546-01	COC1=CC=CC(=C1)C(=O)N2CCN(CC2)C(C(O)=O)C3=CC=C(O)C=C3	0.46
NCGC00428420-01	FC1=CC=CC(=C1)CCC2CCCN(C2)C(=O)CCC3=CC=CN=C3	0.46
NCGC00442599-01	ClC1=CC(=CC=C1)N2CCN(CC2=O)C(=O)C3=CC=C(C=C3)[N]4C=CN=C4	0.46
NCGC00436768-01	O=C(CCC1=CC=CC=C1)N2CCN(CC2)C3=CC(=N[NH]3)C4=CC=CS4	0.46
NCGC00456172-01	FC1=CC=CC(=C1)NC(=O)C2(CCCCC(=O)N2)CC3=CC=CC=C3	0.46
NCGC00470668-01	COCCN1\C=C(CN2CCN(CC2)CC3=CC=CC(=C3)F)/C=C\C1=O	0.46
NCGC00378117-01	COC1=CC=C(C=C1)N2CC3CCC(C2)N3CC4=CC=CC(=C4)C5=CC=CN=C5	0.46
NCGC00489330-01	CC1=CC=C(NC2=NC(=NC=C2)N3CCN(CC3)C(=O)C4=CC=C(C)C=C4)C=C1	0.46
NCGC00487666-01	O=C(NC1CCCCCC1)C2CCN(CC2)C3=CC=NC4=CC=N[N]34	0.46
NCGC00493135-01	FC1=CC(=CC=C1)CNC(=O)C2CCN(CC2)CC3=CC=CC=C3C4=CC=CN=C4	0.46
NCGC00476448-01	FC1=CC(=CC=C1)C2=C3C=NC=C[N]3C(=N2)C(=O)NCCC4=CC=C(Cl)C=C4	0.46
NCGC00477040-01	C1C[N]2C(=NN=C2C3=CC=CC=C3)CN1CC4=CC=CN=C4	0.46
NCGC00374901-01	COC1=CC=C(CN2CCN3C(=O)N(/N=C3/C2)C4=CC=CC(=C4)Cl)C=C1	0.46
NCGC00410428-01	CC(=O)NC1(C)CCN(CC2=CC(=CC=C2)C3=CC=C(C=C3)C(=O)C4=CC=CC=C4)C1	0.45
NCGC00410516-01	CC(=O)NC1(C)CCN(CC2=CC=C(C=C2)C3=CC=CC4=NC=CC=C34)C1	0.45
NCGC00416571-01	O=C1C=C(OC2=C1C=CN=C2C3=CC=NC=C3)N4CCOCC4	0.45
NCGC00416573-01	O=C1C=C(OC2=C1C=CN=C2C3=CC=CN=C3)N4CCOCC4	0.45
NCGC00416609-01	FC1=CC=CC(=C1)C2=NC=CC3=C2OC(=CC3=O)N4CCOCC4	0.45
NCGC00418267-01	OC(=O)C[N]1C=CC2=CC(=CN=C12)OCCC3=CC=CC(=C3)C4=CCOCC4	0.45
NCGC00432679-01	OC(=O)C1=CC=C(C=C1)C2=CC=C(N=C2)N3CCCCCC3	0.45
NCGC00436746-01	CC1=CC=C(CC(=O)N2CCN(CC2)C3=CC(=N[NH]3)C4=CC=CS4)C=C1	0.45
NCGC00436794-01	CC1=CC(=CC=C1)CC(=O)N2CCN(CC2)C3=CC(=N[NH]3)C4=CC=CS4	0.45
NCGC00486231-01	[O-][S+](=O)(N1CCN(CC1)C2=CC=NC3=CC=N[N]23)C4=CC=CC=C4	0.45
NCGC00487616-01	FC1=CC=C(CC(=O)NC2CCCN(C2)C3=CC=NC4=CC=N[N]34)C=C1	0.45
NCGC00498799-01	O=C(NCC1=CC=CN=C1)C2CCCCN2CC3=CC=C(C=C3)C4=CSC=C4	0.45
NCGC00492805-01	FC(F)(F)C1=CC=C(C=C1)C(=O)N2CCN(CC2)CC3=C(C=CC=C3)C4=CN=CC=C4	0.45
NCGC00492966-01	O=C(NC1CCN(CC1)CC2=CC=CC(=C2)C3=CC=CS3)C4=CC=NC=C4	0.45
NCGC00396576-01	CC1=C(F)C=C(C=C1)C2=NOC(=N2)[C@@H]3C[C@@H](O)CN3CC4=CC=C(C=C4)C(O)=O	0.44
NCGC00410445-01	CC(=O)NC1(C)CCN(CC2=CC(=CC=C2)C3=CC(=CC=C3)Cl)C1	0.44
NCGC00430959-01	OC1=CC=C(C=C1)C2=N[NH]C(=C2)C(=O)N3CCCC(CCC4=CC=C(F)C=C4)C3	0.44
NCGC00436532-01	O=C(CCCC1=CC=CC=C1)N2CCN(CC2)C3=CC(=N[NH]3)C4=CC=CC=C4	0.44
NCGC00484729-01	O=C(CC1=CC=CC=C1)NC2=CC(=N[N]2C3=CC=CC=C3)C4=CC=NC=C4	0.44
NCGC00486245-01	O=C(N1CCN(CC1)C2=CC=NC3=CC=N[N]23)C4=CC=NC=C4	0.44
NCGC00487587-01	CC1=C(Cl)C=CC(=C1)C(=O)NC2CCN(CC2)C3=CC=NC4=CC=N[N]34	0.44
NCGC00489446-01	ClC1=CC=C(C=C1)C(=O)NC2CCN(CC2)C3=CC=NC4=CC=N[N]34	0.44
NCGC00486273-01	ClC1=CC=CC(=C1)CNC(=O)C2CCN(CC2)C3=CC=NC4=CC=N[N]34	0.44
NCGC00487667-01	FC1=CC=C(CNC(=O)C2CCN(CC2)C3=CC=NC4=CC=N[N]34)C=C1	0.44
NCGC00486283-01	ClC1=CC=CC(=C1)C(=O)N2CCCN(CC2)C3=CC=NC4=CC=N[N]34	0.44
NCGC00486285-01	FC1=CC=C(C=C1)C(=O)N2CCCN(CC2)C3=CC=NC4=CC=N[N]34	0.44
NCGC00490559-01	COC1=CC(=CC=C1)C(=O)N2CCN(CC2)C(=O)C3=CC(=CC=C3)C4=NC=CC=C4	0.44
NCGC00490567-01	O=C(NC1=CC=CC=C1)N2CCN(CC2)C(=O)C3=CC(=CC=C3)C4=NC=CC=C4	0.44
NCGC00492780-01	O=C(C1CC1)N2CCN(CC2)CC3=C(C=CC=C3)C4=CN=CC=C4	0.44
NCGC00492792-01	CC(C)(C)C(=O)N1CCN(CC1)CC2=C(C=CC=C2)C3=CN=CC=C3	0.44
NCGC00498810-01	CC(=O)N1CCN(CC1)CC2=C(C=CC=C2)C3=CC=CC=C3F	0.44
NCGC00492837-01	COC1=CC=CC=C1C(=O)NC2CCCN(C2)CC3=CC=C(C=C3)C4=CN=CN=C4	0.44
NCGC00492839-01	O=C(NC1CCCN(C1)CC2=CC=C(C=C2)C3=CN=CN=C3)C4CCCC4	0.44
NCGC00498915-01	CC1=CC(=CC(=C1)C2=CC=C(CN3CCCC(C3)NC(=O)NC4CCCC4)C=C2)C	0.44
NCGC00477046-01	FC1=CC=C(CN2CCN3C(=O)N(/N=C3/C2)C4=CC(=CC=C4)Cl)C=C1	0.44
NCGC00477070-01	FC1=CC(=C(C=C1)N2/N=C3/CN(CCN3C2=O)CC4=CC=CC=C4)F	0.44
NCGC00374183-01	OC(=O)C1=CC=C(C=C1)C2=CN=C(C=C2)C(O)=O	0.44
NCGC00391547-01	O[C@@H]1C[C@H](N(C1)C2CCCCC2)C3=NC(=NO3)C4=CC=NC=C4	0.43
NCGC00410412-01	CC(=O)NC1(C)CCN(CC2=CC=C(C=C2)C3=CN=CN=C3)C1	0.43
NCGC00413533-01	OC1=CC=CC(=C1)C2=NC=C3C(=O)N(CCOC3=N2)C4=CC=CC(=C4)C(F)(F)F	0.43
NCGC00416731-01	CN1CCN(CC1)C2=CC(=O)C3=CC=NC(=C3O2)NC4=CC=CC=N4	0.43
NCGC00418210-01	COC1=CN=CC(=C1)C2=CC=CC(=C2)CCOC3=CN=C4[N](CC(O)=O)C=CC4=C3	0.43
NCGC00446110-01	COC1=CC=CC(=C1OC)CN2CCCC(C2)C3=CC=C(C=C3)C(O)=O	0.43
NCGC00440002-01	OC(=O)C1=CC=C(CC2CCN(C2)C(=O)C3=C(Cl)C=CC=C3)C=C1	0.43
NCGC00432757-01	CC1=CC=CC=C1C[N]2C=C(C=C2C(O)=O)C3=CC=NC=C3	0.43
NCGC00458841-01	CC1=CC=C(CNC(=O)C2CCN(C2)C/3=C/C(=O)N/N=C3)C=C1	0.43
NCGC00378215-01	CC1=CC(=C(C=C1)C2=CC(=CC=C2)CN3CCN(C(=O)C3)C4=NN=C(Cl)C=C4)C	0.43
NCGC00476294-01	ClC1=NN=C(C=C1)N2CCN(CC2=O)CC3=CC=CC=C3	0.43
NCGC00487589-01	COC1=CC=CC(=C1)C(=O)NC2CCN(CC2)C3=CC=NC4=CC=N[N]34	0.43
NCGC00489450-01	COC1=C(C=CC=C1)C(=O)NC2CCCN(C2)C3=CC=NC4=CC=N[N]34	0.43
NCGC00493142-01	COC1=CC=C(C=C1)C(=O)N2CCN(CC2)CC3=C(C=CC=C3)C4=CC=CC=C4F	0.43
NCGC00482181-01	C[N]1N=CC2=C1N=C(C=C2C(=O)N3CCN(CC3)CC4=CC=CC=C4)C5=CC=C(C)C=C5C	0.43
NCGC00480044-01	ClC1=CC=C(C=C1)C2=NC3=C(CN(CC3)C(=O)C4CCCC4)C(=N2)C5=CC=CC=C5	0.43
NCGC00400655-01	O[C@@H]1C[C@H](N(C1)CC2=C(O)C=CC=C2)C3=NC(=NO3)C4=CC=CC=C4	0.42
NCGC00400699-01	CN(C)C1=CC=C(CN2C[C@H](O)C[C@H]2C3=NC(=NO3)C4=CC=CN=C4)C=C1	0.42
NCGC00410330-01	COC1=CC=C(C=N1)C2=CC=C(CN3CCC(C)(C3)NC(C)=O)C=C2	0.42
NCGC00410479-01	CC(=O)NC1(C)CN(CC2=CC=C(N=C2)C3=CC(=CC=C3)F)C1	0.42
NCGC00417836-01	COC1=NC2=C(C=C1C3=CC=NC(=C3)C)[N](C)C(=N2)CCC4=CC=CC=C4	0.42
NCGC00427689-01	FC1=CC=CC(=C1)C2=NC3=CC(=CC=C3O2)C(=O)NCC4=C[N](CC5=CC=CC=C5)N=C4	0.42
NCGC00448176-01	OC(=O)C1=NC(=CN=C1)C2=CC=CC(=C2)CN3CCOCC3	0.42
NCGC00441779-01	O=C(N1CCCC(C1)OCC2=CN=CC=C2)C3=CC=CC(=C3)C[N]4C=CC=N4	0.42
NCGC00424912-01	OCCC1=C[N]2N=CC(=C2N=C1)C(=O)N[C@@H]3CCOC[C@H]3O	0.42
NCGC00429759-01	CCN(CC1=CC=CC=C1)C(=O)C2=CC(=C[N]2CC3=CC=C(C)C=C3)C4=CC=NC=C4	0.42
NCGC00432741-01	CC1=CC=C(C[N]2C=C(C=C2C(O)=O)C3=CC=NC=C3)C=C1	0.42
NCGC00436752-01	FC1=CC=CC(=C1)CC(=O)N2CCN(CC2)C3=CC(=N[NH]3)C4=CC=CS4	0.42
NCGC00437866-01	CC1=CC=C(CC(=O)NC2CCN(C2)C3=CC(=N[NH]3)C4=CC=CC=C4)C=C1	0.42
NCGC00451611-01	CC1=CC(=C(NC(=O)CC2CCCN(C2)C/3=C/C(=O)N/N=C3)C=C1)C	0.42
NCGC00471368-01	CC1=CC=CC=C1CC(=O)N2[C@@H]3CC[C@H]2CC(C3)NC(=O)C4=CC=NC=C4	0.42
NCGC00472928-01	O=C1C(CCN1CCC2=CC=CC=C2)N3CCN(CC3)CC4=CC=CN=C4	0.42
NCGC00486222-01	BrC1=CN=CC(=C1)C(=O)N2CCN(CC2)C3=CC=NC4=CC=N[N]34	0.42
NCGC00486276-01	ClC1=CC=C(CCNC(=O)C2CCN(CC2)C3=CC=NC4=CC=N[N]34)C=C1	0.42
NCGC00489467-01	ClC1=CC=C(CNC(=O)C2CCN(CC2)C3=CC=NC4=CC=N[N]34)C=C1	0.42
NCGC00486286-01	CC1=CC=C(C=C1)C(=O)N2CCCN(CC2)C3=CC=NC4=CC=N[N]34	0.42
NCGC00490561-01	ClC1=CC=C(C=N1)C(=O)N2CCN(CC2)C(=O)C3=CC(=CC=C3)C4=NC=CC=C4	0.42
NCGC00492940-01	O=C(NCCCC1=CC=CC=C1)C2CCCCN2CC3=CC=C(C=C3)C4=CC=CS4	0.42
NCGC00498786-01	O=C(NCCC1=CC=CC=C1)C2CCCCN2CC3=CC=C(C=C3)C4=CSC=C4	0.42
NCGC00498863-01	COC1=C(C=CC=C1)C2=CC(=CC=C2)CN3CCC(CC3)NC(=O)C4=CC=CC=N4	0.42
NCGC00493147-01	COC1=CC=CC=C1C2=CC=C(CN3CCC(C3)NC(=O)CC4=CC=C(F)C=C4)C=C2	0.42
NCGC00374790-01	C1C[N]2C(=NN=C2C3=CC=NC=C3)CN1CC4=CC=CN=C4	0.42
NCGC00378211-01	C1C[N]2C(=NN=C2C3=CC=NC=C3)CN1CC4=CSC=C4	0.42
NCGC00374873-01	ClC1=CC=C(C=C1)N2/N=C3/CN(CCN3C2=O)CC4=CSC=C4	0.42
NCGC00479672-01	CC1=CC=C(C=C1)N2/N=C3/CN(CCN3C2=O)C(=O)C4CCCC4	0.42
NCGC00412450-01	CN1CCN(CC1)C(=O)CC2=C[NH]C3=C2C=C(C=N3)C4=CC=CC(=C4)F	0.41
NCGC00418029-01	CNC(=O)CC[N]1N=CC2=CC(=CC=C12)OCC3=CC=CC=C3C4=CC(=CC=C4OC)Cl	0.41
NCGC00416599-01	O=C1C=C(OC2=C1C=CN=C2C3=CC=CC=C3)N4CCOCC4	0.41
NCGC00418201-01	C[N]1C=C(C=N1)C2=CC=CC(=C2)CCOC3=CN=C4[N](CC(O)=O)C=CC4=C3	0.41
NCGC00427525-01	CC(=O)NC1=CC=C(CN2CCN(CC3=CC=CC=C3)C(CCO)C2)C=C1	0.41
NCGC00428820-01	COC1=CC=CC=C1CC(=O)NCC2=CC=CN=C2[N]3C=NC4=C3C=CC=C4	0.41
NCGC00437532-01	FC1=CC=C(C=C1)C2=N[NH]C(=C2)N3CCCC(C3)NC(=O)CC4=CC(=CC=C4)F	0.41
NCGC00437878-01	CC1=CC=CC=C1CC(=O)NC2CCN(C2)C3=CC(=N[NH]3)C4=CC=CC=C4	0.41
NCGC00438020-01	FC1=CC=C(C=C1)C2=N[NH]C(=C2)N3CCC(C3)NC(=O)CC4=CC(=CC=C4)F	0.41
NCGC00438484-01	CC1=C(C)C=C(CN2CCC(C2)CC3=NN=C([NH]3)C4=CC=CN=C4)C=C1	0.41
NCGC00454508-01	N[S+]([O-])(=O)C1=CC=C(CCNC(=O)C2=CC(=N[NH]2)C3=CC=C[NH]3)C=C1	0.41
NCGC00456192-01	COC1=C(F)C=C(NC(=O)C2(CCCCC(=O)N2)CC3=CC=CN=C3)C=C1	0.41
NCGC00468347-01	OC[C@@H]1CN(C[C@H]1C2=NC(=NO2)C3=CC=CN=C3)CC4=NC=CC=C4	0.41
NCGC00471385-01	CC1=CC=C(C=C1)[S+]([O-])(=O)N2[C@@H]3CC[C@H]2CC(C3)NC(=O)C4=CC=NC=C4	0.41
NCGC00471449-01	CC1=CC=C(C=C1)C(=O)N2[C@H]3CC[C@@H]2CC(C3)NC(=O)C4=CC=NC=C4	0.41
NCGC00378212-01	ClC1=NN=C(C=C1)N2CCN(CC2=O)CC3=CC=C(C=C3)C4=CC=CS4	0.41
NCGC00483629-01	CC1=CC=C(C=C1)C(=O)N2CCCC(C2)C(=O)N3CCC(C3)C4=NC5=NC=CC=C5[NH]4	0.41
NCGC00484779-01	CCC(=O)NC1=CC(=N[N]1C2=CC=CC=C2)C3=CC=NC=C3	0.41
NCGC00487592-01	ClC1=NC=C(C=C1)C(=O)NC2CCN(CC2)C3=CC=NC4=CC=N[N]34	0.41
NCGC00487593-01	O=C(NC1CCN(CC1)C2=CC=NC3=CC=N[N]23)C4=CC=CC=C4	0.41
NCGC00487637-01	FC1=CC=C(CC(=O)NC2CCN(C2)C3=CC=NC4=CC=N[N]34)C=C1	0.41
NCGC00489483-01	COC1=CC=CC(=C1)C(=O)NC2CN(C2)C3=CC=NC4=CC=N[N]34	0.41
NCGC00498755-01	CC1=CC(=CC(=C1)C2=CC=C(CN3CCCC3C(=O)NCC4=CC=CN=C4)C=C2)C	0.41
NCGC00492949-01	FC1=CC(=CC=C1)CNC(=O)C2CCCCN2CC3=CC=C(C=C3)C4=CC=CS4	0.41
NCGC00492781-01	[O-][S+](=O)(N1CCN(CC1)CC2=C(C=CC=C2)C3=CN=CC=C3)C4=CC=CC=C4	0.41
NCGC00492825-01	FC1=C(C=CC=C1)C2=C(CN3CCN(CC3)C(=O)CC4=NC=CC=C4)C=CC=C2	0.41
NCGC00498896-01	O=C(CC1=CC=CC=N1)NC2CCN(C2)CC3=CC=C(C=C3)C4=CSC=C4	0.41
NCGC00374863-01	CC1=CC=C(C=C1)C(=O)N2CCN3C(=O)N(/N=C3/C2)C4=CC=C(Cl)C=C4	0.41
NCGC00477054-01	CC1=CC=C(C=C1)C(=O)N2CCN3C(=O)N(/N=C3/C2)C4=C(F)C=C(F)C=C4	0.41
NCGC00479620-01	CC1=CC=C(C=C1)N2/N=C3/CN(CCN3C2=O)C(=O)C4CC4	0.41
NCGC00479622-01	CC1=CC=C(C=C1)N2/N=C3/CN(CCN3C2=O)C(=O)C4=CC=C(F)C=C4	0.41
NCGC00479631-01	CC1=CC=C(C=C1)C(=O)N2CCN3C(=O)N(/N=C3/C2)C4=CC=NC=C4	0.41
NCGC00479644-01	CC1=C(C=CC=C1)C(=O)N2CCN3C(=O)N(/N=C3/C2)C4=CC=C(F)C=C4	0.41
NCGC00479645-01	CC1=CC=C(C=C1)C(=O)N2CCN3C(=O)N(/N=C3/C2)C4=CC=C(F)C=C4	0.41
NCGC00479674-01	CC1=CC=C(C=C1)N2/N=C3/CN(CCN3C2=O)C(=O)C4=CC=CC=C4F	0.41
NCGC00479681-01	CC1=CC=C(C=C1)[S+]([O-])(=O)N2CCN3C(=O)N(/N=C3/C2)C4=CC=NC=C4	0.41
NCGC00410320-01	CC(=O)NC1(C)CCN(CC2=CC=C(C=C2)C3=CC=CC(=C3)C(F)(F)F)C1	0.4
NCGC00409182-01	OC1=CC=C(CN2CC\C3=C(C2)\N(CC4=CC=CN=C4)N(C5=CC=CC=C5)C3=O)C=C1	0.4
NCGC00410419-01	CC(=O)NC1(C)CCCN(CC2=CC=CC(=C2)C3=CC(=CC=C3)CO)C1	0.4
NCGC00410384-01	COC1=CC(=CC(=C1)CN2CCC(C)(CC2)NC(C)=O)C3=CN=CC=C3	0.4
NCGC00413475-01	COC1=CC(=CC(=C1)F)C2=NC=C3C(=O)N(CCOC3=N2)C4=CC=CC(=C4)C(F)(F)F	0.4
NCGC00412317-01	O=C(CC1=C[NH]C2=C1C=C(C=N2)C3=CC=CC=C3)N4CCN(CC4)C5=CC=CC=N5	0.4
NCGC00411163-01	C1CN(CC2=CC=CC=C2)CC3=C(N1)C=C(N=C3)C4=CC=NC=C4	0.4
NCGC00411137-01	C1CN(CC2=CC=CC=C2)CC3=C(N1)C=C(N=C3)C4=CC=CN=C4	0.4
NCGC00411045-01	OCC1=CC(=CC=C1)C2=CC3=C(CN(CCN3)CC4=CC=CC=C4)C=N2	0.4
NCGC00411021-01	OC1=CC=C(C=C1F)C2=CC3=C(CN(CCN3)CC4=CC=CC=C4)C=N2	0.4
NCGC00411023-01	OC1=CC(=CC=C1)C2=CC3=C(CN(CCN3)CC4=CC=CN=C4)C=N2	0.4
NCGC00411032-01	OCC1=CC(=CC=C1)C2=CC3=C(CN(CCN3)CC4=CC=CN=C4)C=N2	0.4
NCGC00411039-01	COC1=CC=C(C=C1F)C2=CC3=C(CN(CCN3)CC4=CC=CN=C4)C=N2	0.4
NCGC00411035-01	COC1=CC(=CC=C1)CN2CCNC3=C(C2)C=NC(=C3)C4=CC=CC=C4	0.4
NCGC00411144-01	C1CN(CC2=CC=NC=C2)CC3=C(N1)C=C(N=C3)C4=CC=CN=C4	0.4
NCGC00411140-01	FC1=CC(=CC=C1)C2=CC3=C(CN(CCN3)CC4=CC=NC=C4)C=N2	0.4
NCGC00416600-01	CN1CCN(CC1)C2=CC(=O)C3=CC=NC(=C3O2)NC4=CC=CC(=C4)F	0.4
NCGC00416570-01	ClC1=CC=CC(=C1)NC2=NC=CC3=C2OC(=CC3=O)N4CCOCC4	0.4
NCGC00416624-01	O=C1C=C(OC2=C(NCC3=CC=NC=C3)N=CC=C12)N4CCOCC4	0.4
NCGC00417829-01	COC1=NC=C(C=N1)C2=CC3=C(N=C(CCC4=CC=CC=C4)[N]3C)N=C2OC	0.4
NCGC00419272-01	FC1=CC(=CC=C1)C2=NC(=CC3=C2CN(CC4=CC=CC=C4)C3=O)N5CCOCC5	0.4
NCGC00430219-01	OCC1=C(C=CC=C1)C2=CC=C(C=N2)C(=O)N3CCC(CC3)CCC4=CC=CC=C4	0.4
NCGC00438391-01	OC(=O)C1=CC=C(CN2CCC(CC2)C3=CC(=NC=N3)N4CCCC4)C=C1	0.4
NCGC00427487-01	CCN(CC1CCCN(CCC2=CC=CC(=C2)F)C1)CC3=C4C=CN=CC4=CC=C3	0.4
NCGC00428320-01	CC1=CC=CC=C1CCC2CCCN(C2)C(=O)CCC3=CC=NC=C3	0.4
NCGC00448076-01	OC1(CCN(CC1)CC2=CC=C(C=C2)[N]3C=CN=C3)C4=CC=CN=C4	0.4
NCGC00425109-01	COC1=CC=C(CNC(=O)C2(CCCCC2)C3=CC=C(NC(C)=O)C=C3)C=C1	0.4
NCGC00425127-01	CC(=O)NC1=CC=C(C=C1)C2(CCCCC2)C(=O)N3CCN(CC3)C4=CC=CC=C4	0.4
NCGC00425261-01	CC1=CC(=C(C)C=C1)CNC(=O)C2(CCCCC2)C3=CC=C(N[S+](C)([O-])=O)C=C3	0.4
NCGC00426504-01	CC1=CC=C(C=C1)C2=NC(=C(C=N2)C(=O)NCC3CCCCC3)C4=CC=NC=C4	0.4
NCGC00429735-01	CC1=C(C[N]2C=C(C=C2C(=O)N3CCN(CC3)C4=CC=CC=C4)C5=CC=NC=C5)C=CC=C1	0.4
NCGC00429768-01	CC1=CC=C(C[N]2C=C(C=C2C(=O)NC3CC3)C4=CC=NC=C4)C=C1	0.4
NCGC00435040-01	CC1=CC=C2C=C(CCC(=O)N3CCN(CC3)C4=NC=CC=C4)C(=NC2=C1)O	0.4
NCGC00437346-01	O=C(NC1CCCN(C1)C2=CC(=N[NH]2)C3=CC=CC=C3)C4=CC=NC=C4	0.4
NCGC00454509-01	CCOC(=O)CNC(=O)C1=CC(=N[NH]1)C2=CC=C[NH]2	0.4
NCGC00455435-01	CC1=CC=C(C=C1)C(=O)N2CCN(CC2)C3=CC(=NC=N3)C(F)(F)F	0.4
NCGC00469341-01	ClC1=CC=CC(=C1)N2CCN(CC2)C(=O)CCC3=CC=NC(=C3)N4CCCC4	0.4
NCGC00469345-01	O=C(CCC1=CC=NC(=C1)N2CCCC2)N3CCN(CC3)C4=CC=CC=C4	0.4
NCGC00378210-01	ClC1=NN=C(C=C1)N2CCN(CC2=O)CC3=CC=CC(=C3)C4=CC=CS4	0.4
NCGC00377775-01	CC(=O)NC1=CC=C(C=C1)C(=O)N2C3CCC2CN(C3)CC4=CC=CN=C4	0.4
NCGC00481735-01	O=C(C1CCN(CC1)C2=NC3=NC=CC=C3O2)N4CCN(CC4)CC5=CC=CC=C5	0.4
NCGC00478780-03	CC1=CC=C(C=C1)C(=O)N2CCN(CC2)C3=NC4=NC=CC=C4O3	0.4
NCGC00484734-01	COC1=CC=C(C=C1)C(=O)NC2=CC(=N[N]2C3=CC=CC=C3)C4=CC=NC=C4	0.4
NCGC00486131-01	CC(=O)NC1=CC(=N[N]1C2=CC=CC=C2)C3=CN=CC=C3	0.4
NCGC00486239-01	O=C(C1CCCC1)N2CCN(CC2)C3=CC=NC4=CC=N[N]34	0.4
NCGC00487590-01	ClC1=CC=CC(=C1)C(=O)NC2CCN(CC2)C3=CC=NC4=CC=N[N]34	0.4
NCGC00489443-01	FC1=CC=C(CC(=O)NC2CCN(CC2)C3=CC=NC4=CC=N[N]34)C=C1	0.4
NCGC00486255-01	COC1=CC=CC(=C1)C(=O)NC2CCCN(C2)C3=CC=NC4=CC=N[N]34	0.4
NCGC00487625-01	COC1=CC=C(CC(=O)NC2CCN(C2)C3=CC=NC4=CC=N[N]34)C=C1	0.4
NCGC00487674-01	CC1=CC=C(NC(=O)C2CCN(CC2)C3=CC=NC4=CC=N[N]34)C=C1	0.4
NCGC00489470-01	O=C(NCC1=CN=CC=C1)C2CCN(CC2)C3=CC=NC4=CC=N[N]34	0.4
NCGC00489471-01	O=C(C1CCN(CC1)C2=CC=NC3=CC=N[N]23)N4CCCCC4	0.4
NCGC00487690-01	FC1=CC=C(CC(=O)NC2CN(C2)C3=CC=NC4=CC=N[N]34)C=C1	0.4
NCGC00490570-01	CC(=O)N1CCN(CC1)C(=O)C2=CC(=CC=C2)C3=NC=CC=C3	0.4
NCGC00499025-01	O=C(C1CCCN1C(=O)C2=CC(=CC=C2)C3=NC=CC=C3)N4CCN(CC4)CC5=CC=CC=C5	0.4
NCGC00493133-01	FC1=CC=C(CNC(=O)C2CCN(CC2)CC3=CC=CC=C3C4=CC=CN=C4)C=C1	0.4
NCGC00499124-01	COC1=CC=CC=C1C2=CC=C(CN3CCCCC3C(=O)N4CCN(CC4)CC5=CC=CC=C5)C=C2	0.4
NCGC00492779-01	O=C(C1CCCC1)N2CCN(CC2)CC3=C(C=CC=C3)C4=CN=CC=C4	0.4
NCGC00492786-01	CC1=CC=C(C=C1)[S+]([O-])(=O)N2CCN(CC2)CC3=C(C=CC=C3)C4=CN=CC=C4	0.4
NCGC00492789-01	O=C(NC1CCCC1)N2CCN(CC2)CC3=C(C=CC=C3)C4=CN=CC=C4	0.4
NCGC00492790-01	CN(C)C(=O)N1CCN(CC1)CC2=C(C=CC=C2)C3=CN=CC=C3	0.4
NCGC00492812-01	COCC(=O)N1CCN(CC1)CC2=C(C=CC=C2)C3=C(F)C=CC=C3	0.4
NCGC00493143-01	COC1=CC=C(C=C1)C(=O)NC2CCN(C2)CC3=CC=C(C=C3)C4=CC=CC=C4OC	0.4
NCGC00492843-01	O=C(CC1=CC=CC=N1)NC2CCCN(C2)CC3=CC=C(C=C3)C4=CN=CN=C4	0.4
NCGC00498955-01	COC1=CC=CC(=C1)C2=CC=C(CN3CCCC(C3)NC(=O)CC4=CC=CC=N4)C=C2	0.4
NCGC00498977-01	CC1=C(Cl)C=C(C=C1)C2=CC=CC(=C2)CN3CCCC(C3)NC(=O)NC4CCCC4	0.4
NCGC00483485-01	C[N]1N=CC2=C(C=C(N=C12)C3=CC=C(C)C=C3)C(=O)NCCCC4=CC=CC=C4	0.4
NCGC00376751-01	ClC1=CC=C(C=C1)N2/N=C3/CN(CCN3C2=O)C(=O)C4=CC=C(Cl)C=C4	0.4
NCGC00376715-01	CC1=CC=C(C=C1)N2/N=C3/CN(CCN3C2=O)C(=O)C4=CC=C(Cl)C=C4	0.4
NCGC00376747-01	ClC1=CC=C(C=C1)C(=O)N2CCN3C(=O)N(/N=C3/C2)C4=CC=NC=C4	0.4
NCGC00376743-01	ClC1=CC=C(C=C1)C(=O)N2CCN3C(=O)N(/N=C3/C2)C4=CC=CC(=C4)Cl	0.4
NCGC00376741-01	FC1=CC=C(C=C1)N2/N=C3/CN(CCN3C2=O)C(=O)C4=CC=C(Cl)C=C4	0.4
NCGC00476751-02	CC1=CC=C(CN2CCC3(CC2)C\C(=N/O3)C4=CC=CN=C4)C=C1	0.4
NCGC00374826-01	ClC1=CC=C(C=C1)N2/N=C3/CN(CCN3C2=O)C(=O)C4=CC=CC=C4	0.4
NCGC00374828-01	COC1=CC=CC=C1C(=O)N2CCN3C(=O)N(/N=C3/C2)C4=CC=C(Cl)C=C4	0.4
NCGC00374830-01	FC1=CC=CC=C1C(=O)N2CCN3C(=O)N(/N=C3/C2)C4=CC=C(Cl)C=C4	0.4
NCGC00374836-01	CN(C)C1=CC=C(CN2CCN3C(=O)N(/N=C3/C2)C4=CC=C(Cl)C=C4)C=C1	0.4
NCGC00374838-01	CC(=O)NC1=CC=C(CN2CCN3C(=O)N(/N=C3/C2)C4=CC=C(Cl)C=C4)C=C1	0.4
NCGC00374840-01	FC1=CC=C(CN2CCN3C(=O)N(/N=C3/C2)C4=CC=C(Cl)C=C4)C=C1	0.4
NCGC00374846-01	COC1=CC=C(CN2CCN3C(=O)N(/N=C3/C2)C4=CC=C(Cl)C=C4)C=C1	0.4
NCGC00374877-01	CC1=CC=C(C=C1)C(=O)N2CCN3C(=O)N(/N=C3/C2)C4=CC=CC(=C4)Cl	0.4
NCGC00374879-01	COC1=CC=C(C=C1)C(=O)N2CCN3C(=O)N(/N=C3/C2)C4=CC=CC(=C4)Cl	0.4
NCGC00374881-01	FC1=CC=C(C=C1)C(=O)N2CCN3C(=O)N(/N=C3/C2)C4=CC=CC(=C4)Cl	0.4
NCGC00374883-01	ClC1=CC(=CC=C1)N2/N=C3/CN(CCN3C2=O)C(=O)C4=CC=CC=C4	0.4
NCGC00374903-01	CN(C)C1=CC=C(CN2CCN3C(=O)N(/N=C3/C2)C4=CC=CC(=C4)Cl)C=C1	0.4
NCGC00374905-01	CC(=O)NC1=CC=C(CN2CCN3C(=O)N(/N=C3/C2)C4=CC=CC(=C4)Cl)C=C1	0.4
NCGC00374907-01	COC1=C(C=CC=C1)C(=O)N2CCN3C(=O)N(/N=C3/C2)C4=CC=CC(=C4)Cl	0.4
NCGC00374946-01	COC1=CC=C(CN2CCN3C(=O)N(/N=C3/C2)C4=CC=C(C=C4)C(F)(F)F)C=C1	0.4
NCGC00374960-01	COC1=CC=C(C=C1)N2/N=C3/CN(CCN3C2=O)C(=O)C4=CC=C(C)C=C4	0.4
NCGC00374974-01	COC1=CC=C(C=C1)N2/N=C3/CN(CCN3C2=O)CC4=CSC=C4	0.4
NCGC00374982-01	COC1=CC=C(C=C1)N2/N=C3/CN(CCN3C2=O)CC4=CC=C(C=C4)N(C)C	0.4
NCGC00374984-01	COC1=CC=C(C=C1)N2/N=C3/CN(CCN3C2=O)CC4=CC=C(F)C=C4	0.4
NCGC00374986-01	COC1=CC=C(C=C1)N2/N=C3/CN(CCN3C2=O)CC4=CC=C(NC(C)=O)C=C4	0.4
NCGC00374992-01	COC1=CC=C(C=C1)N2/N=C3/CN(CCN3C2=O)CC4=CC=CC=C4	0.4
NCGC00374994-01	COC1=CC=C(CN2CCN3C(=O)N(/N=C3/C2)C4=CC=C(OC)C=C4)C=C1	0.4
NCGC00374998-01	COC1=CC=C(C=C1)N2/N=C3/CN(CCN3C2=O)CC4=CC=CN=C4	0.4
NCGC00477066-01	CN(C)C1=CC=C(CN2CCN3C(=O)N(/N=C3/C2)C4=C(F)C=C(F)C=C4)C=C1	0.4
NCGC00477067-01	FC1=CC=C(CN2CCN3C(=O)N(/N=C3/C2)C4=C(F)C=C(F)C=C4)C=C1	0.4
NCGC00477071-01	COC1=CC=C(CN2CCN3C(=O)N(/N=C3/C2)C4=C(F)C=C(F)C=C4)C=C1	0.4
NCGC00479618-01	FC1=CC=C(C=C1)N2/N=C3/CN(CCN3C2=O)C(=O)C4=CC=CC=C4	0.4
NCGC00479619-01	CC(=O)N1CCN2C(=O)N(/N=C2/C1)C3=CC=C(C)C=C3	0.4
NCGC00479621-01	COCC(=O)N1CCN2C(=O)N(/N=C2/C1)C3=CC=C(C)C=C3	0.4
NCGC00479623-01	CC1=CC=C(C=C1)N2/N=C3/CN(CCN3C2=O)C(=O)C4=CC=CC(=C4)Cl	0.4
NCGC00479624-01	CC1=CC=C(C=C1)N2/N=C3/CN(CCN3C2=O)C(=O)C4=C(Cl)C=CC=C4	0.4
NCGC00479625-01	COC1=CC(=CC=C1)C(=O)N2CCN3C(=O)N(/N=C3/C2)C4=CC=C(C)C=C4	0.4
NCGC00479626-01	CC1=CC=C(C=C1)N2/N=C3/CN(CCN3C2=O)C(=O)C4=C(C)C=CC=C4	0.4
NCGC00479628-01	FC1=CC=C(C=C1)C(=O)N2CCN3C(=O)N(/N=C3/C2)C4=CC=NC=C4	0.4
NCGC00479629-01	FC1=C(C=CC=C1)C(=O)N2CCN3C(=O)N(/N=C3/C2)C4=CC=NC=C4	0.4
NCGC00479630-01	CC1=C(C=CC=C1)C(=O)N2CCN3C(=O)N(/N=C3/C2)C4=CC=NC=C4	0.4
NCGC00479632-01	ClC1=CC=CC(=C1)C(=O)N2CCN3C(=O)N(/N=C3/C2)C4=CC=NC=C4	0.4
NCGC00479633-01	O=C1N2CCN(C\C2=N\N1C3=CC=NC=C3)C(=O)C4=CC=CC=C4	0.4
NCGC00479639-01	ClC1=NC=C(C=C1)C(=O)N2CCN3C(=O)N(/N=C3/C2)C4=CC=NC=C4	0.4
NCGC00479642-01	FC1=CC=C(C=C1)N2/N=C3/CN(CCN3C2=O)C(=O)C4=CC(=CC=C4)Cl	0.4
NCGC00479643-01	FC1=CC=C(C=C1)N2/N=C3/CN(CCN3C2=O)C(=O)C4=C(Cl)C=CC=C4	0.4
NCGC00479649-01	FC1=CC=C(C=C1)N2/N=C3/CN(CCN3C2=O)C(=O)C4CCCC4	0.4
NCGC00479652-01	CC1=CC=C(C=C1)N2/N=C3/CN(CCN3C2=O)C(=O)C4=CC=C(Cl)N=C4	0.4
NCGC00479664-01	COC1=CC=C(C=C1)C(=O)N2CCN3C(=O)N(/N=C3/C2)C4=CC=C(C)C=C4	0.4
NCGC00479668-01	CC1=CC=C(C=C1)N2/N=C3/CN(CCN3C2=O)C(=O)CC4=CC=CC(=C4)Cl	0.4
NCGC00479669-01	CC1=CC=C(C=C1)N2/N=C3/CN(CCN3C2=O)C(=O)C4=CC=CC=C4	0.4
NCGC00479677-01	ClC1=C(C=CC=C1)C(=O)N2CCN3C(=O)N(/N=C3/C2)C4=CC=NC=C4	0.4
NCGC00479678-01	O=C(C1CCCC1)N2CCN3C(=N\N(C4=CC=NC=C4)C3=O)/C2	0.4
NCGC00479680-01	O=C(C1CC1)N2CCN3C(=N\N(C4=CC=NC=C4)C3=O)/C2	0.4
NCGC00479684-01	COC1=CC=C(C=C1)C(=O)N2CCN3C(=O)N(/N=C3/C2)C4=CC=NC=C4	0.4
NCGC00479686-01	CN(C)C(=O)N1CCN2C(=O)N(/N=C2/C1)C3=CC=C(C)C=C3	0.4
NCGC00479687-01	CC1=CC=C(C=C1)N2/N=C3/CN(CCN3C2=O)C(=O)C4=CC=C(C)C=C4	0.4
NCGC00479688-01	CC1=CC=C(C=C1)N2/N=C3/CN(CCN3C2=O)C(=O)NC4=CC=CC=C4	0.4
NCGC00479689-01	CC1=CC=C(C=C1)N2/N=C3/CN(CCN3C2=O)C(=O)NC4=CC=C(Cl)C=C4	0.4
NCGC00374196-01	OC(=O)C1=CC=C(C=C1)C2=CN=CC=C2	0.4
NCGC00374143-01	OC(=O)C1=CC(=CC=C1)C2=CN=C3C=CC=CC3=C2	0.4
NCGC00374175-01	CSC1=CC=C(C=C1)C2=CC=C(C=C2)C(O)=O	0.4
NCGC00391706-01	O[C@@H]1C[C@H](N(C1)CC2=CC=C(C=C2)C3=NC=CC=C3)C4=NC(=NO4)C5=CN=CC=N5	0.39
NCGC00414689-01	O=C1N(CC2=CC=CC=C2)\C=N/C3=CC=C(N=C13)C4=CC=NC=C4	0.39
NCGC00410353-01	CC(=O)NC1(C)CCN(CC2=C(C=CC=C2)C3=CC(=CC=C3)C(C)=O)C1	0.39
NCGC00410527-01	CC(=O)NC1(C)CCN(CC2=CC(=CC=C2)C3=CC=CC4=NC=CC=C34)C1	0.39
NCGC00410476-01	CC(=O)NC1(C)CCN(CC1)CC2=CC=CC(=C2)OC3=CC=CC=C3	0.39
NCGC00413536-01	O=C1N(CCOC2=NC(=NC=C12)C3=CC=CC=C3OCC4=CC=CC=C4)CC5CC5	0.39
NCGC00412302-01	O=C(CC1=C[NH]C2=C1C=C(C=N2)C3=CC=CN=C3)N4CCN(CC4)C5=CC=CC=N5	0.39
NCGC00412443-01	COC1=CC=C(C=C1)C2=CC3=C([NH]C=C3CC(=O)N4CCN(CC4)C5=CC=CC=N5)N=C2	0.39
NCGC00412235-01	CN1CCN(CC1)C(=O)CC2=C[NH]C3=C2C=C(C=N3)C4=CC=C(CO)C=C4	0.39
NCGC00411031-01	C1CN(CC2=CC=CN=C2)CC3=C(N1)C=C(N=C3)C4=CSC=C4	0.39
NCGC00411201-01	C1CN(CC2=CC=CN=C2)CC3=C(N1)C=C(NC4=CC=NC=C4)N=C3	0.39
NCGC00411029-01	COC1=CC(=CC=C1)CN2CCNC3=C(C2)C=NC(=C3)C4=CC=NC(=C4)C	0.39
NCGC00411063-01	OC1=CC=CC=C1CN2CCNC3=C(C2)C=NC(=C3)C4=CC=CC=C4	0.39
NCGC00413954-01	OC1CCC(CC1)NC(=O)C2=CC=C(C=C2)C3=NC=C4C=NC(=C[N]34)C5=CC=CC(=C5)F	0.39
NCGC00411809-01	C[N]1C=NC2=CC(=CC(=C12)C(=O)NCCC[N]3C=CN=C3)C4=CC=C(F)C=C4	0.39
NCGC00418011-01	CNC(=O)CC[N]1N=CC2=CC(=CC=C12)OCC3=CC=CC=C3C4=CSC=C4	0.39
NCGC00418132-01	CNC(=O)CC[N]1N=CC2=CC(=CC=C12)OCC3=CC=CC=C3C4=CC=C(OC)C=C4Cl	0.39
NCGC00416597-01	O=C1C=C(OC2=C(N=CC=C12)N3CCOCC3)N4CCOCC4	0.39
NCGC00444639-01	OC1CN(CCN(C1)CC2=C[NH]N=C2C3=CC=C(Cl)C=C3)CC4=CC=CC=C4	0.39
NCGC00447162-01	CC1=CC=CC(=N1)N2CCN(CC2)C3=NC(=CC=N3)C4=NC=CC=C4	0.39
NCGC00447864-01	O=C(CCC1=C[NH]C2=CC=CC=C12)N3CCC(CC3)C4=NC=C[N]4CC5CC5	0.39
NCGC00449140-01	COC1=CC=C(C=C1)C(=O)N2CCN(CC2)C(C(O)=O)C3=CC=CC(=C3)O	0.39
NCGC00422848-01	O=C(CN1\N=C/2CCCCCC2=C\C1=O)N3CCN(CC3)CC4=CC=CC=C4	0.39
NCGC00425217-01	CC1=CC=CC(=C1)CNC(=O)C2(CCCCC2)C3=CC=C(N[S+](C)([O-])=O)C=C3	0.39
NCGC00425241-01	CC1=C(CNC(=O)C2(CCCCC2)C3=CC=C(N[S+](C)([O-])=O)C=C3)C=CC=C1	0.39
NCGC00426960-01	O=C(N1CCCC1)C2=CC=C(C=C2)C3=CC=C(N=C3)N4CCCCC4	0.39
NCGC00432825-01	OC(=O)CCC1=CC=NC(=C1)N2CCCC2	0.39
NCGC00433528-01	O=C(NC1CCCC1)C2=CC3=C(C=C2)[N]4N=CC=C4C(=O)N3CC5=CC=CC=C5	0.39
NCGC00475426-01	CC1=CC=C(C=C1)C(=O)N2CCN(CC2)C3=CC(=N[NH]3)C4=CC=CC=C4	0.39
NCGC00456178-01	COC1=C(F)C=C(NC(=O)C2(CCCCC(=O)N2)CC3=CC=CC=C3)C=C1	0.39
NCGC00457298-01	CC1=CC=C(OCCC2CCN(C2)C(=O)CC3=C[NH]C4=C3C=CC=C4)C=C1	0.39
NCGC00458089-01	COC1=CC=CC(=C1)CN2CC(C2)OC3=CC=CC=C3C(=O)NCC4=CC=CC=C4	0.39
NCGC00458091-01	O=C(NCC1=CC=CC=C1)C2=CC=CC=C2OC3CN(C3)CC4=CC=NC=C4	0.39
NCGC00495234-01	FC1=NC=CC=C1CN2CC(C2)OC3=CC=CC=C3C(=O)NCC4=CC=CC=C4	0.39
NCGC00463557-01	CCN1\C=C(CN2CCN(CC2)C(=O)C3=CC=C4[NH]C=CC4=C3)/C=C\C1=O	0.39
NCGC00469346-01	CC1=CC(=CC=C1)N2CCN(CC2)C(=O)CCC3=CC=NC(=C3)N4CCCC4	0.39
NCGC00469387-01	CC1=CC=C(C=C1)N2CCN(CC2)C(=O)CCC3=CC=NC(=C3)N4CCOCC4	0.39
NCGC00471439-01	CC1=C(F)C=C(C=C1)C(=O)N2[C@H]3CC[C@@H]2CC(C3)NC(=O)C4=CC=NC=C4	0.39
NCGC00481730-01	O=C(C1CCN(CC1)C2=NC3=NC=CC=C3O2)N4CCC(CC4)CC5=CC=CC=C5	0.39
NCGC00481843-01	CC1=CC=C(C=C1)C(=O)N2CCCC(C2)C(=O)N3CCCC(C3)C4=NC5=NC=CC=C5[NH]4	0.39
NCGC00487598-01	ClC1=C(C=CC=C1)C(=O)NC2CCN(CC2)C3=CC=NC4=CC=N[N]34	0.39
NCGC00487600-01	COC1=CC=C(CC(=O)NC2CCCN(C2)C3=CC=NC4=CC=N[N]34)C=C1	0.39
NCGC00487608-01	ClC1=CC=CC(=C1)CC(=O)NC2CCCN(C2)C3=CC=NC4=CC=N[N]34	0.39
NCGC00487631-01	FC1=C(C=CC=C1)C(=O)NC2CCN(C2)C3=CC=NC4=CC=N[N]34	0.39
NCGC00487673-01	O=C(NCC1CCCCC1)C2CCN(CC2)C3=CC=NC4=CC=N[N]34	0.39
NCGC00490566-01	ClC1=CC=C(NC(=O)N2CCN(CC2)C(=O)C3=CC(=CC=C3)C4=NC=CC=C4)C=C1	0.39
NCGC00492675-01	COC1=C(C=CC=C1)C2=CC=CC(=C2)C(=O)N3CCN(CC3)C(=O)C4=CC=CC=C4C	0.39
NCGC00493136-01	O=C(NCC1=CC=CC=C1)C2CCN(CC2)CC3=CC=CC=C3C4=CC=CN=C4	0.39
NCGC00498604-01	O=C(NC1CCCC1)C2CCN(CC2)CC3=C(C=CC=C3)C4=CC=CN=C4	0.39
NCGC00498612-01	O=C(C1CCN(CC1)CC2=C(C=CC=C2)C3=CC=CN=C3)N4CCN(CC4)CC5=CC=CC=C5	0.39
NCGC00498746-01	CC1=CC(=CC(=C1)C2=CC=C(CN3CCCC3C(=O)N4CCN(CC4)CC5=CC=CC=C5)C=C2)C	0.39
NCGC00492944-01	ClC1=CC(=CC=C1)NC(=O)C2CCCCN2CC3=CC=C(C=C3)C4=CC=CS4	0.39
NCGC00490594-01	CC1=C(Cl)C=C(C=C1)C2=C(CN3CCN(CC3)C(=O)C4=CC=CC=C4F)C=CC=C2	0.39
NCGC00492809-01	FC1=CC=C(C=C1)C(=O)N2CCN(CC2)CC3=C(C=CC=C3)C4=C(F)C=CC=C4	0.39
NCGC00492823-01	FC1=C(C=CC=C1)C2=C(CN3CCN(CC3)C(=O)C4=CC=CC=N4)C=CC=C2	0.39
NCGC00493146-01	COC1=CC=CC=C1C2=CC=C(CN3CCC(C3)NC(=O)CC4=CC=CC(=C4)Cl)C=C2	0.39
NCGC00493148-01	COC1=CC=C(CC(=O)NC2CCN(C2)CC3=CC=C(C=C3)C4=CC=CC=C4OC)C=C1	0.39
NCGC00498883-01	CC1=C(C=CC=C1)C(=O)NC2CCN(C2)CC3=CC=C(C=C3)C4=CSC=C4	0.39
NCGC00476390-01	ClC1=CC=C(CCNC(=O)C2=NC(=C3C=CC=C[N]23)C4=CC=CN=C4)C=C1	0.39
NCGC00478102-01	C1CC2(CCN1CC3=CC=CC=C3)C\C(=N/O2)C4=CC=CN=C4	0.39
NCGC00374917-01	FC(F)(F)C1=CC=C(CN2CCN3C(=O)N(/N=C3/C2)C4=CC=C(C=C4)C(F)(F)F)C=C1	0.39
NCGC00375853-01	CC1=CC=C(C=C1)C(=O)N2CCN3C(=O)N(/N=C3/C2)C4=CC=C(C=C4)C(F)(F)F	0.39
NCGC00374958-01	COC1=CC=C(C=C1)N2/N=C3/CN(CCN3C2=O)C(=O)C4=CC=CC=C4	0.39
NCGC00374964-01	COC1=CC=C(C=C1)N2/N=C3/CN(CCN3C2=O)C(=O)C4=CC=CC=C4OC	0.39
NCGC00479636-01	COCC(=O)N1CCN2C(=O)N(/N=C2/C1)C3=CC=NC=C3	0.39
NCGC00479640-01	FC1=CC=C(C=C1)N2/N=C3/CN(CCN3C2=O)C(=O)C4=CN=C(Cl)C=C4	0.39
NCGC00479648-01	FC1=CC=C(C=C1)N2/N=C3/CN(CCN3C2=O)C(=O)C4=C(F)C=CC=C4	0.39
NCGC00479653-01	CC1=CC=C(C=C1)N2/N=C3/CN(CCN3C2=O)C(=O)C4=CC=C(C=C4)C(F)(F)F	0.39
NCGC00479670-01	CC1=CC=C(C=C1)N2/N=C3/CN(CCN3C2=O)C(=O)CC4=CC=CC=N4	0.39
NCGC00482251-01	CC1=CC=C(C=C1)N2/N=C3/CN(CCN3C2=O)C(=O)NC4CCCC4	0.39
NCGC00374127-01	OC(=O)C1=CC=C(C=C1)C2=CN=CC=N2	0.39
NCGC00374129-01	OC(=O)C1=CC=CC(=C1)C2=CN=CC=N2	0.39
NCGC00374153-01	COC1=C(C=C(F)C=C1)C2=CC(=CC=C2)C(O)=O	0.39
NCGC00374163-01	OC(=O)C1=CC=C(C=C1)C2=CC=C(OC(F)(F)F)C=C2	0.39
NCGC00374167-01	CSC1=CC=C(C=C1)C2=CC(=CC=C2)C(O)=O	0.39
NCGC00396394-01	OC(=O)C1=CC=C(CN2CC[C@@H](C2)C3=NN=C(O3)C4=CN=CC=C4)C=C1	0.38
NCGC00410416-01	COC1=CN=CC(=C1)C2=CC=C(CN3CCC(C)(C3)NC(C)=O)C=C2	0.38
NCGC00409326-01	O=C1N(N(CC2=CC=CN=C2)/C3=C1/CCN(CC4CC4)C3)C5=CC=CC=C5	0.38
NCGC00410372-01	CC(=O)NC1(C)CCCN(CC2=CC=CC(=C2)C3=CC(=CC=C3)F)C1	0.38
NCGC00413453-01	OC1=C(F)C=C(C=C1)C2=NC=C3C(=O)N(CCOC3=N2)C4=CC=CC=C4	0.38
NCGC00412459-01	O=C(CC1=C[NH]C2=C1C=C(C=N2)C3=CC=CN=C3)NCCC4=CC=CC=C4	0.38
NCGC00412266-01	FC1=CC=C(C=C1)C2=CC3=C([NH]C=C3CC(=O)N4CCOCC4)N=C2	0.38
NCGC00411302-01	COC1=CC(=CC=C1)CN2CCNC3=C(C2)C=C(NC4=CC=CC=C4)N=C3	0.38
NCGC00411309-01	COC1=CC=C(CN2CCNC3=C(C2)C=C(NC4=CC=CC=C4)N=C3)C=C1	0.38
NCGC00411297-01	COC1=CC=C(CN2CCNC3=C(C2)C=C(NC4=CC=CN=C4)N=C3)C=C1O	0.38
NCGC00411190-01	C1CN(CC2=CC=NC=C2)CC3=C(N1)C=C(N=C3)C4=CC=CC=C4OC5=CC=CC=C5	0.38
NCGC00411216-01	COC1=CC=C(CN2CCNC3=C(C2)C=NC(=C3)C4=CC=CC=C4)C=C1O	0.38
NCGC00411628-01	O=C(NCC1=CC=CN=C1)C2=C3C=C[NH]C3=CC(=N2)C4=CC=CC=C4	0.38
NCGC00411762-01	C[N]1C=NC2=CC(=CC(=C12)C(=O)NCCC3=C[NH]C=N3)C4=CC=C(F)C=C4	0.38
NCGC00418026-01	CNC(=O)CC[N]1N=CC2=CC(=CC=C12)OCC3=CC=CC=C3C4=CN=CC(=C4)OC	0.38
NCGC00418109-01	OC(=O)CC[N]1N=CC2=CC(=CC=C12)OC3CCN(CC3)C(=O)COC4=CC=CC=C4	0.38
NCGC00418051-01	C[S+]([O-])(=O)CC[N]1N=CC2=CC(=CC=C12)OCC3=CC=CC(=C3)C4=CC=CC=C4O	0.38
NCGC00416566-01	COC1=CC(=CC(=C1)OC)CNC2=NC=CC3=C2OC(=CC3=O)N4CCOCC4	0.38
NCGC00419238-01	FC1=CC(=CC=C1)C2=NC(=CC3=C2CN(C3=O)C4=CC=CC=C4)N5CCOCC5	0.38
NCGC00443843-01	OC1CN(CCN(C1)C(=O)C2=CC3=C(C=C[NH]3)C=C2)CC4=C[NH]C=N4	0.38
NCGC00445045-01	OC(=O)COC1=CC=CC=C1CN2CCN(CC2)CC3=CC=CS3	0.38
NCGC00438563-01	OC(=O)C1(CCN(CC1)C2=NC3=C(S2)C=CC=C3)[N]4C=NC5=C4C=CC=C5	0.38
NCGC00432746-01	OC(=O)[C@H]1C[C@@H](CN(C1)CC2=CC=NC=C2)C(=O)N3CCCC3	0.38
NCGC00441188-01	OC(=O)C1(CCN(CC1)CC2=CC=NC=C2)OC3=CC=C4N=CC=CC4=C3	0.38
NCGC00422123-01	CCOC1=CC=CC(=C1)CN2CC(C2)C3=NC(=NO3)CC4=CC=CN=C4	0.38
NCGC00425111-01	CC(=O)NC1=CC=C(C=C1)C2(CCCCC2)C(=O)NCC3=C(F)C=CC=C3	0.38
NCGC00426952-01	O=C(NC1CCCC1)C2=CC=C(C=C2)C3=CC=C(N=C3)N4CCCCC4	0.38
NCGC00429729-01	CC1=C(C[N]2C=C(C=C2C(=O)NC3CC3)C4=CC=NC=C4)C=CC=C1	0.38
NCGC00429771-01	CC1=CC=C(C[N]2C=C(C=C2C(=O)N3CCCCCC3)C4=CC=NC=C4)C=C1	0.38
NCGC00429777-01	CN(C)C1=CC=C(CNC(=O)C2=CC(=C[N]2CC3=CC=C(C)C=C3)C4=CC=NC=C4)C=C1	0.38
NCGC00434586-01	FC1=CC(=CC=C1)NC(=O)N2CCC(C2)OC3=NC=CC=C3C(=O)N4CCOCC4	0.38
NCGC00437854-01	COC1=C(C=CC=C1)C(=O)NC2CCN(C2)C3=CC(=N[NH]3)C4=CC=CC=C4	0.38
NCGC00438108-01	CC1=CC=C(CC(=O)NC2CCN(C2)C3=CC(=N[NH]3)C4=CC=CS4)C=C1	0.38
NCGC00443758-01	OC(=O)C1=CN=C(N=C1C2=CC=CC=C2)N3CCCCC3	0.38
NCGC00443772-01	CC1CCN(CC1)C2=NC=C(C(O)=O)C(=N2)C3=CC=NC=C3	0.38
NCGC00452575-01	CC1=CC=C(NC(=O)N2CCC(C2)CC(=O)NCC3=CC=CC=C3)C=C1C	0.38
NCGC00457299-01	CC1=CC=C(OCCC2CCN(C2)C(=O)CC3=CC=CN=C3)C=C1	0.38
NCGC00464163-01	COC1=CC=CC(=C1)CN2CCC(C2)CC3=NC=C(C)[N]3CC4=CC=CC=C4	0.38
NCGC00471369-01	O=C(CCC1=CC=CC=C1)N2[C@H]3CC[C@@H]2CC(C3)NC(=O)C4=CC=NC=C4	0.38
NCGC00377895-01	CC(=O)N1CCN(C(=O)C1)C2=CC(=NC=N2)Cl	0.38
NCGC00481733-01	FC1=CC(=CC=C1)CNC(=O)C2CCN(CC2)C3=NC4=NC=CC=C4O3	0.38
NCGC00489329-01	CC1=CC=C(NC2=NC(=NC=C2)N3CCN(CC3)C(=O)C4=CC=CC=C4C)C=C1	0.38
NCGC00484738-01	ClC1=NC=C(C=C1)C(=O)NC2=CC(=N[N]2C3=CC=CC=C3)C4=CC=NC=C4	0.38
NCGC00484770-01	CC1=CC=C(C=C1)C(=O)NC2=CC(=N[N]2C3=CC=CC=C3)C4CC4	0.38
NCGC00484777-01	CC(=O)NC1=CC(=N[N]1C2=CC=CC=C2)C3=CC=NC=C3	0.38
NCGC00486152-01	O=C(NC1=CC(=N[N]1C2=CC=CC=C2)C3=CC=NC=C3)C4CC4	0.38
NCGC00487591-01	COC1=CC=C(C=C1)C(=O)NC2CCN(CC2)C3=CC=NC4=CC=N[N]34	0.38
NCGC00487601-01	CC1=C(Cl)C=CC(=C1)C(=O)NC2CCCN(C2)C3=CC=NC4=CC=N[N]34	0.38
NCGC00487603-01	O=C(NC1CCCN(C1)C2=CC=NC3=CC=N[N]23)C4=CC=NC=C4	0.38
NCGC00487611-01	O=C(NC1CCCN(C1)C2=CC=NC3=CC=N[N]23)C4=CC=CC=C4	0.38
NCGC00486290-01	BrC1=CC=CC(=C1)C(=O)N2CCCN(CC2)C3=CC=NC4=CC=N[N]34	0.38
NCGC00490562-01	FC1=CC=C(CC(=O)N2CCN(CC2)C(=O)C3=CC(=CC=C3)C4=NC=CC=C4)C=C1	0.38
NCGC00498593-01	CNC(=O)C1CCN(CC1)CC2=C(C=CC=C2)C3=CC=CN=C3	0.38
NCGC00498763-01	CC1=CC(=CC(=C1)C2=CC=C(CN3CCCC3C(=O)NCCC4=CC=CC=C4)C=C2)C	0.38
NCGC00490588-01	COC(=O)N1CCN(CC1)CC2=C(C=CC=C2)C3=CC(=C(C)C=C3)Cl	0.38
NCGC00498811-01	COC(=O)N1CCN(CC1)CC2=C(C=CC=C2)C3=CC=CC=C3F	0.38
NCGC00498930-01	CC1=CC(=CC(=C1)C2=CC=C(CN3CCCC(C3)NC(=O)CC4=CC=CC(=C4)Cl)C=C2)C	0.38
NCGC00476475-01	ClC1=CC=C(CCNC(=O)C2=NC(=C3C=NC=C[N]23)C4=CC=CN=C4)C=C1	0.38
NCGC00377268-01	COC1=CC=C(C=C1)N2/N=C3/CN(CCN3C2=O)C(=O)C4=CC=C(Cl)C=C4	0.38
NCGC00374782-01	CC(=O)NC1=CC=C(CN2CC[N]3C(=NN=C3C4=CC=NC=C4)C2)C=C1	0.38
NCGC00378119-01	C1C[N]2C(=NN=C2C3=CC=CC=C3)CN1CC4=CSC=C4	0.38
NCGC00374865-01	COC1=CC=C(C=C1)C(=O)N2CCN3C(=O)N(/N=C3/C2)C4=CC=C(Cl)C=C4	0.38
NCGC00374911-01	CC(=O)NC1=CC=C(CN2CCN3C(=O)N(/N=C3/C2)C4=CC=C(C=C4)C(F)(F)F)C=C1	0.38
NCGC00374976-01	COC1=CC=C(C=C1)N2/N=C3/CN(CCN3C2=O)CC4=CC=CC5=C4C=CC=C5	0.38
NCGC00477053-01	FC1=CC(=C(C=C1)N2/N=C3/CN(CCN3C2=O)C(=O)C4=CC=CC=C4)F	0.38
NCGC00477056-01	COC1=CC=CC=C1C(=O)N2CCN3C(=O)N(/N=C3/C2)C4=C(F)C=C(F)C=C4	0.38
NCGC00479641-01	FC1=CC=C(C=C1)N2/N=C3/CN(CCN3C2=O)C(=O)C4=CC=C(F)C=C4	0.38
NCGC00479671-01	CC1=CC=C(C=C1)N2/N=C3/CN(CCN3C2=O)C(=O)C(C)(C)C	0.38
NCGC00374137-01	OC(=O)C1=CC=C(C=C1)C2=NC=CC=N2	0.38
NCGC00374151-01	COC1=C(C=C(F)C=C1)C2=CC=C(C=C2)C(O)=O	0.38
NCGC00374159-01	OC(=O)C1=CC=CC(=C1)C2=CC=C(OC(F)(F)F)C=C2	0.38
NCGC00374185-01	OC(=O)C1=CC=CC(=C1)C2=CN=CC(=C2)C(O)=O	0.38
NCGC00394689-01	O[C@@H]1C[C@H](N(C1)CC2CCCCC2)C3=NC(=NO3)C4=CN=CC=N4	0.37
NCGC00391599-01	C1CCN(C1)C2=CC(=CC=N2)C3=NOC(=N3)[C@@H]4CCCN4CC5=CC=CN=C5	0.37
NCGC00414718-01	O=C1\N=C/N(CC2=CC=CN=C2)C3=CC=C(N=C13)C4=CC=CC=C4	0.37
NCGC00411301-01	OC1=CC(=CC=C1)C2=CC3=C(NCCN(CC4=CC=CC=C4)C3)C=N2	0.37
NCGC00411339-01	C1CN(CC2=CC=CC=C2)CC3=C(N1)C=NC(=C3)NC4=CC=NC=N4	0.37
NCGC00411193-01	CC(=O)NC1=CC(=CC=C1)C2=CC3=C(CN(CCN3)CC4=CC=CN=C4)C=N2	0.37
NCGC00411041-01	C1CN(CC2=CC=CN=C2)CC3=C(N1)C=C(N=C3)C4=COC=C4	0.37
NCGC00411164-01	CC1=CC(=CC=N1)C2=CC3=C(CN(CCN3)CC4=CC=CC(=C4)F)C=N2	0.37
NCGC00411040-01	CC1=CC(=CC=N1)C2=CC3=C(CN(CCN3)CC4=CC=CC=C4O)C=N2	0.37
NCGC00411185-01	COC1=CC=C(CN2CCNC3=C(C2)C=NC(=C3)NC4=CC=CN=C4)C=C1O	0.37
NCGC00412220-01	COC1=CC=C(C=C1)C2=CC(=C[N]3C=NC=C23)C4=CC=C(F)C=C4OC	0.37
NCGC00418022-01	CNC(=O)CC[N]1N=CC2=CC(=CC=C12)OCC3=CC=CC=C3C4=CC=CN=C4OC	0.37
NCGC00416625-01	O=C1C=C(OC2=C(NC3CCOCC3)N=CC=C12)N4CCOCC4	0.37
NCGC00425836-01	CC1=NC=C(N=C1)C(=O)N2CCCC(CCC3=CC(=CC=C3)F)C2	0.37
NCGC00426611-01	COC1=C(C=CC=C1)C(=O)NC2CN(CC3=CC=CC(=C3)F)C(=O)C2	0.37
NCGC00445954-01	OCC[N]1C=NC2=CC(=CC=C12)C(=O)N3CCCC(C3)C4=CC=CC(=C4)C(O)=O	0.37
NCGC00437987-01	OC(CCC1=CC=CC=C1)C2CCN(CC2)C(=O)C3=C[N]4C=CN=C4C=C3	0.37
NCGC00446770-01	COC1=C(OC)C(=CC=C1)C(N2CCN(CC2)C3=CC=CC=N3)C(O)=O	0.37
NCGC00448290-01	COC1=CC(=CC=C1)CN2CCC3(CC2)CC(C(=O)N3C)C4=CC=CC=C4	0.37
NCGC00433276-01	OCC1(CCCC2=CC=CC=C2)CCN(CC1)C(=O)C3=CC4=C([NH]3)C=CC(=C4)F	0.37
NCGC00448890-01	COCCC1=CC=C(OCC2=C(C=CC=C2)C\3=C\C(=N/NC3=O)C)C=C1	0.37
NCGC00443223-01	OC(=O)C1=CC=C(CC2CCN(C2)C(=O)C3=CC(=CC=C3)[N]4C=CC=N4)C=C1	0.37
NCGC00422122-01	C1C(CN1CC2=CSC=C2)C3=NC(=NO3)CC4=CC=CN=C4	0.37
NCGC00425129-01	COC1=CC=CC(=C1)CNC(=O)C2(CCCCC2)C3=CC=C(NC(C)=O)C=C3	0.37
NCGC00425317-01	COC1=CC=CC(=C1)N2CCN(CC2)C(=O)C3(CCC3)C4=CC=C(NC(C)=O)C=C4	0.37
NCGC00429702-01	C[N]1C=C(C=C1C(=O)N2CCN(CC2)C3=NC=CC=C3)C4=CC=NC=C4	0.37
NCGC00429765-01	CN(CC1=CC=CC=C1)C(=O)C2=CC(=C[N]2CC3=CC=C(C)C=C3)C4=CC=NC=C4	0.37
NCGC00437832-01	CC1=CC=C(C=C1)C(=O)NC2CCN(C2)C3=CC(=N[NH]3)C4=CC=CC=C4	0.37
NCGC00437922-01	ClC1=CC=C(C=C1)C2=N[NH]C(=C2)N3CCC(C3)NC(=O)C4=CC=NC=C4	0.37
NCGC00437930-01	ClC1=CC=C(C=C1)C2=N[NH]C(=C2)N3CCC(C3)NC(=O)C4=CN=CC=C4	0.37
NCGC00451605-01	ClC1=CC=CC(=C1)NC(=O)CC2CCCN(C2)C/3=C/C(=O)N/N=C3	0.37
NCGC00456187-01	CC1=CC=C(NC(=O)C2(CCCCC(=O)N2)CC3=CC=CN=C3)C=C1	0.37
NCGC00495236-01	CCOC1=CC=C(CN2CC(C2)OC3=CC=CC=C3C(=O)NCC4=CC=CC=C4)C=C1	0.37
NCGC00465600-01	COC1CN(C2=CC(=CC=C2)F)C13CCN(CC3)C(=O)C4=CC=NC=C4	0.37
NCGC00469607-01	CC1=CN=C(CCNC(=O)C2(CC2)C3=CC=CC=C3)[N]1C4CCCCCC4	0.37
NCGC00471429-01	COC1=CC=CC(=C1)C(=O)N2[C@H]3CC[C@@H]2CC(C3)NC(=O)C4=CC=NC=C4	0.37
NCGC00473034-01	FC1=CC=CC(=C1)CC(=O)N2CCN(CC2)C3CCN(CC4=CC=CN=C4)C3=O	0.37
NCGC00473639-01	CCCNC(=O)CC(C1=CC=C(F)C=C1)C2=C[NH]C3=CC=CC=C23	0.37
NCGC00483648-01	CC1=CC=C(C=C1)C(=O)N2CCCC(C2)C(=O)N3CCC(C3)C4=NC5=CN=CC=C5[NH]4	0.37
NCGC00492521-01	O=C(NCC1CCCCCC1)C/2=N/C3=CC=CN=C3N(CCC4=CC=CC=C4)C2=O	0.37
NCGC00486130-01	CCCC(=O)NC1=CC(=N[N]1C2=CC=CC=C2)C3=CN=CC=C3	0.37
NCGC00486157-01	FC1=CC=C(CC(=O)NC2=CC(=N[N]2C3=CC=CC=C3)C4=NC=CC=C4)C=C1	0.37
NCGC00486256-01	ClC1=CC=CC(=C1)C(=O)NC2CCCN(C2)C3=CC=NC4=CC=N[N]34	0.37
NCGC00489465-01	COC1=CC=C(CCNC(=O)C2CCN(CC2)C3=CC=NC4=CC=N[N]34)C=C1	0.37
NCGC00489487-01	O=C(NC1CN(C1)C2=CC=NC3=CC=N[N]23)C4=CC=CC=C4	0.37
NCGC00492887-01	O=C(NC1CCN(CC1)C(=O)C2=CC=C(C=C2)C3=CC=CS3)C4=CC=NC=C4	0.37
NCGC00490563-01	ClC1=CC=CC(=C1)CC(=O)N2CCN(CC2)C(=O)C3=CC(=CC=C3)C4=NC=CC=C4	0.37
NCGC00498602-01	O=C(NCCC1=CC=CC=N1)C2CCN(CC2)CC3=C(C=CC=C3)C4=CC=CN=C4	0.37
NCGC00498685-01	COC1=CC=CC=C1C2=CC(=CC=C2)CN3CCCC(C3)C(=O)NCC4=CC=CN=C4	0.37
NCGC00490602-01	CC1=C(Cl)C=C(C=C1)C2=C(CN3CCN(CC3)C(=O)CC4=CC=C(F)C=C4)C=CC=C2	0.37
NCGC00498871-01	COC1=C(C=CC=C1)C2=CC(=CC=C2)CN3CCC(CC3)NC(=O)NC4CCCC4	0.37
NCGC00498932-01	CC1=CC(=CC(=C1)C2=CC=C(CN3CCCC(C3)NC(=O)CC4=CC=CC=N4)C=C2)C	0.37
NCGC00498939-01	CC1=CC(=CC(=C1)C2=CC=C(CN3CCCC(C3)NC(=O)C4=CC=NC=C4)C=C2)C	0.37
NCGC00376707-01	FC1=CC=C(N2/N=C3/CN(CCN3C2=O)C(=O)C4=CC=C(Cl)C=C4)C(=C1)F	0.37
NCGC00476745-02	CC(=O)NC1=CC=C(CN2CCC3(CC2)C\C(=N/O3)C4=CC=CN=C4)C=C1	0.37
NCGC00374677-01	FC1=CC=C(CN2CC[N]3C(=NN=C3C4=CN=CC=C4)C2)C=C1	0.37
NCGC00374869-01	FC(F)(F)C1=CC=C(CN2CCN3C(=O)N(/N=C3/C2)C4=CC=C(Cl)C=C4)C=C1	0.37
NCGC00374962-01	COC1=CC=C(C=C1)N2/N=C3/CN(CCN3C2=O)C(=O)C4=CC=C(OC)C=C4	0.37
NCGC00479576-01	FC(F)(F)C1=CC=C(C=C1)N2/N=C3/CN(CCN3C2=O)CC4=NC=CC=C4	0.37
NCGC00479617-01	CC(=O)N1CCN2C(=O)N(/N=C2/C1)C3=CC=C(F)C=C3	0.37
NCGC00374191-02	OC(=O)C1=CC=CC(=C1)C2=NC=CC=C2	0.37
NCGC00374141-01	OC(=O)C1=CC(=CC=C1)C2=NC=CC=N2	0.37
NCGC00374165-01	OC(=O)C1=CC=CC(=C1)C2=CC(=CC=C2)O	0.37
NCGC00374213-01	OC(=O)C1=CC=C(C=C1)C2=CC=C(C=N2)C(O)=O	0.37
NCGC00414792-01	OC1=C(F)C=C(C=C1)C2=CC=C3N(CC4=CC=CC=C4)\C=N/C(=O)C3=N2	0.36
NCGC00413582-01	O=C1N(CCOC2=NC(=NC=C12)C3=CC=C(OC4=CC=CC=C4)C=C3)CC5CC5	0.36
NCGC00413602-01	FC(F)(F)C1=CC(=CC=C1)N2CCOC3=NC(=NC=C3C2=O)C4=CSC=C4	0.36
NCGC00412360-01	COC1=CC=CC=C1C2=CC3=C([NH]C=C3CC(=O)N4CCN(C)CC4)N=C2	0.36
NCGC00411283-01	OC1=CC=CC=C1CN2CCNC3=C(C2)C=C(N=C3)C4=CC=CC=C4	0.36
NCGC00411084-01	FC1=CC(=CC=C1)CN2CCNC3=C(C2)C=NC(=C3)NC4=CC=CN=C4	0.36
NCGC00418074-01	CNC(=O)CC[N]1N=CC2=CC(=CC=C12)OC3CCC4=CC=CC(=C34)C5=CC=CC=C5F	0.36
NCGC00445223-01	OC1(CCN(CC1)C(=O)C2CN(CC3=CC=CC=N3)C(=O)C2)C4=CC=CN=C4	0.36
NCGC00445227-01	CN(C)C(C(=O)N1CCC(CC1)OCC2=CN=CC=C2)C3=CC=CC(=C3)F	0.36
NCGC00439328-01	O=C(N(CC1=CC=C2[NH]C=CC2=C1)C3CC3)C4=CC=CC(=C4)[N]5C=NN=C5	0.36
NCGC00432170-01	OC(=O)[C@H]1C[C@H](CN(C1)CC2=CC=C(F)C=C2F)C(=O)N3CCCC3	0.36
NCGC00447772-01	CCN1CC(CC1=O)C(=O)NCC2=CC(=CC=C2)OCC3=CC=CC=C3	0.36
NCGC00428806-01	O[C@@H]1CCN(C1)CC2=CC=C(C=C2)C/3=N/C(=C\C(=O)N3)C4=CN=CC=C4	0.36
NCGC00441937-01	O=C1CC2(CCN(CC3=CC(=CC=C3)C4=CC=CC=C4)C2)C(=O)N1	0.36
NCGC00429213-01	OCC1(CCCC2=CC=CC=C2)CCN(CC1)CC3=CC=CC(=C3)[N]4C=CC=N4	0.36
NCGC00425022-01	FC1=CC=CC=C1CN2CCCC3(CCN(C3)C(=O)C/4=C/NC(=O)/C=C4)C2=O	0.36
NCGC00422960-01	O=C(CN1\N=C/2CCCCCC2=C\C1=O)N3CCN(CC3)CCC4=CC=NC=C4	0.36
NCGC00429744-01	CC1CCCN(C1)C(=O)C2=CC(=C[N]2CC3=C(C)C=CC=C3)C4=CC=NC=C4	0.36
NCGC00437822-01	CC1=C(C=CC=C1)C(=O)NC2CCN(C2)C3=CC(=N[NH]3)C4=CC=CC=C4	0.36
NCGC00446657-01	CC1=CC=C(C=C1)C(=O)N2CCC(CC2)CC3=NC(=NO3)C4=CN=CC=N4	0.36
NCGC00495235-01	FC1=CC=CC(=C1F)CN2CC(C2)OC3=CC=CC=C3C(=O)NCC4=CC=CC=C4	0.36
NCGC00458099-01	FC1=C(F)C=C(CN2CC(C2)OC3=CC=CC=C3C(=O)NCC4=CC=CC=C4)C=C1	0.36
NCGC00495916-01	CC1=CN=C(CC2CCN(C2)CC3=CC(=CC=C3)F)[N]1CC4CC4	0.36
NCGC00495959-01	CC1=CN=C([N]1CC2CN(C2)C(=O)CCC3=CC=CC=C3)C4=CC=NC=C4	0.36
NCGC00468151-01	CC1=CC=C(CN2C[C@@H](CO)[C@@H](C2)C3=NC(=NO3)C)C=C1	0.36
NCGC00469355-01	COC1=CC=C(C=C1)N2CCN(CC2)C(=O)CCC3=CC=NC(=C3)N4CCOCC4	0.36
NCGC00471432-01	COC1=C(C=C(Cl)C=C1)C(=O)N2[C@H]3CC[C@@H]2CC(C3)NC(=O)C4=CC=NC=C4	0.36
NCGC00477092-01	ClC1=CC=C(CNC(=O)C2=C3C=CC=N[N]3N=C2)C=C1	0.36
NCGC00478756-01	COC1=CC(=CC=C1)N2CC(NC2=O)C(=O)N3CCC(C3)C(=O)NCCC4=CC=C(Cl)C=C4	0.36
NCGC00479747-01	COC1=CC(=CC=C1)N2CC(NC2=O)C(=O)N3CCC(C3)C(=O)NCC4=CC(=CC=C4)F	0.36
NCGC00479754-01	ClC1=CC=C(C=N1)C(=O)N2CCN(CC2)C3=NC4=NC=CC=C4O3	0.36
NCGC00481778-01	OC1=CC=C(C=C1)C2=NC(=NC3=C2CCN(CC3)C(=O)C4CCCC4)C5CC5	0.36
NCGC00483310-01	CC1=CC=C(C=C1)C(=O)N2CCCC(C2)C(=O)N3CCCC(C3)C4=NC5=C([NH]4)C=CN=C5	0.36
NCGC00484736-01	FC1=CC=C(C=C1)C(=O)NC2=CC(=N[N]2C3=CC=CC=C3)C4=CC=NC=C4	0.36
NCGC00484737-01	CC1=CC=C(C=C1)C(=O)NC2=CC(=N[N]2C3=CC=CC=C3)C4=CC=NC=C4	0.36
NCGC00486154-01	O=C(NC1=CC(=N[N]1C2=CC=CC=C2)C3=CN=CC=C3)C4CC4	0.36
NCGC00487679-01	COC1=CC=C(CC(=O)NC2CN(C2)C3=CC=NC4=CC=N[N]34)C=C1	0.36
NCGC00486278-01	COC1=CC=C(CC(=O)N2CCCN(CC2)C3=CC=NC4=CC=N[N]34)C=C1	0.36
NCGC00488073-01	ClC1=NC=CC(=C1)C2=NC3=CC(=CC=C3O2)C(=O)NC4CCCCCC4	0.36
NCGC00492648-01	COC1=CC=CC(=C1)C2=CC=CC(=C2)C(=O)N3CCN(CC3)C(=O)C4=CC=CC=C4C	0.36
NCGC00498547-01	CCCCCNC(=O)CNC(=O)C1=CC=C(C=C1)C2=CC3=CC=CC=C3N=C2	0.36
NCGC00499104-01	COC1=CC=CC(=C1)CNC(=O)C2CCCN2CC3=CC=C(C=C3)C4=CN=CN=C4	0.36
NCGC00492935-01	O=C(C1CCCCN1CC2=CC=C(C=C2)C3=CC=CS3)N4CCCCC4	0.36
NCGC00490600-01	CC1=C(Cl)C=C(C=C1)C2=C(CN3CCN(CC3)C(=O)C4=CC=CC=C4Cl)C=CC=C2	0.36
NCGC00490601-01	CC1=C(Cl)C=C(C=C1)C2=C(CN3CCN(CC3)C(=O)C4CCCC4)C=CC=C2	0.36
NCGC00482134-01	C[N]1N=CC2=C1N=C(C=C2C(=O)NCCCC3=CC=CC=C3)C4=CC=C(C)C=C4C	0.36
NCGC00482145-01	C[N]1N=CC2=C1N=C(C=C2C(=O)N3CCN(CC3)CC4=CC=CC=C4)C5=CC=CC=C5	0.36
NCGC00476831-01	O=C1CC2(CCN(CC2)CC3=CC=CN=C3)OC4=CC=CC=C14	0.36
NCGC00374710-01	ClC1=CC=C(C=C1)C2=NN=C3CN(CC[N]23)CC4=CN=CC=C4	0.36
NCGC00477062-01	FC1=CC(=C(C=C1)N2/N=C3/CN(CCN3C2=O)CC4=CC=CC5=C4C=CC=C5)F	0.36
NCGC00479650-01	FC1=CC=C(C=C1)N2/N=C3/CN(CCN3C2=O)C(=O)NC4=CC=CC=C4	0.36
NCGC00374155-01	COC1=C(C=CC=C1)C2=CC=C(C=C2)C(O)=O	0.36
NCGC00374157-01	COC1=C(C=CC=C1)C2=CC(=CC=C2)C(O)=O	0.36
NCGC00374169-01	OC(=O)C1=CC=C(C=C1)C2=CC(=CC=C2)O	0.36
NCGC00392782-01	COCCOC1=C(C=CC=N1)C2=NOC(=N2)[C@@H]3CCCN3CC4=CC=C(C=C4)C(O)=O	0.35
NCGC00395907-01	OC(=O)C1=CC=C(CN2CCC[C@H]2C3=NC(=NO3)C4=CC=C(N=C4)[N]5C=CN=C5)C=C1	0.35
NCGC00410518-01	CC(=O)NC1(C)CCN(CC2=C(C=CC=C2)C3=CN=CN=C3)C1	0.35
NCGC00412401-01	CC1=CC=CC=C1C2=CC3=C([NH]C=C3CC(=O)NCC4=CC=CN=C4)N=C2	0.35
NCGC00411307-01	C1CN(CC2=CSC=C2)CC3=C(N1)C=NC(=C3)C4=CC=CC=C4	0.35
NCGC00411012-01	CN(C)C(=O)C1=CC=C(C=C1)C2=CC3=C(CN(CCN3)CC4=CC=CC=C4)C=N2	0.35
NCGC00411179-01	OCC1=CC(=CC=C1)C2=CC3=C(CN(CCN3)CCC4=CC=CC=C4)C=N2	0.35
NCGC00411085-01	CC1=CC(=CC=N1)C2=CC3=C(CN(CCN3)CC4=CC=CC=C4F)C=N2	0.35
NCGC00411708-01	O=C(NCCC1=C[NH]C=N1)C2=C3C=C[NH]C3=CC(=N2)C4=CC=CC=C4	0.35
NCGC00412048-01	C1CN(CCO1)C2=CC(=CC=C2)C3=C[N]4C=NC=C4C(=C3)C5=CC=NC=C5	0.35
NCGC00411845-01	C[N]1C=NC2=CC(=CC(=C12)C(=O)NCC3=CC=CN=C3)C4=CC=CC(=C4)F	0.35
NCGC00411842-01	COC1=CC(=CC=C1C2=CC(=C3[N](C)C=NC3=C2)C(=O)NCC4=CC=CN=C4)F	0.35
NCGC00418041-01	CNC(=O)CC[N]1N=CC2=CC(=CC=C12)OCC3=CC=CC=C3C4=CN=C(OC)N=C4	0.35
NCGC00418106-01	OC(=O)CC[N]1N=CC2=CC(=CC=C12)OCC3CCN(CC3)C(=O)COC4=CC=CC=C4	0.35
NCGC00446420-01	OC(=O)C1CN(CCN(C1)C(=O)CC2=CC=CC=C2)CC3=COC=C3	0.35
NCGC00431463-01	OCC1(CCCC2=CC=CC=C2)CCN(CC1)C(=O)C3=CC4=C([NH]C=N4)C=C3	0.35
NCGC00439910-01	CC1(CCCN(C1)C(=O)C2=CC(=N[NH]2)C3=CC=NC=C3)C4=CC=CC=C4	0.35
NCGC00440128-01	CCCCN(CC1=CC=CN=C1)C(=O)C2=C(O)N=C(N=C2)C3=CC=C(C)C=C3	0.35
NCGC00448488-01	O=C(N1CCCCC1)C2=CC=C(CNC3=NC(=CC=N3)C4=CN=CC=C4)C=C2	0.35
NCGC00433292-01	CC1=CC=C(N=C1)C2(O)CCN(CC2)C(=O)CC[N]3C=NC4=C3C=CC=C4	0.35
NCGC00425125-01	CC(=O)NC1=CC=C(C=C1)C2(CCCCC2)C(=O)N3CCN(CC3)C4=NC=CC=C4	0.35
NCGC00425367-01	CC1=CC=CC(=C1)CNC(=O)C2(CCC2)C3=CC=C(N[S+](C)([O-])=O)C=C3	0.35
NCGC00426674-01	CC[N]1C=C(C=C1C(=O)NCC2=CN=CC=C2)C3=CC=C(C)C=C3	0.35
NCGC00427162-01	FC1=C(CN2CCCC(COC3=CC=CC=C3C(=O)NC4CC4)C2)C=CN=C1	0.35
NCGC00433355-01	CC1=C(F)C=C(NC(=O)N2CCCC(C2)C[N]3C=NC4=CC=CN=C34)C=C1	0.35
NCGC00436712-01	CC1=CC=C(C=C1)C(=O)N2CCN(CC2)C3=CC(=N[NH]3)C4=CC=CS4	0.35
NCGC00436990-01	O=C(CCCC1=CC=CC=C1)NC2CCN(CC2)C3=CC(=N[NH]3)C4=CC=CC=C4	0.35
NCGC00437826-01	FC1=CC(=CC=C1)C(=O)NC2CCN(C2)C3=CC(=N[NH]3)C4=CC=CC=C4	0.35
NCGC00438064-01	CC1=CC=C(C=C1)C(=O)NC2CCN(C2)C3=CC(=N[NH]3)C4=CC=CS4	0.35
NCGC00438172-01	COC1=CC=C(C=C1)C2=N[NH]C(=C2)N3CCC(C3)NC(=O)C4=CC=CC(=C4)F	0.35
NCGC00443156-01	CC1=C(CN2C[C@H](C[C@H]2CO)NC(=O)C3=CC=CN=C3)SC=C1	0.35
NCGC00455425-01	FC1=CC=C(CC(=O)N2CCN(CC2)C3=CC(=NC=N3)C(F)(F)F)C=C1	0.35
NCGC00456167-01	O=C1CCCCC(CC2=CC=CC=C2)(N1)C(=O)NC3=CC=CN=C3	0.35
NCGC00458084-01	FC1=CC=CC(=C1)CN2CC(C2)OC3=CC=CC=C3C(=O)NCC4=CC=CC=C4	0.35
NCGC00458085-01	O=C(NCC1=CC=CC=C1)C2=CC=CC=C2OC3CN(C3)CC4=CSC=C4	0.35
NCGC00458088-01	FC1=CC=C(CN2CC(C2)OC3=CC=CC=C3C(=O)NCC4=CC=CC=C4)C=C1	0.35
NCGC00458838-01	FC1=CC=C(CNC(=O)C2CCN(C2)C/3=C/C(=O)N/N=C3)C=C1	0.35
NCGC00460959-01	O[C@@H]1C[C@H](N(C1)CC2=CN=CC=C2)C3=NN=C4CN(CC[N]34)CC5=CC=CC=C5	0.35
NCGC00460962-01	O[C@@H]1C[C@H](N(C1)CC2=CN=CC=C2)C3=NN=C4CN(CC[N]34)CC5=CC(=CC=C5)F	0.35
NCGC00461738-01	OCC1CN(CC12CCN(CC2)C(=O)C3=CC4=CC=CC=C4[NH]3)C5=NC=NC=C5	0.35
NCGC00471370-01	COC1=CC=CC(=C1)CCC(=O)N2[C@H]3CC[C@@H]2CC(C3)NC(=O)C4=CC=NC=C4	0.35
NCGC00377193-01	CC1=CC2=C(C=C1)/N=C(NC2=O)/C3CCN(CC3)CC4=CC=CC(=C4)C5=CN=CC=C5	0.35
NCGC00478524-01	FC1=CC(=CC=C1)CNC(=O)C2CN(CC3=CC=CC=C3)C(=O)N2	0.35
NCGC00478627-01	CN(CC1=CC=C(C=C1)C2=CC=CC=C2)CC3=CC=CC(=C3)F	0.35
NCGC00479786-01	CC1=CC=C(C=C1)C(=O)NC2CCN(CC2)C3=NC4=NC=CC=C4O3	0.35
NCGC00484748-01	CC1=CC=C(C=C1)C(=O)NC2=CC(=N[N]2C3=CC=CC=C3)C4=CN=CC=C4	0.35
NCGC00487588-01	CC(C)C(=O)NC1CCN(CC1)C2=CC=NC3=CC=N[N]23	0.35
NCGC00489440-01	FC1=CC=C(C=C1)C(=O)NC2CCN(CC2)C3=CC=NC4=CC=N[N]34	0.35
NCGC00487623-01	ClC1=CC=C(C=C1)C(=O)NC2CCCN(C2)C3=CC=NC4=CC=N[N]34	0.35
NCGC00487632-01	CC1=CC=C(C=C1)C(=O)NC2CCN(C2)C3=CC=NC4=CC=N[N]34	0.35
NCGC00486299-01	ClC1=CC=C(C=C1)C(=O)N2CCCN(CC2)C3=CC=NC4=CC=N[N]34	0.35
NCGC00486308-01	COC1=CC=C(C=C1)C(=O)N2CCCN(CC2)C3=CC=NC4=CC=N[N]34	0.35
NCGC00490402-01	CC1=CC=C(NC2=NC(=NC=C2)N3CCCC3C(=O)N4CCN(CC4)CC5=CC=CC=C5)C=C1	0.35
NCGC00492671-01	COC1=C(C=CC=C1)C2=CC=CC(=C2)C(=O)N3CCN(CC3)C(=O)C4=CC=CC=C4	0.35
NCGC00499056-01	CC1=C(Cl)C=C(C=C1)C2=CC=CC=C2CN3CCC(CC3)C(=O)N4CCN(CC4)CC5=CC=CC=C5	0.35
NCGC00499105-01	COC1=CC=C(CNC(=O)C2CCCN2CC3=CC=C(C=C3)C4=CN=CN=C4)C=C1	0.35
NCGC00490598-01	COC1=C(C=CC=C1)C(=O)N2CCN(CC2)CC3=C(C=CC=C3)C4=CC(=C(C)C=C4)Cl	0.35
NCGC00492983-01	O=C(NC1CCN(CC1)CC2=CC=CC(=C2)C3=CC=CS3)C4=CC=CN=C4	0.35
NCGC00498992-01	CC1=C(Cl)C=C(C=C1)C2=CC=CC(=C2)CN3CCCC(C3)NC(=O)CC4=NC=CC=C4	0.35
NCGC00483483-01	COC1=CC(=CC=C1)CNC(=O)C2=C3C=N[N](C)C3=NC(=C2)C4=CC=C(C)C=C4	0.35
NCGC00375909-01	CC1(CCN(CC1)CC2=CC=CC=C2)C(O)=O	0.35
NCGC00374851-01	ClC1=CC=C(C=C1)N2/N=C3/CN(CCN3C2=O)CC4CCCCC4	0.35
NCGC00479654-01	COC(=O)N1CCN2C(=O)N(/N=C2/C1)C3=CC=C(C)C=C3	0.35
NCGC00410418-01	CC(=O)NC1(C)CCN(CC2=CC=C(C=C2)C3=CC(=CC=C3)Cl)C1	0.34
NCGC00410434-01	CC(=O)NC1(C)CCCN(CC2=CC=C(OC3=CC=CC=C3)C=C2)C1	0.34
NCGC00412306-01	O=C(CC1=C[NH]C2=C1C=C(C=N2)C3=CC=CN=C3)NCC4=CC=CC=C4	0.34
NCGC00412265-01	CC1=CC=CC=C1C2=CC3=C([NH]C=C3CC(=O)NCC4=CC=CC=C4)N=C2	0.34
NCGC00412430-01	CN1CCN(CC1)C(=O)CC2=C[NH]C3=C2C=C(C=N3)C4=CC=CC=C4F	0.34
NCGC00411028-01	COC1=CC=CC=C1CN2CCNC3=C(C2)C=NC(=C3)C4=CC=CC=C4	0.34
NCGC00416757-01	O=C1C=C(OC2=C1C=CN=C2N3CCN(CC3)C4=CC=CC=N4)C5=CC=NC=C5	0.34
NCGC00416723-01	CN(C)C1=CC(=O)C2=CC=NC(=C2O1)NC3=CC=CC=N3	0.34
NCGC00427989-01	OCCC1CN(CCN1CC2=CC(=C(F)C=C2)F)CC3=CC=C[N]3C4=NC=CS4	0.34
NCGC00440834-01	COC1=C(OC2(CCN(CC2)CC3=CN=CC=C3)C(O)=O)C=CC=C1	0.34
NCGC00432928-01	O[C@@H]1CN(CC[C@H]1C2=CC=C(F)C=C2)CC3=CC=C(C=C3)[N]4C=CC=N4	0.34
NCGC00425113-01	CC(=O)NC1=CC=C(C=C1)C2(CCCCC2)C(=O)NCC3=C(F)C=C(F)C=C3	0.34
NCGC00425115-01	CC(=O)NC1=CC=C(C=C1)C2(CCCCC2)C(=O)NCC3=CC(=CC(=C3)F)F	0.34
NCGC00425161-01	CC(C)C(=O)NC1=CC=C(C=C1)C2(CCCCC2)C(=O)N3CCN(CC3)C4=CC=CC=C4	0.34
NCGC00425197-01	CC[S+]([O-])(=O)NC1=CC=C(C=C1)C2(CCCCC2)C(=O)NCC3=CC(=CC=C3)F	0.34
NCGC00425207-01	CC[S+]([O-])(=O)NC1=CC=C(C=C1)C2(CCCCC2)C(=O)NCC3=CC(=CC(=C3)F)F	0.34
NCGC00425375-01	CC[S+]([O-])(=O)NC1=CC=C(C=C1)C2(CCC2)C(=O)NCC3=CC(=CC=C3)C	0.34
NCGC00436472-01	CC1=C(C=CC=C1)C(=O)N2CCN(CC2)C3=CC(=N[NH]3)C4=CC=CC=C4	0.34
NCGC00436514-01	CC1=CC(=C(C=C1)C(=O)N2CCN(CC2)C3=CC(=N[NH]3)C4=CC=CC=C4)C	0.34
NCGC00436522-01	COC1=CC=CC(=C1)CCC(=O)N2CCN(CC2)C3=CC(=N[NH]3)C4=CC=CC=C4	0.34
NCGC00436748-01	ClC1=CC=C(CC(=O)N2CCN(CC2)C3=CC(=N[NH]3)C4=CC=CS4)C=C1	0.34
NCGC00436784-01	O=C(CC1=CSC=C1)N2CCN(CC2)C3=CC(=N[NH]3)C4=CC=CS4	0.34
NCGC00437830-01	COC1=C(CC(=O)NC2CCN(C2)C3=CC(=N[NH]3)C4=CC=CC=C4)C=CC=C1	0.34
NCGC00437860-01	CC1=C(C)C=C(C=C1)C(=O)NC2CCN(C2)C3=CC(=N[NH]3)C4=CC=CC=C4	0.34
NCGC00455416-01	FC1=CC=CC(=C1)CC(=O)N2CCN(CC2)C3=CC(=NC=N3)C(F)(F)F	0.34
NCGC00459277-01	O=C(CC1CCCCN(CC2=CC=CC=C2)C1=O)NCC3=CN=CC=C3	0.34
NCGC00463538-01	COC1=CC=C(C=C1)N2CCC(NC(=O)C3=CC4=C([NH]C=N4)C=C3)C2=O	0.34
NCGC00464145-01	CC1=CN=C(CC2CCN(C2)C(=O)CCC3=C[NH]C4=C3C=CC=C4)[N]1CC5CC5	0.34
NCGC00375725-01	FC1=CC(=C(C=C1)C2=CC(=CC=C2)CN3C4CCC3CN(C4)C(=O)C5=CC=NC=C5)F	0.34
NCGC00375729-01	CC1=CC(=CC(=C1)C2=CC=C(CN3C4CCC3CN(C4)C(=O)C5=CC=NC=C5)C=C2)C	0.34
NCGC00478976-01	CC1=CC=C(C=C1)C(=O)NC2CCCN(C2)C3=NC4=NC=CC=C4O3	0.34
NCGC00480349-01	OC1=CC=C(C=C1)C2=NC(=NC3=C2CCN(CC3)CC4=CC=CC(=C4)F)C5CC5	0.34
NCGC00484731-01	FC(F)(F)C1=CC=C(C=C1)C(=O)NC2=CC(=N[N]2C3=CC=CC=C3)C4=CC=NC=C4	0.34
NCGC00484741-01	O=C(CC1=CC=CC=C1)NC2=CC(=N[N]2C3=CC=CC=C3)C4=CN=CC=C4	0.34
NCGC00489442-01	CC(=O)NC1CCN(CC1)C2=CC=NC3=CC=N[N]23	0.34
NCGC00489488-01	CC1=C(C=CC=C1)C(=O)NC2CN(C2)C3=CC=NC4=CC=N[N]34	0.34
NCGC00486304-01	O=C(N1CCCN(CC1)C2=CC=NC3=CC=N[N]23)C4=CC=NC=C4	0.34
NCGC00486307-01	COC1=C(C=CC=C1)C(=O)N2CCCN(CC2)C3=CC=NC4=CC=N[N]34	0.34
NCGC00498621-01	FC1=CC=C(C(=C1)F)C2=CC(=CC=C2)CN3CCCC(C3)C(=O)N4CCCCC4	0.34
NCGC00498628-01	FC1=CC=C(C(=C1)F)C2=CC(=CC=C2)CN3CCCC(C3)C(=O)N4CCN(CC4)CC5=CC=CC=C5	0.34
NCGC00498745-01	CC1=CC(=CC(=C1)C2=CC=C(CN3CCCC3C(=O)N4CCC(CC4)CC5=CC=CC=C5)C=C2)C	0.34
NCGC00499101-01	FC1=CC=C(CNC(=O)C2CCCN2CC3=CC=C(C=C3)C4=CN=CN=C4)C=C1	0.34
NCGC00499111-01	O=C(C1CCCN1CC2=CC=C(C=C2)C3=CN=CN=C3)N4CCN(CC4)CC5=CC=CC=C5	0.34
NCGC00492804-01	CC(C)NC(=O)N1CCN(CC1)CC2=C(C=CC=C2)C3=CN=CC=C3	0.34
NCGC00492819-01	FC1=C(C=CC=C1)C2=C(CN3CCN(CC3)C(=O)C4=CC=CC(=C4)Cl)C=CC=C2	0.34
NCGC00492821-01	FC1=C(C=CC=C1)C2=C(CN3CCN(CC3)C(=O)NC4=CC=C(Cl)C=C4)C=CC=C2	0.34
NCGC00498983-01	CC1=C(Cl)C=C(C=C1)C2=CC=CC(=C2)CN3CCCC(C3)NC(=O)CC4=CC=CC=C4	0.34
NCGC00498991-01	CC1=C(Cl)C=C(C=C1)C2=CC=CC(=C2)CN3CCCC(C3)NC(=O)CC4=CC=CC(=C4)Cl	0.34
NCGC00375887-01	COC1=CC=CC=C1C(=O)N2CCC(CC2)(C(O)=O)C3=CC=CC=C3	0.34
NCGC00374875-01	C[N]1C=CC=C1CN2CCN3C(=O)N(/N=C3/C2)C4=CC=C(Cl)C=C4	0.34
NCGC00392786-01	C1C[C@H](N(C1)CC2=CC=CN=C2)C3=NC(=NO3)C4=CC=C(N=C4)[N]5C=CN=C5	0.33
NCGC00395983-01	OC(=O)C1=CC=C(CN2CCOC[C@H]2C3=NC(=C[NH]3)C4=CC=CN=C4)C=C1	0.33
NCGC00398650-01	FC1=CC(=CC=C1)C(=O)N2CCN([C@H](C2)C(=O)N[C@H]3CCCNC3=O)C(=O)C4=CN=CC=C4	0.33
NCGC00414831-01	O=C1\N=C/N(CC2=CC=CC=C2)C3=CC=C(N=C13)C4=CN=CC=C4	0.33
NCGC00414755-01	O=C1N(\C=N/C2=CC=C(N=C12)C3=CC=NC=C3)C4=CC=CC=C4	0.33
NCGC00410530-01	CC(=O)NC1(C)CCN(CC2=CC=C(C=C2)C3=CC=C(C=C3)N4CCOCC4)C1	0.33
NCGC00409272-01	COC1=CC=C(CN/2N(CC3=CC=CC=C3)C(=O)C/4=C2CN(CC4)CC5=CC=CN=C5)C=C1	0.33
NCGC00413597-01	CC1=CC=C(C=C1F)C2=NC=C3C(=O)N(CCOC3=N2)C4=CC=CC=C4	0.33
NCGC00412284-01	COC1=CC(=CC(=C1)F)C2=CC3=C([NH]C=C3CC(=O)N4CCOCC4)N=C2	0.33
NCGC00412418-01	COC1=CC(=CC=C1)C2=CC3=C([NH]C=C3CC(=O)N4CCN(C)CC4)N=C2	0.33
NCGC00411279-01	CN(C)C1=CC=C(CN2CCNC3=C(C2)C=C(N=C3)C4=CC=CC=C4)C=C1	0.33
NCGC00411324-01	COC1=CC(=CC=C1)CN2CCNC3=C(C2)C=C(N=C3)C4=CC=CC=C4	0.33
NCGC00411300-01	OC1=CC=CC=C1CN2CCNC3=C(C2)C=C(NC4=CC=CC=C4)N=C3	0.33
NCGC00411100-01	FC1=CC=CC=C1C2=CC3=C(CN(CCN3)CC4=CC=CN=C4)C=N2	0.33
NCGC00413963-01	OC(=O)C1=CC=C(C=C1)C2=NC=C3C=NC(=C[N]23)C4=CC=CC(=C4)F	0.33
NCGC00418076-01	CNC(=O)CC[N]1N=CC2=CC(=CC=C12)OC3CCC4=CC=CC(=C34)C5=CC=CC(=C5)F	0.33
NCGC00418075-01	CNC(=O)CC[N]1N=CC2=CC(=CC=C12)OC3CCC4=CC=CC(=C34)C5=CC=C(F)C=C5	0.33
NCGC00418078-01	CNC(=O)CC[N]1N=CC2=CC(=CC=C12)OC3CCC4=CC=CC(=C34)C5=CC=C(O)C(=C5)F	0.33
NCGC00418098-01	CNC(=O)CC[N]1N=CC2=CC(=CC=C12)OCC3=CC=CC=C3C4=C(Cl)C=CC=C4OC	0.33
NCGC00416564-01	COC1=CC=C(NC2=NC=CC3=C2OC(=CC3=O)N4CCOCC4)C=N1	0.33
NCGC00417855-01	COC1=NC2=C(C=C1NC3=CC=NC=N3)[N](C)C(=N2)CCC4=CC=CC=C4	0.33
NCGC00443519-01	FC1=CC(=C(CC(=O)N2C[C@H]3CC[C@@H]2CN(C3)CC4=CN=CC=C4)C=C1)Cl	0.33
NCGC00436871-01	CCC1=CC=C(CN2CCC(CC2)(OC3=CC=C4C=CC=CC4=C3)C(O)=O)N=C1	0.33
NCGC00426639-01	OCCC1CN(CCN1CC2=CC=CS2)CC3=C[N](N=C3)C4=CC=CC=C4	0.33
NCGC00426821-01	CC1=C(CNC(=O)CC(C2=CC=CC(=C2)O)C3=CC(=CC=C3)Cl)C=CN=C1	0.33
NCGC00438053-01	CC1=CC=C(C=C1)N2CCN(CC2=O)C(=O)C3=CC(=N[NH]3)C4=C(O)C=CC=C4	0.33
NCGC00433787-01	CN1CCN(CC1)CC2=CC=CC=C2OC3=CC=C(C=N3)C(F)(F)F	0.33
NCGC00429193-01	COC1=CC=CC(=C1OC)C(=O)NCC2CCCN(C2)CC3=CC=C(C)C=C3	0.33
NCGC00425347-01	O=C(NC1=CC=C(C=C1)C2(CCC2)C(=O)N3CCN(CC3)C4=NC=CC=C4)C5CC5	0.33
NCGC00429705-01	C[N]1C=C(C=C1C(=O)N2CCN(CC2)C3=CC=CC(=C3)Cl)C4=CC=NC=C4	0.33
NCGC00429774-01	CC1=CC=C(C[N]2C=C(C=C2C(=O)NCC3CC3)C4=CC=NC=C4)C=C1	0.33
NCGC00436520-01	O=C(CCC1=CC=CC=C1)N2CCN(CC2)C3=CC(=N[NH]3)C4=CC=CC=C4	0.33
NCGC00436548-01	CCOC1=CC=C(CC(=O)N2CCN(CC2)C3=CC(=N[NH]3)C4=CC=CC=C4)C=C1	0.33
NCGC00437328-01	CC1=CC=C(C=C1)C(=O)NC2CCCN(C2)C3=CC(=N[NH]3)C4=CC=CC=C4	0.33
NCGC00437970-01	FC1=CC=C(C=C1)C2=N[NH]C(=C2)N3CCC(C3)NC(=O)C4=CC=CC(=C4)F	0.33
NCGC00437998-01	COC1=C(C=CC=C1)C(=O)NC2CCN(C2)C3=CC(=N[NH]3)C4=CC=C(F)C=C4	0.33
NCGC00438166-01	COC1=CC=C(C=C1)C2=N[NH]C(=C2)N3CCC(C3)NC(=O)C4=C(C)C=CC=C4	0.33
NCGC00438198-01	COC1=CC=C(C=C1)C2=N[NH]C(=C2)N3CCC(C3)NC(=O)C4=CN=CC=C4	0.33
NCGC00444940-01	FC1=CC(=CC(=C1F)F)NC(=O)N2CCC(CC2)OC3CCN(CC3)CC4=CC=CC=C4	0.33
NCGC00458604-01	O=C1CCC2(CC\C=C2\N1CC3CC3)CNC(=O)C4=C5C=CC=CC5=CC=N4	0.33
NCGC00462298-01	CC1=CN=C(CN2CCN\3C(=O)N(CC4=CC=CC=C4)\N=C3CC2)C=C1	0.33
NCGC00495670-01	CN(C)C[C@@H]1CN(C[C@H]1N[S+]([O-])(=O)C2=CC=CC(=C2)F)CC3=CC=CC=C3	0.33
NCGC00467863-01	CC1=CC=C(CN2C[C@@H](CO)[C@@H](C2)NC(=O)C3=CC=CN=C3)C=C1	0.33
NCGC00468178-01	CC1=NOC(=N1)[C@@H]2CN(C[C@H]2CO)CC3=CC=C(OC(F)(F)F)C=C3	0.33
NCGC00468387-01	COCCC1=NOC(=N1)[C@@H]2CN(C[C@H]2CO)CC3=CC(=CC=C3)F	0.33
NCGC00471441-01	O=C(COC1=CC=CC=C1)N2[C@H]3CC[C@@H]2CC(C3)NC(=O)C4=CC=NC=C4	0.33
NCGC00377200-01	CC1=CC2=C(C=C1)/N=C(NC2=O)/C3CCCN(C3)CC4=CC=CC(=C4)C5=CC=CN=C5	0.33
NCGC00477984-01	ClC1=CC=C(CCNC(=O)C2CN(C(=O)N2)C3=CC=CC=C3)C=C1	0.33
NCGC00477992-01	FC1=CC(=CC=C1)CNC(=O)C2CN(C(=O)N2)C3=CC=CC=C3	0.33
NCGC00478010-01	COC1=CC(=CC=C1)N2CC(NC2=O)C(=O)NCCC3=CC=C(Cl)C=C3	0.33
NCGC00478155-01	ClC1=CC=C(CCNC(=O)C2CN(C(=O)N2)C3=CC=CC(=C3)Cl)C=C1	0.33
NCGC00484730-01	CC(C)C(=O)NC1=CC(=N[N]1C2=CC=CC=C2)C3=CC=NC=C3	0.33
NCGC00486241-01	O=C(C1CC1)N2CCN(CC2)C3=CC=NC4=CC=N[N]34	0.33
NCGC00487594-01	COCC(=O)NC1CCN(CC1)C2=CC=NC3=CC=N[N]23	0.33
NCGC00487636-01	COC1=C(C=CC=C1)C(=O)NC2CCN(C2)C3=CC=NC4=CC=N[N]34	0.33
NCGC00487646-01	FC1=C(F)C=C(CNC(=O)C2CCCN(C2)C3=CC=NC4=CC=N[N]34)C=C1	0.33
NCGC00490553-01	FC1=CC=C(C=C1)C(=O)N2CCN(CC2)C(=O)C3=CC(=CC=C3)C4=NC=CC=C4	0.33
NCGC00498532-01	O=C(CNC(=O)C1=CC=C(C=C1)C2=CC3=CC=CC=C3N=C2)NCCCC4=CC=CC=C4	0.33
NCGC00493132-01	CC(=O)N1CCN(CC1)C(=O)C2CCN(CC2)CC3=CC=CC=C3C4=CC=CN=C4	0.33
NCGC00499059-01	CC1=C(Cl)C=C(C=C1)C2=CC=CC=C2CN3CCC(CC3)C(=O)N4CCN(CC4)C5=NC=CC=N5	0.33
NCGC00498757-01	CC1=CC(=CC(=C1)C2=CC=C(CN3CCCC3C(=O)NC4=CC=CC(=C4)F)C=C2)C	0.33
NCGC00499100-01	ClC1=C(CNC(=O)C2CCCN2CC3=CC=C(C=C3)C4=CN=CN=C4)C=CC=C1	0.33
NCGC00499114-01	CC(C)NC(=O)C1CCCN1CC2=CC=C(C=C2)C3=CN=CN=C3	0.33
NCGC00492945-01	O=C(C1CCCCN1CC2=CC=C(C=C2)C3=CC=CS3)N4CCN(CC4)CC5=CC=CC=C5	0.33
NCGC00490603-01	COC1=CC=C(CC(=O)N2CCN(CC2)CC3=C(C=CC=C3)C4=CC(=C(C)C=C4)Cl)C=C1	0.33
NCGC00498879-01	COC(=O)NC1CCN(C1)CC2=CC=C(C=C2)C3=CSC=C3	0.33
NCGC00492842-01	ClC1=CC(=CC=C1)CC(=O)NC2CCCN(C2)CC3=CC=C(C=C3)C4=CN=CN=C4	0.33
NCGC00498940-01	CC1=CC(=CC(=C1)C2=CC=C(CN3CCCC(C3)NC(=O)C4=CC=CN=C4)C=C2)C	0.33
NCGC00498947-01	COC(=O)NC1CCCN(C1)CC2=CC=C(C=C2)C3=CC(=CC=C3)OC	0.33
NCGC00498962-01	COC1=CC=CC(=C1)C2=CC=C(CN3CCCC(C3)NC(=O)C4=CC=CC=N4)C=C2	0.33
NCGC00376374-01	CC1=CC=C(CN2CC3(C2)CC4=CC=CC=C4NC3=O)C=C1	0.33
NCGC00374929-01	FC(F)(F)C1=CC=C(C=C1)N2/N=C3/CN(CCN3C2=O)CC4=CSC=C4	0.33
NCGC00477057-01	FC1=CC(=C(C=C1)N2/N=C3/CN(CCN3C2=O)C(=O)C4=CC=CC=C4F)F	0.33
NCGC00400647-01	CC1=C(F)C=C(C=C1)C2=NOC(=N2)[C@@H]3C[C@@H](O)CN3CC4=CC=CN=C4	0.32
NCGC00391518-01	CN(C)C1=CC=C(CN2C[C@H](O)C[C@H]2C3=NC(=NO3)C4=CC=NC=C4)C=C1	0.32
NCGC00410425-01	CC(=O)NC1(C)CCN(CC2=CC=C(F)C=C2)C1	0.32
NCGC00413650-01	COC1=CC(=CC=C1)C2=NC=C3C(=O)N(CCOC3=N2)C4=CC=CC(=C4)C(F)(F)F	0.32
NCGC00413559-01	OCC1=CC=CC(=C1)C2=NC=C3C(=O)N(CCOC3=N2)C4=CC=CC=C4	0.32
NCGC00411206-01	COC1=CC(=CC=C1)CN2CCNC3=C(C2)C=NC(=C3)NC4=CC=CN=C4	0.32
NCGC00416568-01	O=C1C=C(OC2=C1C=CN=C2C3=CC=CC=C3OC4=CC=CC=C4)N5CCOCC5	0.32
NCGC00416816-01	COC1=CC2=C(NC(=O)C23CCN(CC3)CC4=CC=CN=C4)C=C1OC5=CC=CC=C5	0.32
NCGC00430009-01	OC1CCCN(C1)C2=CC=C(C=N2)C(=O)N3CCC(CC3)CCC4=CC=CC=C4	0.32
NCGC00445688-01	CC1=CC(=NC(=N1)N)N2CCN(CC(O)C2)CC3=CC=CC=C3	0.32
NCGC00445908-01	COC1=CC(=C(CC(=O)N2CCCC(C2)C3=CC=C(C=C3)C(O)=O)C=C1)OC	0.32
NCGC00437603-01	COC1=C(F)C=CC(=C1)C(=O)N2CCC(CC2)([N]3C=CC=N3)C(O)=O	0.32
NCGC00430845-01	CCOC1=CC=C(CN(CC2=CC=CC(=C2)OC3=NC=CC=N3)C4CC4)C=C1	0.32
NCGC00433078-01	O=C(N1CCCC(CC1)C2=CC=CC=C2)C3=CC=C(N=C3)C4=CN=CC=C4	0.32
NCGC00428904-01	CC1=NC=C(C=C1)C(=O)NCC2=CC=CN=C2OC3=CC=CC=C3	0.32
NCGC00422009-01	NC1=NC2=C(S1)C(CC(=O)N2)C3=CC=CC=C3	0.32
NCGC00424753-01	FC1=CC=CC(=C1)NC(=O)N2CCC(CCNC(=O)C3(CC3)C4=CC=CC=C4)CC2	0.32
NCGC00425061-01	CC1=CC=C(NC(=O)N2CCC(CCNC(=O)C3(CC3)C4=CC=CC=C4)CC2)C=C1F	0.32
NCGC00425235-01	C[S+]([O-])(=O)NC1=CC=C(C=C1)C2(CCCCC2)C(=O)NCC3=CC(=CC(=C3)F)F	0.32
NCGC00494731-01	CC1=CC=C(CNC(=O)C2=CC3=C(OCCN(CC4=CC=NC=C4)C3)C=C2)C=C1	0.32
NCGC00427156-01	O=C(NC1CC1)C2=CC=CC=C2OCC3CCCN(C3)CC4=C5C=C[NH]C5=CC=C4	0.32
NCGC00429779-01	CC[N]1C=C(C=C1C(=O)NCC2=CC(=CC=C2)F)C3=CC=NC=C3	0.32
NCGC00437318-01	FC1=CC(=CC=C1)C(=O)NC2CCCN(C2)C3=CC(=N[NH]3)C4=CC=CC=C4	0.32
NCGC00437326-01	O=C(NC1CCCN(C1)C2=CC(=N[NH]2)C3=CC=CC=C3)C4=NC=CN=C4	0.32
NCGC00443836-01	O=C1CCCN1CC(=O)N2CCN(CC2)CC3=CC=CC=C3	0.32
NCGC00446677-01	CC1=C(C)C=C(C=C1)C(=O)N2CCC(CC2)CC3=NC(=NO3)C4=CN=CC=N4	0.32
NCGC00495231-01	FC(F)(F)C1=CC=CC(=C1)CN2CC(C2)OC3=CC=CC=C3C(=O)NCC4=CC=CC=C4	0.32
NCGC00495232-01	CC1=C(CN2CC(C2)OC3=CC=CC=C3C(=O)NCC4=CC=CC=C4)SC=C1	0.32
NCGC00458092-01	C[N]1N=CC(=C1C)CN2CC(C2)OC3=CC=CC=C3C(=O)NCC4=CC=CC=C4	0.32
NCGC00458329-01	O=C(NC1=CC2=C(OCCO2)C=C1)N3CCC(CC3)CC4=NN=C([NH]4)C5=CC=NC=C5	0.32
NCGC00458825-01	O=C\1N/N=C\C(=C1)N2CCC(C2)C(=O)NCCC3=CC=CC=C3	0.32
NCGC00464088-01	O=C(NC1CC1)C2=CC=C(CC3CCN(CC3)C(=O)C4=NC5=C(C=CC=C5)C=C4)C=C2	0.32
NCGC00469331-01	OC(=O)[C@@H]1CN(C[C@@H]1C(=O)NC2=CC=CN=C2)CC3=CC=CC=C3	0.32
NCGC00470756-01	O=C(N1CCCN(CCC2=CC=CC=C2)C3=CC=CC=C13)C4=CC=NC=C4	0.32
NCGC00471425-01	FC1=CC=CC(=C1)CC(=O)N2[C@H]3CC[C@@H]2CC(C3)NC(=O)C4=CC=NC=C4	0.32
NCGC00471433-01	FC1=CC=C(OCC(=O)N2[C@H]3CC[C@@H]2CC(C3)NC(=O)C4=CC=NC=C4)C=C1	0.32
NCGC00378214-01	ClC1=NN=C(C=C1)N2CCN(CC2=O)CC3=CC=C(C=C3)C4=CSC=C4	0.32
NCGC00477309-01	CC1=CC=C(CN2CCC3(C2)CC4=CC=CC=C4NC3=O)C=C1	0.32
NCGC00477898-01	O=C1\N=C(/NN1CC2=CC=CC=C2)C3CCN(CC3)CC4=CSC=C4	0.32
NCGC00478251-01	CN(CC1=CC=C(C=C1)C2=CC=CC=C2)CC3=CN=CC=C3	0.32
NCGC00478355-01	CC1=CC=C(CN2CCC3(CC2)CC4=C(NC3=O)C=CC=C4)C=C1	0.32
NCGC00377731-01	O=C1NCC2=CC=CC=C2CC13CCN(CC3)CC4=CC=C(C=C4)C5=CC=CC=C5	0.32
NCGC00487647-01	O=C(NCCC1=CC=CC=C1)C2CCCN(C2)C3=CC=NC4=CC=N[N]34	0.32
NCGC00487651-01	FC1=CC=C(CNC(=O)C2CCCN(C2)C3=CC=NC4=CC=N[N]34)C=C1	0.32
NCGC00487671-01	CCN1CCN(CC1)C(=O)C2CCN(CC2)C3=CC=NC4=CC=N[N]34	0.32
NCGC00489759-01	ClC1=NC=CC(=C1)C2=NC3=CC=C(C=C3O2)C(=O)NC4CCCCCC4	0.32
NCGC00492689-01	COC1=C(C=CC=C1)C2=CC=CC(=C2)C(=O)N3CCN(CC3)C(=O)C4=CC=C(C)C=C4	0.32
NCGC00498709-01	CCCCCNC(=O)C1CCCN1CC2=CC=C(C=C2)C3=CC(=CC=C3)OC	0.32
NCGC00490592-01	CC1=C(Cl)C=C(C=C1)C2=C(CN3CCN(CC3)C(=O)C4=CC=C(F)C=C4)C=CC=C2	0.32
NCGC00490593-01	CC1=C(Cl)C=C(C=C1)C2=C(CN3CCN(CC3)C(=O)C4=CC=CC=C4C)C=CC=C2	0.32
NCGC00492967-01	O=C(NC1CCN(CC1)CC2=CC=CC(=C2)C3=CC=CS3)C4=CC=CC=N4	0.32
NCGC00498851-01	COCC(=O)NC1CCN(CC1)CC2=CC=CC(=C2)C3=C(OC)C=CC=C3	0.32
NCGC00498881-01	O=C(NC1CCN(C1)CC2=CC=C(C=C2)C3=CSC=C3)C4=CC=CC=C4	0.32
NCGC00492848-01	O=C(NC1CCCN(C1)CC2=CC=C(C=C2)C3=CN=CN=C3)NC4=CC=CC=C4	0.32
NCGC00498921-01	COCC(=O)NC1CCCN(C1)CC2=CC=C(C=C2)C3=CC(=CC(=C3)C)C	0.32
NCGC00482128-01	C[N]1N=CC2=C(C=C(N=C12)C3=CC=C(Cl)C=C3)C(=O)NCCCC4=CC=CC=C4	0.32
NCGC00479357-01	O=C1CCCCCN1C2CCN(CC2)CC3=CC=CC=C3	0.32
NCGC00374885-01	CC(C)CCN1CCN2C(=N\N(C2=O)C3=CC=CC(=C3)Cl)/C1	0.32
NCGC00395936-01	OC(=O)C1=CC=C(CN2CCC[C@H]2C3=NC(=NO3)C4=CC=C(N=C4)C5=CN=CN=C5)C=C1	0.31
NCGC00397546-01	CNC1=CC=C(C=N1)C2=NOC(=N2)[C@@H]3CCCN3CC4=CC=CN=C4	0.31
NCGC00395685-01	CN1[C@H](CO)CCN(CC2=CC=CN=C2)CC3=CC=C(C)N=C13	0.31
NCGC00393251-01	CC1=CC=C(CN2C[C@H]3CN(CCN3C2=O)CC4=CC=C(C=C4)C(O)=O)C=C1	0.31
NCGC00410394-01	CC(=O)NC1(C)CCN(CC2=CC(=CC=C2)NC3=CC=CC=C3)C1	0.31
NCGC00410528-01	CC(=O)NC1(C)CCN(CC2=CC(=CC=C2)C3=CN=CN=C3)C1	0.31
NCGC00410386-01	CC(=O)NC1(C)CCCN(CC2=CC=CC(=C2)C3=CC=NC=C3)C1	0.31
NCGC00412397-01	FC1=CC(=CC=C1)C2=CC3=C([NH]C=C3CC(=O)NCC4=CC=CN=C4)N=C2	0.31
NCGC00411054-01	ClC1=CN=CC=C1CN2CCNC3=C(C2)C=NC(=C3)C4=CC=CC=C4	0.31
NCGC00411101-01	ClC1=CC=C(C=C1)C2=CC3=C(CN(CCN3)CC4=CC=NC=C4)C=N2	0.31
NCGC00411058-01	OC1=CC=CC=C1CN2CCNC3=C(C2)C=NC(=C3)NC4=CC=CN=C4	0.31
NCGC00411783-01	COC1=CC=CC=C1C2=CC(=C3[N](C)C=NC3=C2)C(=O)NCC4=CC=CN=C4	0.31
NCGC00418164-01	OC(=O)CC[N]1N=CC2=CC(=CC=C12)OCC3CCN(CC3)C(=O)CC4=CC=CC=C4	0.31
NCGC00418095-01	C[S+]([O-])(=O)CC[N]1N=CC2=CC(=CC=C12)OCC3=CC=CC(=C3)C4=CC=CC=C4	0.31
NCGC00416735-01	CN1CCN(CC1)C2=CC(=O)C3=CC=NC(=C3O2)C4=CC=CC(=C4)CO	0.31
NCGC00417853-01	COC1=NC2=C(C=C1C3=CC=C(C=C3)N4CCOCC4)[N](C)C(=N2)CC5CC5	0.31
NCGC00443593-01	CC1=C(C)C=C(NC(=O)N2CCCC(C2)C3=NC=C[N]3CC4=CC=NC=C4)C=C1	0.31
NCGC00445495-01	OC1CN(CCN(C1)C(=O)CN2\C=C/C(=O)NC2=O)CC3=CC=CC=C3	0.31
NCGC00446552-01	CC1=CC=C(C=C1)C2=NC(=C(C=N2)C(=O)N3CCCCC3CN)O	0.31
NCGC00448212-01	OC(=O)C1CNCCN(C1)CC2=CC=C(C=C2)C3=N[NH]N=N3	0.31
NCGC00428486-01	OCCOC1=C(CN2CCCC(C2)NC3=CC(=C(F)C=C3)F)C=CC=C1	0.31
NCGC00441190-01	FC1=CC=CC=C1CN2CCNC(=O)C2CC(=O)N3CCNC(=O)CC3	0.31
NCGC00428944-01	OCC1=CC=C(CN2CCCC2C(=O)NC3=CC=C(C=C3)C4=CC(=CC=C4)F)O1	0.31
NCGC00442211-01	CC1=CC(=CC=C1)CN2CCCC3(CCN(C3)C(=O)C/4=C/NC(=O)/C=C4)C2=O	0.31
NCGC00426348-01	CC1=CC=C(CNC(=O)C2=CC3=C(OCCN(CC4=C(F)C=NC=C4)C3)C=C2)C=C1	0.31
NCGC00494739-01	CC(C)NC(=O)C1=CC=CC=C1OCC2CCCN(C2)CC3=CC=C4[NH]C=CC4=C3	0.31
NCGC00429726-01	CCOC(=O)C1CCN(CC1)C(=O)C2=CC(=C[N]2CC3=C(C)C=CC=C3)C4=CC=NC=C4	0.31
NCGC00433315-01	CC1=CC=C(NC(=O)N2CCCC(C2)C[N]3C=NC4=CC=CN=C34)C=C1C	0.31
NCGC00437422-01	ClC1=CC=C(C=C1)C2=N[NH]C(=C2)N3CCCC(C3)NC(=O)C4=CC=NC=C4	0.31
NCGC00437426-01	ClC1=CC=C(C=C1)C2=N[NH]C(=C2)N3CCCC(C3)NC(=O)C4=CN=CC=C4	0.31
NCGC00438006-01	FC1=CC=C(C=C1)C2=N[NH]C(=C2)N3CCC(C3)NC(=O)C4=CN=CC=C4	0.31
NCGC00438176-01	COC1=CC=C(C=C1)C2=N[NH]C(=C2)N3CCC(C3)NC(=O)C4=CC=C(C)C=C4	0.31
NCGC00438490-01	O=C(NC1=CC2=C(OCCO2)C=C1)N3CCC(C3)CC4=NN=C([NH]4)C5=CC=CN=C5	0.31
NCGC00445861-01	FC1=CC=CC(=C1)NC(=O)CN2\N=C/3CCCCN3C2=O	0.31
NCGC00451613-01	CC1=C(C)C=C(NC(=O)CC2CCCN(C2)C/3=C/C(=O)N/N=C3)C=C1	0.31
NCGC00453153-01	FC1=CC=CC(=C1)NC(=O)N2CCC(CC2)OCCOC3=CC=CN=C3	0.31
NCGC00455441-01	FC(F)(F)C1=NC=NC(=C1)N2CCN(CC2)C(=O)C3=C(Cl)C=CC=C3	0.31
NCGC00456985-01	CC1=CC=C(C=C1)C(=O)NCCN2\C=C/[N]3N=C(C=C3C2=O)C4=CC=C(C)C=C4C	0.31
NCGC00458070-01	FC1=CC(=CC(=C1F)F)CN2CC(C2)OC3=CC=CC=C3C(=O)NC4CC4	0.31
NCGC00458090-01	OC1=C(F)C=C(CN2CC(C2)OC3=CC=CC=C3C(=O)NCC4=CC=CC=C4)C=C1	0.31
NCGC00463539-01	COC1=CC=C(C=C1)N2CCC(NC(=O)C3=CC=C4[NH]C=CC4=C3)C2=O	0.31
NCGC00464232-01	CC1=CN=C([N]1C2CCCN(C2)C(=O)C3(CC3)C4=CC=CC=C4)C5=CC=NC=C5	0.31
NCGC00464919-01	OCCC1(CCN(CC2=CC=CC=C2)C1)C(=O)NC3=CC=CC=C3	0.31
NCGC00464935-01	OCCC1(CCN(C1)C2=NC=CC=N2)C(=O)NC3=CC(=CC=C3)F	0.31
NCGC00471375-01	CC1=CC=C(OCC(=O)N2[C@H]3CC[C@@H]2CC(C3)NC(=O)C4=CC=NC=C4)C=C1	0.31
NCGC00471934-01	OCC1CN(CC2=CC=CC=C2)CC13CCN(CC3)C(=O)C4=CN=CC=C4	0.31
NCGC00375286-01	COC1=C(C=CC=C1)C2=CC=C(CN3C4CCC3CN(C4)C(=O)C5=CC=NC=C5)C=C2	0.31
NCGC00377224-01	FC1=CC2=C(C=C1)/N=C(NC2=O)/C3CCCN(C3)CC4=CC=C(C=C4)C5=CC=CS5	0.31
NCGC00477844-01	CC1=CC=C(CN2CCC(CC2)C/3=N/C(=O)N(CC4=CC=CC=C4)N3)C=C1	0.31
NCGC00478132-01	COC1=CC(=CC=C1)N2CC(NC2=O)C(=O)NCCCC3=CC=CC=C3	0.31
NCGC00479746-01	COC1=CC(=CC=C1)N2CC(NC2=O)C(=O)N3CCC(C3)C(=O)NCCC4=CC=C(F)C=C4	0.31
NCGC00480276-01	CC1=NC2=C(CN(CCC2)CC3=CC=CN=C3)C(=N1)C4=CC=C(O)C=C4	0.31
NCGC00489327-01	CC1=CC=C(NC2=NC(=NC=C2)N3CCN(CC3)C(=O)C4=CC=CC=C4Cl)C=C1	0.31
NCGC00486133-01	CCC(=O)NC1=CC(=N[N]1C2=CC=CC=C2)C3=CN=CC=C3	0.31
NCGC00489441-01	FC1=CC(=C(Br)C=C1)C(=O)NC2CCN(CC2)C3=CC=NC4=CC=N[N]34	0.31
NCGC00487609-01	ClC1=NC=C(C=C1)C(=O)NC2CCCN(C2)C3=CC=NC4=CC=N[N]34	0.31
NCGC00486279-01	CC1=C(Cl)C=CC(=C1)C(=O)N2CCCN(CC2)C3=CC=NC4=CC=N[N]34	0.31
NCGC00486291-01	COCC(=O)N1CCCN(CC1)C2=CC=NC3=CC=N[N]23	0.31
NCGC00498595-01	O=C(C1CCN(CC1)CC2=C(C=CC=C2)C3=CC=CN=C3)N4CCC(CC4)C5=CC=CC=C5	0.31
NCGC00498601-01	FC1=CC=CC=C1CNC(=O)C2CCN(CC2)CC3=C(C=CC=C3)C4=CC=CN=C4	0.31
NCGC00498781-01	FC1=CC(=CC=C1)CNC(=O)C2CCCCN2CC3=CC=C(C=C3)C4=CSC=C4	0.31
NCGC00498857-01	COC1=C(C=CC=C1)C2=CC(=CC=C2)CN3CCC(CC3)NC(=O)C4=CC=CC=C4F	0.31
NCGC00498865-01	COC1=C(C=CC=C1)C2=CC(=CC=C2)CN3CCC(CC3)NC(=O)CC4=CC=C(F)C=C4	0.31
NCGC00492836-01	ClC1=CC(=CC=C1)C(=O)NC2CCCN(C2)CC3=CC=C(C=C3)C4=CN=CN=C4	0.31
NCGC00498945-01	COCC(=O)NC1CCCN(C1)CC2=CC=C(C=C2)C3=CC(=CC=C3)OC	0.31
NCGC00498987-01	CC1=C(Cl)C=C(C=C1)C2=CC=CC(=C2)CN3CCCC(C3)NC(=O)C4=CC=NC=C4	0.31
NCGC00483905-01	C[N]1N=CC2=C(C=C(N=C12)C3=CC=C(F)C=C3)C(=O)NCCC4=CC=CC=C4	0.31
NCGC00374941-01	COC1=CC=CC=C1C2=C3C=NC=C[N]3C(=N2)C(=O)NCCC4=CC=C(Cl)C=C4	0.31
NCGC00479360-01	CC1=CC=C(CN2CCC(CC2)N3CCCCCC3=O)C=C1	0.31
NCGC00480450-01	ClC1=CC=C(C=C1)C2=NC(=NC3=C2CN(CC3)C(=O)C4CCCC4)C5=CC=CC=C5	0.31
NCGC00374675-01	COC1=CC=C(CN2CC[N]3C(=NN=C3C4=CN=CC=C4)C2)C=C1	0.31
NCGC00374778-01	COC1=CC=C(CN2CC[N]3C(=NN=C3C4=CC=NC=C4)C2)C=C1	0.31
NCGC00374802-01	CC(=O)NC1=CC=C(CN2CC[N]3C(=NN=C3C4=CN=CC=C4)C2)C=C1	0.31
NCGC00476988-01	CC(=O)NC1=CC=C(CN2CC[N]3C(=NN=C3C4=CC=CC=C4)C2)C=C1	0.31
NCGC00374893-01	C[N]1C=CC=C1CN2CCN3C(=O)N(/N=C3/C2)C4=CC=CC(=C4)Cl	0.31
NCGC00479582-01	FC(F)(F)C1=CC=C(C=C1)N2/N=C3/CN(CCN3C2=O)C(=O)C4=C(Cl)C=CC=C4	0.31
NCGC00394835-01	C1C[C@H](N(C1)CC2=CC=CC=C2)C3=NC(=NO3)C4=CC=C(N=C4)[N]5C=CN=C5	0.3
NCGC00411187-01	C[S+]([O-])(=O)C1=CC=C(C=C1)C2=CC3=C(CN(CCN3)CC4=CC=CC=C4)C=N2	0.3
NCGC00411184-01	C1CN(CC2=CC=CC=C2)CC3=C(N1)C=C(N=C3)C4=COC=C4	0.3
NCGC00411168-01	FC1=CC=CC=C1CN2CCNC3=C(C2)C=NC(=C3)NC4=CC=CN=C4	0.3
NCGC00412172-01	COC1=CC(=CC=C1C2=C[N]3C=NC=C3C(=C2)C4=C[NH]N=C4)F	0.3
NCGC00418163-01	OC(=O)CC[N]1N=CC2=CC(=CC=C12)OC3CCN(CC3)C(=O)C4=CC(=CC=C4Cl)F	0.3
NCGC00425400-01	OC1=CC(=CC=C1)C(CC(=O)NCC2=CC=CN=C2)C3=C(Cl)C=CC=C3	0.3
NCGC00426367-01	CN(CC1CCCN(CCC2=C(C)C=CC=C2)C1)C(=O)C3=CC4=C([NH]3)C=CC=C4	0.3
NCGC00428145-01	COC1=CC=C(C=C1)C2=C(NC(=O)C3CCCN(C3)CC4=CN=CC=C4)C=CC=C2	0.3
NCGC00440200-01	NC1=NC=CC(=N1)N2CCN(CC3=C(F)C=CC=C3)C(CCO)C2	0.3
NCGC00448394-01	COC1=CC=CC(=C1)C(=O)N2CCN(CC2)C(C(O)=O)C3=CC(=CC(=C3)C)C	0.3
NCGC00423713-01	O=C1CC(CN1C2=N[NH]C3=C2C=CC=C3)C(=O)N4CCN(CC4)CCC5=CC=NC=C5	0.3
NCGC00425219-01	C[S+]([O-])(=O)NC1=CC=C(C=C1)C2(CCCCC2)C(=O)NCC3=CC(=CC=C3)F	0.3
NCGC00426464-01	CCCCN1CCN(CC1)C(=O)C2=C(N=C(N=C2)C3=CC=CC=C3)C4=CC=NC=C4	0.3
NCGC00427000-01	O=C(NCC1=CN=CC=C1)C2=CC=C(C=C2)C3=CC=C(N=C3)N4CCSCC4	0.3
NCGC00429684-01	C[N]1C=C(C=C1C(=O)NC2CCN(CC2)CC3=CC=CC=C3)C4=CC=NC=C4	0.3
NCGC00432623-01	CC1=CC=C(C=C1)C2=NOC=C2CCC(O)=O	0.3
NCGC00434486-01	FC1=CC(=CC=C1)NC(=O)N2CCC(C2)OC3=NC=CC=C3C(=O)N4CCCCC4	0.3
NCGC00436078-01	O=C(CCC1=CC=CC=C1)N2CCCN(CC2)C3=CC(=N[NH]3)C4=CC=CC=C4	0.3
NCGC00436732-01	COC1=CC=CC(=C1)CC(=O)N2CCN(CC2)C3=CC(=N[NH]3)C4=CC=CS4	0.3
NCGC00437312-01	CC1=C(C=CC=C1)C(=O)NC2CCCN(C2)C3=CC(=N[NH]3)C4=CC=CC=C4	0.3
NCGC00437380-01	CC1=C(F)C=C(C=C1)C(=O)NC2CCCN(C2)C3=CC(=N[NH]3)C4=CC=CC=C4	0.3
NCGC00437964-01	CC1=C(C=CC=C1)C(=O)NC2CCN(C2)C3=CC(=N[NH]3)C4=CC=C(F)C=C4	0.3
NCGC00443144-01	OC[C@@H]1C[C@@H](CN1CCC2=CC=CC=C2)NC(=O)C3=CC=CN=C3	0.3
NCGC00443768-01	COC1=CC(=CC=C1)C2=NC(=NC=C2C(O)=O)N3CCCCC3	0.3
NCGC00455942-01	FC1=CC=CC(=C1)CC(=O)N2CCC(C2)OC3=CC=CC=C3	0.3
NCGC00464062-01	CN1CCC(CC1)CC2=CC=C(C=C2)C(O)=O	0.3
NCGC00464390-01	OC(=O)[C@@H]1CN(C[C@@H]1C(=O)N2CCN(CC2)C3=NC=CC=C3)CC4=CC=CC=C4	0.3
NCGC00465602-01	COC1CN(C2=CC(=CC=C2)F)C13CCN(CC3)C(=O)C4=CN=CC=C4	0.3
NCGC00469990-01	O=C(CC1CCCCC1)NC2CCN(CC2)C\3=C\C(=O)N(CC4=CC=CC=C4)\N=C3	0.3
NCGC00378213-01	COC1=CC=CC(=C1)C2=CC=C(CN3CCN(C(=O)C3)C4=NN=C(Cl)C=C4)C=C2	0.3
NCGC00476306-01	CCN1CCN(C(=O)C1)C2=NC=CC(=N2)Cl	0.3
NCGC00478137-01	COC1=CC(=CC=C1)N2CC(NC2=O)C(=O)NCC3=CC=CC(=C3)F	0.3
NCGC00479771-01	CC1=CC=CC=C1C(=O)N2CCN(CC2)C3=NC4=NC=CC=C4O3	0.3
NCGC00484733-01	ClC1=CC=CC(=C1)C(=O)NC2=CC(=N[N]2C3=CC=CC=C3)C4=CC=NC=C4	0.3
NCGC00484776-01	CCCC(=O)NC1=CC(=N[N]1C2=CC=CC=C2)C3=CC=NC=C3	0.3
NCGC00486225-01	FC(F)(F)C1=CC=C(C=C1)C(=O)N2CCN(CC2)C3=CC=NC4=CC=N[N]34	0.3
NCGC00486238-01	[O-][S+](=O)(N1CCN(CC1)C2=CC=NC3=CC=N[N]23)C4=CC(=CC=C4)C(F)(F)F	0.3
NCGC00486250-01	CC(C)(C)C(=O)NC1CCN(CC1)C2=CC=NC3=CC=N[N]23	0.3
NCGC00492647-01	COC1=CC=CC(=C1)C2=CC=CC(=C2)C(=O)N3CCN(CC3)C(=O)C4=CC=C(C)C=C4	0.3
NCGC00493137-01	ClC1=CC=C(CCNC(=O)C2CCN(CC2)CC3=CC=CC=C3C4=CC=CN=C4)C=C1	0.3
NCGC00498600-01	COC1=CC(=CC=C1)CNC(=O)C2CCN(CC2)CC3=C(C=CC=C3)C4=CC=CN=C4	0.3
NCGC00498626-01	FC1=CC=C(C(=C1)F)C2=CC(=CC=C2)CN3CCCC(C3)C(=O)NCCCC4=CC=CC=C4	0.3
NCGC00498641-01	FC1=CC=C(C(=C1)F)C2=CC(=CC=C2)CN3CCCC(C3)C(=O)NC4=CC(=CC=C4)Cl	0.3
NCGC00498691-01	COC1=CC=CC=C1C2=CC(=CC=C2)CN3CCCC(C3)C(=O)NCC4=CC=CC=C4	0.3
NCGC00498705-01	COC1=CC=CC(=C1)C2=CC=C(CN3CCCC3C(=O)NCC4=CC=C(F)C=C4)C=C2	0.3
NCGC00499118-01	FC(F)(F)C1=CC(=CC=C1)CNC(=O)C2CCCN2CC3=CC=C(C=C3)C4=CN=CN=C4	0.3
NCGC00498768-01	O=C(NC1CCCC1)C2CCCCN2CC3=CC=C(C=C3)C4=CC=CS4	0.3
NCGC00490608-01	CC1=C(Cl)C=C(C=C1)C2=C(CN3CCN(CC3)C(=O)NC4CCCC4)C=CC=C2	0.3
NCGC00498835-01	CC1=CC(=CC=C1)C2=CC=CC(=C2)CN3CCC(CC3)NC(=O)C4=CC=CC=N4	0.3
NCGC00492849-01	O=C(NC1CCCC1)NC2CCCN(C2)CC3=CC=C(C=C3)C4=CN=CN=C4	0.3
NCGC00492987-01	CC(C)NC(=O)NC1CCCN(C1)CC2=CC=C(C=C2)C3=CN=CN=C3	0.3
NCGC00498941-01	COC1=CC=CC(=C1)C2=CC=C(CN3CCCC(C3)NC(=O)C4=CC=CC=C4C)C=C2	0.3
NCGC00375216-01	COC1=C(C=CC=C1)C2=CC(=N[N]3C=CC=C23)C(=O)NCCC4=CC=C(Cl)C=C4	0.3
NCGC00482139-01	C[N]1N=CC2=C1N=C(C=C2C(=O)NCC3=CC=C(F)C=C3)C4=CC=CC=C4	0.3
NCGC00479399-01	O=C1CCCCCN1C2CCN(CC2)CC3=CN=CC=C3	0.3
NCGC00374724-01	ClC1=CC=C(C=C1)C2=NN=C3CN(CC[N]23)CC4=CC=CC=C4	0.3
NCGC00374780-01	CN(C)C1=CC=C(CN2CC[N]3C(=NN=C3C4=CC=NC=C4)C2)C=C1	0.3
NCGC00477047-01	ClC1=CC=CC(=C1)N2/N=C3/CN(CCN3C2=O)C(=O)C4=CC=C5OCOC5=C4	0.3
NCGC00477048-01	FC(F)(F)C1=CC=C(C=C1)C(=O)N2CCN3C(=O)N(/N=C3/C2)C4=CC(=CC=C4)Cl	0.3
NCGC00479651-01	FC1=CC=C(C=C1)N2/N=C3/CN(CCN3C2=O)C(=O)NC4=CC=C(Cl)C=C4	0.3
NCGC00396954-01	COC1=CC=C(CN2C[C@H](O)C[C@H]2C3=NC(=NO3)C4=CC=NC=C4)C=C1	0.29
NCGC00391257-01	COCCOC1=CC(=NC=C1)C2=NOC(=N2)[C@@H]3CCCN3CC4=CC=CC=C4	0.29
NCGC00394816-01	COCC(=O)NC1=NC=C(C=C1)C2=NOC(=N2)[C@@H]3CCCN3CC4=CC=C(OC(F)(F)F)C=C4	0.29
NCGC00394819-01	COCC(=O)NC1=NC=C(C=C1)C2=NOC(=N2)[C@@H]3CCCN3CC4=CC=CN=C4	0.29
NCGC00393117-01	CC1=CC=CC=C1CN2CCN3[C@H](C2)CN(CC4=CC=CN=C4)C3=O	0.29
NCGC00391758-01	FC1=CC(=CC=C1)C(=O)N2CCN([C@@H](C2)C(=O)N[C@H]3CCCNC3=O)C(=O)C4=CC(=CC=C4)F	0.29
NCGC00414683-01	COCC1=CC=CC(=C1)C2=CC=C3N(CC4=CC=CC=C4)\C=N/C(=O)C3=N2	0.29
NCGC00414687-01	FC1=CC=CC(=C1)NC2=CC=C3\N=C/N(CC4=CC=CC=C4)C(=O)C3=N2	0.29
NCGC00410515-01	COC1=CC=C(C=N1)C2=C(CN3CCC(C)(C3)NC(C)=O)C=CC=C2	0.29
NCGC00413645-01	O=C1N(CCOC2=NC(=NC=C12)C3=CC=CC=C3)C4=CC=CC=C4	0.29
NCGC00412438-01	ClC1=CC=C(C=C1)C2=CC3=C([NH]C=C3CC(=O)NCC4=CC=CN=C4)N=C2	0.29
NCGC00412091-01	OCC1=CC(=CC=C1)C2=C[N]3C=NC=C3C(=C2)C4=CC=NC=C4	0.29
NCGC00412213-01	OCC1=CC(=CC=C1)C2=C[N]3C=NC=C3C(=C2)C4=CC=CN=C4	0.29
NCGC00412129-01	COC1=C(OC)C(=CC=C1)C2=C[N]3C=NC=C3C(=C2)C4=CC=CN=C4	0.29
NCGC00414051-01	OC1CN(C1)CC2=CC=C(C=C2)C3=CN=C4[N]3C=CN=C4OCC5=CC=CC=C5	0.29
NCGC00418037-01	C[S+]([O-])(=O)CC[N]1N=CC2=CC(=CC=C12)OCC3=CC=CC(=C3)C4=CC=C(Cl)C=C4	0.29
NCGC00418086-01	C[S+]([O-])(=O)CC[N]1N=CC2=CC(=CC=C12)OCC3=CC=CC(=C3)C4=CC=CC=C4F	0.29
NCGC00415106-01	FC1=CC=CC(=C1)OCC2=NC3=C([N]2CC4=CC=CC=C4)C(=O)N(CCN3)CC5CC5	0.29
NCGC00434539-01	C1COCCN(C1)CC2=C[N](CC3=CC=CC=C3)N=C2C4=CC5=C(O4)C=CC=C5	0.29
NCGC00434553-01	FC1=CC=CC(=C1)C2=C([NH]N=C2)C3CCN(CC3)C(=O)CCC4=CC=CN=C4	0.29
NCGC00435045-01	CC1=C(C=CN=C1)N2CCCN(CC2)CC3=CN=C(N=C3)C4=CC=CS4	0.29
NCGC00425762-01	CSCC(=O)N1CCCC(CCC2=CC(=CC=C2)F)C1	0.29
NCGC00429745-01	O[C@@H]1CN(CC[C@H]1C2=CC=C3OCOC3=C2)CC4=CC=C(C=C4)C(O)=O	0.29
NCGC00444923-01	COC1=CC(=CC=C1C(N2CCC(CC2)OC3=CC=CC(=C3)F)C(O)=O)F	0.29
NCGC00444975-01	OC1CN(CCN(C1)C(=O)CN2C(=O)CNC2=O)CC3=CC=CC=C3	0.29
NCGC00445031-01	OC(=O)C1=CC=C(C=C1)C2CCCN(C2)C(=O)C3=CC=CC4=CC=CN=C34	0.29
NCGC00426483-01	O[C@@H]1CCCN(C1)CC2=CC=C(C=C2)C/3=N/C(=C\C(=O)N3)CC[N]4C=CC=N4	0.29
NCGC00445852-01	CCOC1=NC=CC=C1C(=O)N2CCN(CC(O)C2)CC3=CC=CC=C3	0.29
NCGC00437419-01	CC(=O)C1=CC=C(N=C1)N2CCC(CC2)(OC3=CC=C(C)C=C3)C(O)=O	0.29
NCGC00431185-01	CCC(CC)N1C(=O)N(CCCC2=CC=CN=C2)C3=CC(=CN=C13)C(O)=O	0.29
NCGC00448332-01	OC(=O)C(N1CCN(C2CCCCC2)C(=O)C1)C3=CC=CC(=C3)O	0.29
NCGC00433244-01	COC1=C(O)C(=CC=C1)CN2CCN(CC2)CC3=NC=CC=C3C	0.29
NCGC00423142-01	FC1=CC2=C(C=C[N]2CCNC(=O)CN3\N=C/4CCCCC4=C\C3=O)C=C1	0.29
NCGC00423711-01	O=C1CC(CN1C2=N[NH]C3=C2C=CC=C3)C(=O)N4CCN(CC4)CCC5=CC=CC=N5	0.29
NCGC00425117-01	COC1=CC=C(OC)C(=C1)CNC(=O)C2(CCCCC2)C3=CC=C(NC(C)=O)C=C3	0.29
NCGC00425133-01	CN(C)C1=CC=C(CNC(=O)C2(CCCCC2)C3=CC=C(NC(C)=O)C=C3)C=C1	0.29
NCGC00425157-01	CC(C)C(=O)NC1=CC=C(C=C1)C2(CCCCC2)C(=O)NCC3=CN=CC=C3	0.29
NCGC00425333-01	CC(C)C(=O)NC1=CC=C(C=C1)C2(CCC2)C(=O)NCC3=CC(=C(C)C=C3)C	0.29
NCGC00427008-01	O=C(NC1CCCC1)C2=CC=C(C=C2)C3=CC=C(N=C3)N4CCSCC4	0.29
NCGC00430650-01	O=C(NC1CCCCCC1)C2=CSC(=N2)N3CCN(CC3)C4=CC=CC=C4	0.29
NCGC00430704-01	ClC1=CC=CC(=C1)N2CCN(CC2)C3=NC(=CS3)C(=O)NC4CCCC4	0.29
NCGC00430990-01	CC(NC(=O)CC1=CC(=CC=C1)F)C(=O)N2CCN(CC2)C3=NC=CC=C3	0.29
NCGC00432625-01	OC(=O)CCC1=CON=C1C2=CC(=CC=C2)F	0.29
NCGC00432723-01	CC1=CC=C(C=C1)N2CCN(CC2)C3=NC(=CS3)C(O)=O	0.29
NCGC00433271-01	FC1=CC(=CC=C1)NC(=O)N2CCCC(C2)C[N]3C(=NC4=CC=CN=C34)C5CC5	0.29
NCGC00437386-01	CC1=CC=C(C=N1)C(=O)NC2CCCN(C2)C3=CC(=N[NH]3)C4=CC=CC=C4	0.29
NCGC00437466-01	FC1=CC=C(C=C1)C2=N[NH]C(=C2)N3CCCC(C3)NC(=O)C4=CC=CC(=C4)F	0.29
NCGC00437516-01	FC1=CC=C(C=C1)C2=N[NH]C(=C2)N3CCCC(C3)NC(=O)C4=CN=CC=C4	0.29
NCGC00437852-01	COC1=CC=CC(=C1)CC(=O)NC2CCN(C2)C3=CC(=N[NH]3)C4=CC=CC=C4	0.29
NCGC00438110-01	ClC1=CC=C(CC(=O)NC2CCN(C2)C3=CC(=N[NH]3)C4=CC=CS4)C=C1	0.29
NCGC00451598-01	O=C(CC1CCCN(C1)C/2=C/C(=O)N/N=C2)NCCC3=CC=CC=C3	0.29
NCGC00451599-01	O=C\1N/N=C\C(=C1)N2CCCC(C2)CC(=O)N3CCN(CC3)C4=NC=CC=C4	0.29

## Sheet: S8
Sample ID	Structure	protocol name	Curve Class	IC50 [μM]	Efficacy (%)
NCGC00433406-01	CCN1N=CC(NC(=O)CN2N=CC3=C2C=CC(=C3)C4=CC=C(C=C4)N(C)C)=N1	ITPK1-f3-ADPGlo-Screen-50nM	-1.2	2.23872	-41.15
NCGC00476312-01	ClC1=NC=NC(=C1)N2CCN(CC3=CC=C(C=C3)C4=CC=CC=C4)CC2=O	ITPK1-f3-ADPGlo-Screen-50nM	-1.2	6.30957	-45.107
NCGC00015741-15	CC(CC1=CC(O)=C(O)C=C1)C(C)CC2=CC(O)=C(O)C=C2	ITPK1-f3-ADPGlo-Screen-50nM	-1.1	6.30957	-102.427
NCGC00092360-02	Not disclosed	ITPK1-f1-ADPGlo-Screen-50nM-reassay	-1.2	14.1254	-75.668
NCGC00346822-02	OC1=CC=C(C=C1)C2=CC3=C(OC2)C=C(O)C=C3	ITPK1-f1-ADPGlo-Screen-50nM-reassay	-1.2	15.8489	-76.373
NCGC00454507-01	ClC1=CC=C(CNC(=O)C2=CC(=NN2)C3=CC=CN3)C=C1	ITPK1-f3-ADPGlo-Screen-50nM	-2.2	15.8489	-70.621
NCGC00422011-01	CCNC1=NC2=C(S1)C(CC(=O)N2)C3=CC(F)=CC=C3	ITPK1-f3-ADPGlo-Screen-50nM	-1.2	15.8489	-34.612

## Sheet: S9
			ITPK1					PPIP5K2						COUNTERSCREEN								ITPK1
Sample ID (NCATS)	Structure	LYCHI3 (NCATS)	Curve Class	IC50 [μM]	Efficacy (%)	Active?	Selective?	Curve Class	IC50 [μM]	Efficacy (%)	Active?	Selective?	IC50 Ratio	Curve Class	IC50 [μM]	Efficacy (%)	Artifact?	NOTE	Cherry Pick?		ACTIVE?	CONFIRM?	SELECTIVE?		Note	COUNT		Cherry Pick?	COUNT
NCGC00418159-01	COC1=CC(Cl)=CC=C1C2=CC=C(COC3=CC=C4N(CCC(O)=O)N=CC4=C3)C=C2	7D1TUAPLCQV	-1.4, -1.2	28.1838	-80.7977	Yes	Yes	4	>100 µM	-12.1628	No	No	#VALUE!	4	>100 µM	-13.7406	No	ITPK1	Yes		Yes	64	46		ITPK1	46		Yes	3
NCGC00410347-01	CC(=O)NC1(C)CCN(CC2=CC=C(C=C2)C3=C(OC4=CC=CC=C4)C=CC=C3)C1	FPGMH6TBCPV	-1.1	28.1838	-104.282	Yes	No	-2.2	89.1251	-61.9651	Yes	No	3.16228	4	>100 µM	0	No	ITPK1 and PPIP5K2	Yes		INC	1	0		PPIP5K2	1		INC	0
NCGC00418121-01	CC1=CC=C(F)C=C1C2=CC=C(COC3=CC=C4N(CCC(O)=O)N=CC4=C3)C=C2	LX6FS2WURC5	-1.1	25.1189	-110.589	Yes	No	-2.1, -1.2	44.9647	-87.7033	Yes	No	1.79008	4	>100 µM	-11.2439	No	ITPK1 and PPIP5K2	Yes		No	59	78		ITPK1 and PPIP5K2	19		No	121
NCGC00418229-01	COC1=CC=C(C(C)=C1)C2=CC=CC(COC3=CN=C4N(CC(O)=O)C=CC4=C3)=C2	PMCQXVC6RBU	-2.2	3.16228	-44	Yes	Yes	4	>100 µM	-25.9767	No	No	#VALUE!	4	>100 µM	0	No	ITPK1	No		Total	124	124		Inactive	58		Total	124
NCGC00476308-01	COC1=CC=CC(=C1)C2=CC=C(CN3CCN(C(=O)C3)C4=NC=NC(Cl)=C4)C=C2	VKY6SPLJ8AN	-1.2	7.94328	-40.7139	Yes	Yes	4	>100 µM	-11	No	No	#VALUE!	4	>100 µM	0	No	ITPK1	No		%	0.516129	0.370968		Total	124
NCGC00418215-01	OC(=O)CN1C=CC2=CC(OCCC3=CC=CC(=C3)C4=CC=C(F)C=C4F)=CN=C12	4F6W169CCWK	-2.2	7.94328	-41.8584	Yes	Yes	4	>100 µM	-19.1395	No	No	#VALUE!	4	>100 µM	0	No	ITPK1	No
NCGC00418298-01	COC1=CC=C(C)C=C1C2=CC=CC(CCOC3=CN=C4N(CC(O)=O)C=CC4=C3)=C2	SYY9ULPDGY3	-2.2	11.2202	-21.387	Yes	Yes	4	>100 µM	-11.8488	No	No	#VALUE!	4	>100 µM	0	No	ITPK1	No			PPIP5K2
NCGC00418297-01	COC1=CC=C(C(F)=C1)C2=CC=CC(CCOC3=CN=C4N(CC(O)=O)C=CC4=C3)=C2	RG8UPZX17RQ	-2.2	11.2202	-46.7052	Yes	Yes	4	>100 µM	-27.1163	No	No	#VALUE!	4	>100 µM	0	No	ITPK1	No		ACTIVE?	CONFIRM?	SELECTIVE?
NCGC00418207-01	COC1=CC=C(F)C=C1C2=CC=CC(CCOC3=CN=C4N(CC(O)=O)C=CC4=C3)=C2	S8Z2CG8VUCF	-2.2	12.5893	-48.9942	Yes	Yes	4	>100 µM	-20.4767	No	No	#VALUE!	4	>100 µM	-6.62913	No	ITPK1	No		Yes	20	1
NCGC00418220-01	OC(=O)CN1C=CC2=CC(OCCC3=CC=CC(=C3)C4=CC=CC(F)=C4)=CN=C12	WD8JG62GPVD	-2.2	31.6228	-49.6416	Yes	Yes	4	>100 µM	-24.4302	No	No	#VALUE!	4	>100 µM	0	No	ITPK1	No		INC	0	0
NCGC00418289-01	COC1=CC=C(C)C=C1C2=CC=CC(COC3=CN=C4N(CC(O)=O)C=CC4=C3)=C2	9JB23LJMYSV	-2.2	31.6228	-42.6503	Yes	Yes	4	>100 µM	-18.6395	No	No	#VALUE!	4	>100 µM	0	No	ITPK1	No		No	104	123
NCGC00487585-01	ClC1=C(C=CC=C1)C(=O)N2CCN(CC2)C3=CC=NC4=CC=NN34	6B4KXDL4M7W	-2.2	31.6228	-68.8035	Yes	Yes	4	>100 µM	0	No	No	#VALUE!	4	>100 µM	-15.2594	No	ITPK1	No		Total	124	124
NCGC00454496-01	FC(F)(F)OC1=CC(NC(=O)C2=CC(=NN2)C3=CC=CN3)=CC=C1	YVCC239ZD4X	-2.2	35.4813	-91.8786	Yes	Yes	-2.4	39.8107	-36.6977	No	No	1.12202	4	>100 µM	-16.6215	No	ITPK1	No		%	0.16129	0.00806452
NCGC00454488-01	CCOC1=CC=C(NC(=O)C2=CC(=NN2)C3=CC=CN3)C=C1	NWRSA6JKL4B	-2.2	35.4813	-77.9595	Yes	Yes	-2.4	44.6684	-32.5116	No	No	1.25893	4	>100 µM	-22.677	No	ITPK1	No
NCGC00418265-01	CC1=CC=C(F)C=C1C2=CC=CC(CCOC3=CN=C4N(CC(O)=O)C=CC4=C3)=C2	5RRF6G42UBF	-2.2	35.4813	-51.0665	Yes	Yes	4	>100 µM	-21.1395	No	No	#VALUE!	4	>100 µM	0	No	ITPK1	No
NCGC00454487-01	COC1=CC=C(NC(=O)C2=CC(=NN2)C3=CC=CN3)C=C1OC	L3BJZRQK6BX	-2.2	35.4813	-96.3757	Yes	Yes	4	>100 µM	-18.5349	No	No	#VALUE!	4	>100 µM	-17.7266	No	ITPK1	No
NCGC00476314-01	CC(=O)NC1=CC=C(CN2CCN(C(=O)C2)C3=NC=NC(Cl)=C3)C=C1	BPJPT8N2KMT	-2.2	35.4813	-62.9364	Yes	Yes	4	>100 µM	-18.8488	No	No	#VALUE!	4	>100 µM	0	No	ITPK1	No
NCGC00479659-01	FC(F)(F)OC1=CC=C(CN2CCN3C(=O)N(N=C3C2)C4=CC=NC=C4)C=C1	3VPZR3ZZCU5	-2.2	35.4813	-81.3642	Yes	Yes	4	>100 µM	-16	No	No	#VALUE!	4	>100 µM	-18.2135	No	ITPK1	No
NCGC00479663-01	COC1=CC(CN2CCN3C(=O)N(N=C3C2)C4=CC=NC=C4)=CC=C1	CLV81JWYWC4	-2.2	35.4813	-52.1358	Yes	Yes	4	>100 µM	0	No	No	#VALUE!	4	>100 µM	-10.6823	No	ITPK1	No
NCGC00454486-01	COC1=CC(NC(=O)C2=CC(=NN2)C3=CC=CN3)=C(OC)C=C1	1S9Y7XTZ7WN	-2.2	39.8107	-68.4277	Yes	Yes	4	>100 µM	-21.5116	No	No	#VALUE!	4	>100 µM	0	No	ITPK1	No
NCGC00454502-01	COC1=C(NC(=O)C2=CC(=NN2)C3=CC=CN3)C=C(Cl)C=C1	X4PS8JUGLAF	-2.2	39.8107	-69.5578	Yes	Yes	4	>100 µM	-24.1977	No	No	#VALUE!	4	>100 µM	-14.3684	No	ITPK1	No
NCGC00479660-01	COC1=CC=C(CN2CCN3C(=O)N(N=C3C2)C4=CC=NC=C4)C=C1	2SLVASSWZTX	-2.2	39.8107	-72.1676	Yes	Yes	4	>100 µM	0	No	No	#VALUE!	4	>100 µM	-17.1289	No	ITPK1	No
NCGC00486228-01	ClC1=CC=CC(=C1)C(=O)N2CCN(CC2)C3=CC=NC4=CC=NN34	WT4TGR1A3T7	-2.2	39.8107	-71.3786	Yes	Yes	4	>100 µM	-10.7907	No	No	#VALUE!	4	>100 µM	0	No	ITPK1	No
NCGC00486233-01	BrC1=CC=CC(=C1)C(=O)N2CCN(CC2)C3=CC=NC4=CC=NN34	WGK63UG8NG4	-2.2	39.8107	-63.0347	Yes	Yes	4	>100 µM	-9.5814	No	No	#VALUE!	4	>100 µM	0	No	ITPK1	No
NCGC00487584-01	ClC1=CC=CC(CC(=O)N2CCN(CC2)C3=CC=NC4=CC=NN34)=C1	SGL6F235HCP	-2.2	39.8107	-48.1676	Yes	Yes	4	>100 µM	10.1628	No	No	#VALUE!	4	>100 µM	-17.3666	No	ITPK1	No
NCGC00418153-01	COC1=CC=C(C(C)=C1)C2=CC=C(COC3=CC=C4N(CCC(O)=O)N=CC4=C3)C=C2	JZDKDWYM6LM	-2.2	44.6684	-42.763	Yes	Yes	-1.2	3.16228	-43.407	No	No	0.0707946	4	>100 µM	-11.175	No	ITPK1	No
NCGC00418014-01	OC(=O)CCN1N=CC2=CC(OCC3=CC=C(C=C3)C4=CC=NC=C4)=CC=C12	ZZ4122SB9FK	-2.2	44.6684	-72.0491	Yes	Yes	-2.4	100	-33.8023	No	No	2.23872	4	>100 µM	0	No	ITPK1	No
NCGC00398666-01	CC(=O)N1CCN(C[C@H]1C(=O)N[C@H]2CCCNC2=O)C(=O)CSCC(O)=O	SCW37VV6578	-2.1	44.6684	-85.3902	Yes	Yes	4	>100 µM	-15.8721	No	No	#VALUE!	4	>100 µM	0	No	ITPK1	No
NCGC00400694-01	CC1=CC=CC=C1CN2C[C@H](O)C[C@H]2C3=NC(=NO3)C4=CC=CN=C4	XPN64M5987J	-2.2	44.6684	-42.4133	Yes	Yes	4	>100 µM	6.97674	No	No	#VALUE!	4	>100 µM	0	No	ITPK1	No
NCGC00418183-01	CC(C)OC1=CC=CC(=C1)C2=CC=CC(COC3=CN=C4N(CC(O)=O)C=CC4=C3)=C2	S37CT9VG91Z	-2.2	44.6684	-40.7283	Yes	Yes	4	>100 µM	-16.0814	No	No	#VALUE!	4	>100 µM	0	No	ITPK1	No
NCGC00418186-01	COC1=CC=CC=C1C2=CC=CC(COC3=CN=C4N(CC(O)=O)C=CC4=C3)=C2	ANVCVJ5N9PC	-2.2	44.6684	-38.8237	Yes	Yes	4	>100 µM	-23.9535	No	No	#VALUE!	4	>100 µM	0	No	ITPK1	No
NCGC00418214-01	OC(=O)CN1C=CC2=CC(OCCC3=CC=CC(=C3)C4=CSC=C4)=CN=C12	991Z5JK1LN2	-2.2	44.6684	-53.3613	Yes	Yes	4	>100 µM	-23.7209	No	No	#VALUE!	4	>100 µM	-7.60974	No	ITPK1	No
NCGC00418291-01	COC1=CC(Cl)=CC=C1C2=CC=CC(CCOC3=CN=C4N(CC(O)=O)C=CC4=C3)=C2	NQ4AW45R4CF	-2.2	44.6684	-35.5838	Yes	Yes	4	>100 µM	-12.6628	No	No	#VALUE!	4	>100 µM	0	No	ITPK1	No
NCGC00479657-01	FC1=CC=C(CN2CCN3C(=O)N(N=C3C2)C4=CC=NC=C4)C=C1	2ZVZP1G6XPM	-2.2	44.6684	-73.9798	Yes	Yes	4	>100 µM	0	No	No	#VALUE!	4	>100 µM	0	No	ITPK1	No
NCGC00479658-01	O=C1N2CCN(CC3=CC=CC=C3)CC2=NN1C4=CC=NC=C4	LZC7VSPU9ND	-2.2	44.6684	-56.4393	Yes	Yes	4	>100 µM	0	No	No	#VALUE!	4	>100 µM	-10.3064	No	ITPK1	No
NCGC00486237-01	FC1=CC=C(CC(=O)N2CCN(CC2)C3=CC=NC4=CC=NN34)C=C1	H3C2SUCBXYX	-2.2	44.6684	-45.9509	Yes	Yes	4	>100 µM	0	No	No	#VALUE!	4	>100 µM	-11.1983	No	ITPK1	No
NCGC00396574-01	O[C@@H]1C[C@H](N(CC2=CC=C(C=C2)C(O)=O)C1)C3=NC(=NO3)C4=CC=CC=C4	TRZJZ45FF9W	-2.2	50.1187	-44.5434	Yes	Yes	4	>100 µM	0	No	No	#VALUE!	4	>100 µM	0	No	ITPK1	No
NCGC00418202-01	OC(=O)CN1C=CC2=CC(OCCC3=CC=CC(=C3)C4=CC=CC=C4F)=CN=C12	LY7LDWWCCUU	-2.2	50.1187	-38.8295	Yes	Yes	4	>100 µM	-20.0349	No	No	#VALUE!	4	>100 µM	-10.2104	No	ITPK1	No
NCGC00418288-01	COC1=CC(Cl)=CC=C1C2=CC=CC(COC3=CN=C4N(CC(O)=O)C=CC4=C3)=C2	GWAPR26A5TS	-2.2	50.1187	-44.0376	Yes	Yes	4	>100 µM	-8.74419	No	No	#VALUE!	4	>100 µM	0	No	ITPK1	No
NCGC00418193-01	OC(=O)CN1C=CC2=CC(OCC3=CC=CC(=C3)C4=CC=CC(Cl)=C4)=CN=C12	CX437LXMFD7	-2.2	56.2341	-32.263	Yes	Yes	4	>100 µM	-21.7209	No	No	#VALUE!	4	>100 µM	0	No	ITPK1	No
NCGC00418258-01	COC1=CC=C(C(C)=C1)C2=CC=CC(CCOC3=CN=C4N(CC(O)=O)C=CC4=C3)=C2	RQM29Y59D2K	-2.2	63.0957	-39.6474	Yes	Yes	4	>100 µM	-23.4535	No	No	#VALUE!	4	>100 µM	0	No	ITPK1	No
NCGC00418129-01	COC1=CC(F)=CC(=C1)C2=CC=C(COC3=CC=C4N(CCC(O)=O)N=CC4=C3)C=C2	FP4SZL3Q4DH	-2.2	79.4328	-44.1503	Yes	Yes	4	>100 µM	-20.9302	No	No	#VALUE!	4	>100 µM	0	No	ITPK1	No
NCGC00418235-01	CC1=CC(=CC=N1)C2=CC=CC(CCOC3=CN=C4N(CC(O)=O)C=CC4=C3)=C2	WG8Y3KHPMD6	-2.2	79.4328	-58.4364	Yes	Yes	4	>100 µM	-28.907	No	No	#VALUE!	4	>100 µM	0	No	ITPK1	No
NCGC00418176-01	OC(=O)CN1C=CC2=CC(OCCC3=CC=CC(=C3)C4=CC=CN=C4)=CN=C12	Q1A2DK6RZMD	-2.2	89.1251	-68.3815	Yes	Yes	-2.4	112.202	-35.9884	No	No	1.25893	4	>100 µM	0	No	ITPK1	No
NCGC00418169-01	OC(=O)CN1C=CC2=CC(OCC3=CC=CC(=C3)C4=CC=C(F)C=C4F)=CN=C12	L3SAXHZRQGL	-2.2	89.1251	-42.3439	Yes	Yes	4	>100 µM	6.95349	No	No	#VALUE!	4	>100 µM	0	No	ITPK1	No
NCGC00418173-01	OC(=O)CN1C=CC2=CC(OCC3=CC=CC(=C3)C4=CC=NC=C4)=CN=C12	YHH5613PAGA	-2.2	89.1251	-67.1705	Yes	Yes	4	>100 µM	-18.8256	No	No	#VALUE!	4	>100 µM	-7.326	No	ITPK1	No
NCGC00418182-01	COC1=CC=CC(=C1)C2=CC=CC(COC3=CN=C4N(CC(O)=O)C=CC4=C3)=C2	YQKYDNWBBWP	-2.2	89.1251	-80.4046	Yes	Yes	4	>100 µM	0	No	No	#VALUE!	4	>100 µM	0	No	ITPK1	No
NCGC00418273-01	COC1=NC=C(C=N1)C2=CC=CC(CCOC3=CN=C4N(CC(O)=O)C=CC4=C3)=C2	UZ25YGSVBUN	-2.2	89.1251	-49.9104	Yes	Yes	4	>100 µM	-10.8721	No	No	#VALUE!	4	>100 µM	-10.5152	No	ITPK1	No
NCGC00454495-01	FC(F)(F)C1=CC(NC(=O)C2=CC(=NN2)C3=CC=CN3)=CC=C1	92YHJURJD6D	-2.2	31.6228	-79.5491	Yes	No	-2.2	50.1187	-34.0465	Yes	No	1.58489	4	>100 µM	0	No	ITPK1 and PPIP5K2	No
NCGC00410385-01	CC(=O)NC1(C)CCN(CC2=CC(=CC=C2)C3=CN=CC=C3)C1	BZQ7MKV3LCU	-1.1	25.1189	-108.853	Yes	No	-2.2	10	-37.8721	Yes	No	0.398107	4	>100 µM	0	No	ITPK1 and PPIP5K2	No
NCGC00418071-01	COC1=CC(F)=CC=C1C2=CC=C(COC3=CC=C4N(CCC(O)=O)N=CC4=C3)C=C2	74UZKJ2YG5V	-1.1	35.4813	-90.9133	Yes	No	-2.2	50.1187	-32.9535	Yes	No	1.41254	4	>100 µM	12.2904	No	ITPK1 and PPIP5K2	No
NCGC00418199-01	OC(=O)CN1C=CC2=CC(OCCC3=CC=CC(=C3)C4=COC=C4)=CN=C12	974D6XKTAFL	-2.2	35.4813	-87.422	Yes	No	-2.2	50.1187	-41.1744	Yes	No	1.41254	4	>100 µM	0	No	ITPK1 and PPIP5K2	No
NCGC00418125-01	CC1=CC=CC=C1C2=CC=C(COC3=CC=C4N(CCC(O)=O)N=CC4=C3)C=C2	P3SYQH42CT8	-2.1	39.8107	-94.526	Yes	No	-2.2	50.1187	-57.1977	Yes	No	1.25893	4	>100 µM	0	No	ITPK1 and PPIP5K2	No
NCGC00454485-01	COC1=CC(OC)=C(NC(=O)C2=CC(=NN2)C3=CC=CN3)C=C1	WN841NFSJ29	-2.2	39.8107	-57.5116	Yes	No	-2.2	56.2341	-36.2791	Yes	No	1.41254	4	>100 µM	-18.103	No	ITPK1 and PPIP5K2	No
NCGC00418057-01	COC1=CC=CC(F)=C1C2=CC=C(COC3=CC=C4N(CCC(O)=O)N=CC4=C3)C=C2	GV2SR71X1RF	-1.1	39.8107	-102.3	Yes	No	-2.1	79.4328	-113.547	Yes	No	1.99526	4	>100 µM	0	No	ITPK1 and PPIP5K2	No
NCGC00418072-01	COC1=CC=C(F)C=C1C2=CC=C(COC3=CC=C4N(CCC(O)=O)N=CC4=C3)C=C2	YRV7K3FLXWK	-1.1	39.8107	-105.438	Yes	No	-2.2	89.1251	-92.1628	Yes	No	2.23872	4	>100 µM	-6.86283	No	ITPK1 and PPIP5K2	No
NCGC00418157-01	COC1=CC=C(C)C=C1C2=CC=C(COC3=CC=C4N(CCC(O)=O)N=CC4=C3)C=C2	YSM7JG8QAXW	-1.1	39.8107	-120.543	Yes	No	-2.2	89.1251	-84.3837	Yes	No	2.23872	4	>100 µM	0	No	ITPK1 and PPIP5K2	No
NCGC00418144-01	CC1=CC=C(C=C1)C2=CC=C(COC3=CC=C4N(CCC(O)=O)N=CC4=C3)C=C2	M6AWGCAW3V8	-2.2	44.6684	-46.0491	Yes	No	-2.2	19.9526	-42.6163	Yes	No	0.446684	4	>100 µM	0	No	ITPK1 and PPIP5K2	No
NCGC00418205-01	COC1=CC=C(C=C1)C2=CC=CC(CCOC3=CN=C4N(CC(O)=O)C=CC4=C3)=C2	UULDUYNA8H2	-2.2	44.6684	-65.7486	Yes	No	-1.2	50.1187	-70.3953	Yes	No	1.12202	4	>100 µM	0	No	ITPK1 and PPIP5K2	No
NCGC00418213-01	OC(=O)CN1C=CC2=CC(OCCC3=CC=CC(=C3)C4=CC=CC=C4O)=CN=C12	LNPGZVBUSW1	-2.2	44.6684	-98.9364	Yes	No	-2.2	112.202	-49.7209	Yes	No	2.51189	4	>100 µM	-8.45685	No	ITPK1 and PPIP5K2	No
NCGC00418149-01	COC1=CC=C(C(F)=C1)C2=CC=C(COC3=CC=C4N(CCC(O)=O)N=CC4=C3)C=C2	JH6TKH4XHWU	-2.2	79.4328	-96.5867	Yes	No	-2.2	39.8107	-53.6977	Yes	No	0.501187	4	>100 µM	-7.57678	No	ITPK1 and PPIP5K2	No
NCGC00418188-01	OC(=O)CN1C=CC2=CC(OCC3=CC=CC(=C3)C4=CC=CC=C4O)=CN=C12	AX1FGHRHBVS	-2.2	79.4328	-92.5607	Yes	No	-2.2	100	-48.5814	Yes	No	1.25893	4	>100 µM	-18.5291	No	ITPK1 and PPIP5K2	No
NCGC00418190-01	OC(=O)CN1C=CC2=CC(OCCC3=CC=CC(=C3)C4=CC=CC(O)=C4)=CN=C12	WUVVKXXT9Y5	-2.1	89.1251	-105.043	Yes	No	-2.2	89.1251	-90.7209	Yes	No	1	4	>100 µM	0	No	ITPK1 and PPIP5K2	No
NCGC00418209-01	COC1=NC=CC=C1C2=CC=CC(CCOC3=CN=C4N(CC(O)=O)C=CC4=C3)=C2	KW64DSRWF3A	-2.2	89.1251	-62.1012	Yes	No	-2.2	89.1251	-51.6512	Yes	No	1	4	>100 µM	0	No	ITPK1 and PPIP5K2	No
NCGC00422013-01	CNC1=NC2=C(S1)C(CC(=O)N2)C3=CC=CC(F)=C3	D6XXC5Z4CW8	4.0, -2.2	>100 µM	-29.5743	INC	No	-1.1, -2.2	18.5482	-88.4626	Yes	No	#VALUE!	4	>100 µM	0	No	ITPK1 and PPIP5K2	No
NCGC00418294-01	OCC1=CC=CC(=C1)C2=CC=CC(CCOC3=CN=C4N(CC(O)=O)C=CC4=C3)=C2	5BYZDLVTSWN	4	>100 µM	-24.4711	No	No	-2.2	100	-44.0814	Yes	Yes	NC	4	>100 µM	0	No	PPIP5K2	No
NCGC00468351-01	OC[C@@H]1CN(CC2=C(F)C=NC=C2)C[C@H]1C3=NC(=NO3)C4=CC=CN=C4	GZK2VQL998L	-2.4	15.8489	-33.9364	No	No	4	>100 µM	-27.3953	No	No	NC	4	>100 µM	-6.03483	No	Inactive	No
NCGC00487664-01	FC1=CC=CC=C1CCNC(=O)C2CCN(CC2)C3=CC=NC4=CC=NN34	8GQJLLSK1ZF	-1.4	17.7828	-34.6821	No	No	4	>100 µM	0	No	No	NC	4	>100 µM	-13.5964	No	Inactive	No
NCGC00476310-01	ClC1=CC(=NC=N1)N2CCN(CC3=CC=CC(=C3)C4=CSC=C4)CC2=O	DDSNTCHG9L4	-2.4	28.1838	-40.9075	No	No	4	>100 µM	-11.0814	No	No	NC	4	>100 µM	0	No	Inactive	No
NCGC00418058-01	OC(=O)CCN1N=CC2=CC(OCC3=CC=C(C=C3)C4=CN=CN=C4)=CC=C12	ZW9CGABCV35	-2.4	50.1187	-36.2197	No	No	4	>100 µM	-21.1628	No	No	NC	4	>100 µM	0	No	Inactive	No
NCGC00418138-01	OCC1=CC=C(C=C1)C2=CC=C(COC3=CC=C4N(CCC(O)=O)N=CC4=C3)C=C2	RU23G2CU9NR	-2.4	50.1187	-32.6329	No	No	4	>100 µM	-14.0581	No	No	NC	4	>100 µM	11.4781	No	Inactive	No
NCGC00418146-01	CC(=O)NC1=CC=CC(=C1)C2=CC=C(COC3=CC=C4N(CCC(O)=O)N=CC4=C3)C=C2	AG35CYZSWVS	-2.4	50.1187	-31.6821	No	No	4	>100 µM	0	No	No	NC	4	>100 µM	0	No	Inactive	No
NCGC00418247-01	CC1=CC=C(C=C1C)C2=CC=CC(COC3=CN=C4N(CC(O)=O)C=CC4=C3)=C2	ZTQY8Z26C9B	-2.4	50.1187	-38.9075	No	No	4	>100 µM	-21.9302	No	No	NC	4	>100 µM	0	No	Inactive	No
NCGC00418065-01	COC1=CC=CC(C2=CC=C(COC3=CC=C4N(CCC(O)=O)N=CC4=C3)C=C2)=C1F	J6S4TQ6JB3P	-2.4	56.2341	-38.4075	No	No	4	>100 µM	0	No	No	NC	4	>100 µM	-15.6892	No	Inactive	No
NCGC00418171-01	CC1=CC=C(C=C1)C2=CC=CC(COC3=CN=C4N(CC(O)=O)C=CC4=C3)=C2	DT5UUFLL9PF	-2.4	56.2341	-40.8757	No	No	4	>100 µM	-16.4535	No	No	NC	4	>100 µM	-4.0567	No	Inactive	No
NCGC00418206-01	COC1=CC=CC(=C1)C2=CC=CC(CCOC3=CN=C4N(CC(O)=O)C=CC4=C3)=C2	5PXD83RQKWQ	-2.4	56.2341	-38.3584	No	No	4	>100 µM	0	No	No	NC	4	>100 µM	0	No	Inactive	No
NCGC00418233-01	OC(=O)CN1C=CC2=CC(OCCC3=CC=CC(=C3)C4=CC=C(Cl)C=C4)=CN=C12	DHCRY6GDW7Q	-2.4	56.2341	-34.8757	No	No	4	>100 µM	-18.0349	No	No	NC	4	>100 µM	0	No	Inactive	No
NCGC00418142-01	CC1=CC=CC(=C1)C2=CC=C(COC3=CC=C4N(CCC(O)=O)N=CC4=C3)C=C2	YM2AMGJATL9	-2.4	79.4328	-34.1012	No	No	4	>100 µM	-17.9302	No	No	NC	4	>100 µM	0	No	Inactive	No
NCGC00418013-01	OC(=O)CCN1N=CC2=CC(OCC3=CC=C(C=C3)C4=CC=CC(O)=C4)=CC=C12	YBS9J7GFJAW	-2.4	89.1251	-38.2139	No	No	4	>100 µM	-20.9302	No	No	NC	4	>100 µM	0	No	Inactive	No
NCGC00418172-01	OC(=O)CN1C=CC2=CC(OCC3=CC=CC(=C3)C4=CC=CC(=C4)C(F)(F)F)=CN=C12	2SXSJBZG29C	-2.4	89.1251	-47.7688	No	No	4	>100 µM	-17.5	No	No	NC	4	>100 µM	0	No	Inactive	No
NCGC00374944-01	FC(F)(F)C1=CC=C(C=C1)N2N=C3CN(CC4=CC=CC=C4)CCN3C2=O	HN89MHYWCGK	4	>100 µM	-10.7919	No	No	4	>100 µM	8.05814	No	No	NC	4	>100 µM	15.1077	No	Inactive	No
NCGC00397889-01	O[C@@H]1C[C@H](N(CC2=CC=CC=C2)C1)C3=NC(=NO3)C4=CC=CN=C4	2AWCPRCK7P2	4	>100 µM	-18.5665	No	No	4	>100 µM	0	No	No	NC	4	>100 µM	-6.58131	No	Inactive	No
NCGC00412264-01	O=C(CC1=CNC2=C1C=C(C=N2)C3=CC=CN=C3)N4CCN(CC5=CC=CC=C5)CC4	WJ27TWCASH5	4	>100 µM	6	No	No	4	>100 µM	0	No	No	NC	4	>100 µM	0	No	Inactive	No
NCGC00418020-01	CNC(=O)CCN1N=CC2=CC(OCC3=CC=CC=C3C4=CC=CN=C4)=CC=C12	YDBUAJBJ4BY	4	>100 µM	-17.4046	No	No	4	>100 µM	-25.8721	No	No	NC	4	>100 µM	5.09227	No	Inactive	No
NCGC00418024-01	CNC(=O)CCN1N=CC2=CC(OCC3=CC=CC=C3C4=CC=CC=C4C)=CC=C12	WDZ1K7ARYTX	4	>100 µM	-11.0173	No	No	4	>100 µM	-17.5	No	No	NC	4	>100 µM	0	No	Inactive	No
NCGC00418030-01	CNC(=O)CCN1N=CC2=CC(OCC3=CC=CC=C3C4=CC=CC(CO)=C4)=CC=C12	ZNGSGX2GX9P	4	>100 µM	-26.6301	No	No	4	>100 µM	-27.3256	No	No	NC	4	>100 µM	0	No	Inactive	No
NCGC00418033-01	CNC(=O)CCN1N=CC2=CC(OCC3=CC=CC=C3C4=CC=C(F)C=C4F)=CC=C12	S5QKSSZR1DF	4	>100 µM	-19.9046	No	No	4	>100 µM	-11.7674	No	No	NC	4	>100 µM	0	No	Inactive	No
NCGC00418047-01	CNC(=O)CCN1N=CC2=CC(OCC3=CC=CC=C3C4=CC=CC(OC)=C4F)=CC=C12	J983L33G5Q6	4	>100 µM	-11	No	No	4	>100 µM	0	No	No	NC	4	>100 µM	0	No	Inactive	No
NCGC00418114-01	CNC(=O)CCN1N=CC2=CC(OCC3=CC=CC=C3C4=CC(F)=CC=C4C)=CC=C12	3DTRBQD57NX	4	>100 µM	-17.0173	No	No	4	>100 µM	-14.3721	No	No	NC	4	>100 µM	0	No	Inactive	No
NCGC00418123-01	OCC1=CC=CC(=C1)C2=CC=C(COC3=CC=C4N(CCC(O)=O)N=CC4=C3)C=C2	WYWJBKWGM2A	4	>100 µM	-26.3092	No	No	4	>100 µM	-11.5581	No	No	NC	4	>100 µM	0	No	Inactive	No
NCGC00418140-01	CNC(=O)CCN1N=CC2=CC(OCC3=CC=CC=C3C4=CC=C(F)C=C4C)=CC=C12	SAJ3PMQ5Q8N	4	>100 µM	-13.9046	No	No	4	>100 µM	0	No	No	NC	4	>100 µM	0	No	Inactive	No
NCGC00418200-01	CC1=CC=CC=C1C2=CC=CC(CCOC3=CN=C4N(CC(O)=O)C=CC4=C3)=C2	LPF8TUZ5A2L	4	>100 µM	-45.6329	No	No	4	>100 µM	-13.0814	No	No	NC	4	>100 µM	-13.4417	No	Inactive	No
NCGC00418208-01	OC(=O)CN1C=CC2=CC(OCCC3=CC=CC(=C3)C4=CC=C(F)C=C4)=CN=C12	DXP954MKU52	4	>100 µM	-42.1474	No	No	4	>100 µM	-10.2674	No	No	NC	4	>100 µM	0	No	Inactive	No
NCGC00418219-01	CC1=CC=CC(=C1)C2=CC=CC(CCOC3=CN=C4N(CC(O)=O)C=CC4=C3)=C2	W5SHMB63728	4	>100 µM	-28.7775	No	No	4	>100 µM	0	No	No	NC	4	>100 µM	-5.49545	No	Inactive	No
NCGC00418252-01	OC(=O)CN1C=CC2=CC(OCCC3=CC=CC(=C3)C4=CC=CC=C4)=CN=C12	QJR2RKU6428	4	>100 µM	-22.922	No	No	4	>100 µM	-15.8953	No	No	NC	4	>100 µM	0	No	Inactive	No
NCGC00418282-01	CC1=CC=C(C(C)=C1)C2=CC=CC(COC3=CN=C4N(CC(O)=O)C=CC4=C3)=C2	LBHU84233WD	4	>100 µM	-22.6156	No	No	4	>100 µM	0	No	No	NC	4	>100 µM	-8.50921	No	Inactive	No
NCGC00418292-01	COC1=CC=C(Cl)C=C1C2=CC=CC(CCOC3=CN=C4N(CC(O)=O)C=CC4=C3)=C2	SNWXKHBYHKM	4	>100 µM	-24.922	No	No	4	>100 µM	-8.45349	No	No	NC	4	>100 µM	0	No	Inactive	No
NCGC00432652-01	CC1=CC=CN=C1N2CCN(CC3=CC=C(C=C3)N4C=NC=N4)CC2	D1KGJH4TQ34	4	>100 µM	0	No	No	4	>100 µM	-22.3488	No	No	NC	4	>100 µM	-8.00468	No	Inactive	No
NCGC00436073-01	OC(=O)C1=CC=C(CC2CCN(CC3=CC=NC=C3)C2)C=C1	2L3QCR2CHK8	4	>100 µM	0	No	No	4	>100 µM	0	No	No	NC	4	>100 µM	0	No	Inactive	No
NCGC00439346-01	OC(=O)C1=CC=C(CN2CCC(CC3=CC=CC(=C3)C(O)=O)C2)C=C1	1B4A2F8H4T4	4	>100 µM	-27	No	No	4	>100 µM	-17.5	No	No	NC	4	>100 µM	0	No	Inactive	No
NCGC00440156-01	OC(=O)C1=CC=C(CC2CCN(C2)C(=O)C3=CC=CC(CN4C=CC=N4)=C3)C=C1	QBYWK6AW266	4	>100 µM	-27.5	No	No	4	>100 µM	-11.4535	No	No	NC	4	>100 µM	0	No	Inactive	No
NCGC00441487-01	FC1=CC=CC(=C1)C2=NNC=C2CN3CCN(CC3)C4=CC=CN=C4	C7SRB9CHRYL	4	>100 µM	-18.5	No	No	4	>100 µM	-34.186	No	No	NC	4	>100 µM	0	No	Inactive	No
NCGC00451616-01	CC1=C(F)C=C(NC(=O)CC2CCCN(C2)C3=CC(=O)NN=C3)C=C1	DQ9YYCWW4QM	4	>100 µM	-10.5	No	No	4	>100 µM	-24	No	No	NC	4	>100 µM	0	No	Inactive	No
NCGC00468346-01	OC[C@@H]1CN(C[C@H]1C2=NC(=NO2)C3=CC=CN=C3)C4CCCC4	VQJQ9FD9ZTC	4	>100 µM	-14.0173	No	No	4	>100 µM	9.76744	No	No	NC	4	>100 µM	-15.3128	No	Inactive	No
NCGC00476302-01	ClC1=NC(=NC=C1)N2CCN(CC3=CC=C(C=C3)C4=CN=CN=C4)CC2=O	U7LQYBSQ66P	4	>100 µM	-20.4364	No	No	4	>100 µM	-15.8721	No	No	NC	4	>100 µM	-8.88271	No	Inactive	No
NCGC00476303-01	FC1=CC(=CC(F)=C1)C2=CC=C(CN3CCN(C(=O)C3)C4=NC=CC(Cl)=N4)C=C2	PJJFUD3FKZ7	4	>100 µM	-13.9682	No	No	4	>100 µM	-20.2674	No	No	NC	4	>100 µM	5.31078	No	Inactive	No
NCGC00476307-01	COC1=C(C=CC=C1)C2=CC=C(CN3CCN(C(=O)C3)C4=NC=NC(Cl)=C4)C=C2	2CPCCCJZLA4	4	>100 µM	-28.4393	No	No	4	>100 µM	-11.1628	No	No	NC	4	>100 µM	0	No	Inactive	No
NCGC00479583-01	CC1=CC=C(CN2CCN3C(=O)N(N=C3C2)C4=CC=C(C=C4)C(F)(F)F)C=C1	SDLSJHJF85H	4	>100 µM	-10.7428	No	No	4	>100 µM	-9.5814	No	No	NC	4	>100 µM	0	No	Inactive	No
NCGC00479676-01	O=C1N2CCN(CC3=CC=CC4=C3C=CC=C4)CC2=NN1C5=CC=NC=C5	UJ32MBSTBTQ	4	>100 µM	-28.4393	No	No	4	>100 µM	0	No	No	NC	4	>100 µM	-11.0836	No	Inactive	No
NCGC00479683-01	COC1=CC=CC(=C1)C(=O)N2CCN3C(=O)N(N=C3C2)C4=CC=NC=C4	LRNFUY3PD7D	4	>100 µM	-19.4364	No	No	4	>100 µM	0	No	No	NC	4	>100 µM	0	No	Inactive	No
NCGC00486147-01	FC1=CC=C(CC(=O)NC2=CC(=NN2C3=CC=CC=C3)C4=CN=CC=C4)C=C1	24YVV3QP19U	4	>100 µM	0	No	No	4	>100 µM	-23.186	No	No	NC	4	>100 µM	0	No	Inactive	No
NCGC00486244-01	O=C(CC1=CC=CC=C1)N2CCN(CC2)C3=CC=NC4=CC=NN34	4FVA8R7XTQW	4	>100 µM	-28.8902	No	No	4	>100 µM	-21	No	No	NC	4	>100 µM	0	No	Inactive	No
NCGC00486275-01	FC1=C(CNC(=O)C2CCN(CC2)C3=CC=NC4=CC=NN34)C=CC=C1	FYWFWW1SCR9	4	>100 µM	-28.422	No	No	4	>100 µM	0	No	No	NC	4	>100 µM	-19.2986	No	Inactive	No
NCGC00486293-01	CC1=C(C=CC=C1)C(=O)N2CCCN(CC2)C3=CC=NC4=CC=NN34	LA7C19PTNPJ	4	>100 µM	-12.2746	No	No	4	>100 µM	0	No	No	NC	4	>100 µM	0	No	Inactive	No
NCGC00486300-01	FC1=CC=C(CC(=O)N2CCCN(CC2)C3=CC=NC4=CC=NN34)C=C1	HQMURNLBGAH	4	>100 µM	0	No	No	4	>100 µM	0	No	No	NC	4	>100 µM	-13.2343	No	Inactive	No
NCGC00486303-01	O=C(CC1=CC=CC=C1)N2CCCN(CC2)C3=CC=NC4=CC=NN34	7UJD2MK8RV9	4	>100 µM	-9	No	No	4	>100 µM	-13.7907	No	No	NC	4	>100 µM	0	No	Inactive	No
NCGC00487602-01	O=C(CC1=CC=CC=C1)NC2CCCN(C2)C3=CC=NC4=CC=NN34	KMM96MP3R1N	4	>100 µM	0	No	No	4	>100 µM	-12.5581	No	No	NC	4	>100 µM	0	No	Inactive	No
NCGC00487629-01	COC1=CC=CC(=C1)C(=O)NC2CCN(C2)C3=CC=NC4=CC=NN34	CV6AL6CSAGN	4	>100 µM	-10.2919	No	No	4	>100 µM	-6.55814	No	No	NC	4	>100 µM	0	No	Inactive	No
NCGC00489449-01	CC1=C(C=CC=C1)C(=O)NC2CCCN(C2)C3=CC=NC4=CC=NN34	AHP1NFU6NQS	4	>100 µM	0	No	No	4	>100 µM	-23	No	No	NC	4	>100 µM	0	No	Inactive	No
NCGC00490622-01	COC1=CC=C(C=C1)C(=O)N2CCN(CC3=C(C=CC=C3)C4=CN=CC=C4)CC2	YU4AAH69JL1	4	>100 µM	-8.51734	No	No	4	>100 µM	-12.8488	No	No	NC	4	>100 µM	0	No	Inactive	No
NCGC00492801-01	O=C(N1CCN(CC2=C(C=CC=C2)C3=CN=CC=C3)CC1)C4=CC=CC=N4	AYUQPZ6QJHX	4	>100 µM	0	No	No	4	>100 µM	0	No	No	NC	4	>100 µM	0	No	Inactive	No
NCGC00492802-01	O=C(N1CCN(CC2=C(C=CC=C2)C3=CN=CC=C3)CC1)C4=CC=NC=C4	AU6CKR4SJZ8	4	>100 µM	-8.06647	No	No	4	>100 µM	-7.45349	No	No	NC	4	>100 µM	0	No	Inactive	No
NCGC00493145-01	COC1=CC=CC=C1C2=CC=C(CN3CCC(C3)NC(=O)C4=CC=NC=C4)C=C2	MLN9SWKN2KG	4	>100 µM	0	No	No	4	>100 µM	-14.5581	No	No	NC	4	>100 µM	0	No	Inactive	No
NCGC00486284-01	FC1=C(C=CC=C1)C(=O)N2CCCN(CC2)C3=CC=NC4=CC=NN34	LGG5GKW4LDP	5	>100 µM	0	No	No	4	>100 µM	-17.8953	No	No	NC	4	>100 µM	-15.2662	No	Inactive	No

## Sheet: S10
			ITPK1					PPIP5K2						COUNTERSCREEN								ITPK1
Sample ID (NCATS)	Structure	LYCHI3 (NCATS)	Curve Class	IC50 [μM]	Efficacy (%)	Active?	Selective?	Curve Class	IC50 [μM]	Efficacy (%)	Active?	Selective?	IC50 Ratio	Curve Class	IC50 [μM]	Efficacy (%)	Artifact?	NOTE	Cherry Pick?		ACTIVE?	CONFIRM?	SELECTIVE?		Note	COUNT		Cherry Pick?	COUNT
NCGC00410413-01	CC(=O)NC1(C)CCN(CC2=CC=C(C=C2)C3=CC=NC=C3)C1	2CMTX9G6U8D	-1.2	25.1189	-77.021	Yes	Yes	4	>100 uM	0	No	No	#VALUE!	4	>100 µM	12.155	No	ITPK1	Yes		Yes	3	3		ITPK1	3		Yes	1
NCGC00412413-01	CN(C)C1=CC(NC(=O)CC2=CNC3=C2C=C(C=N3)C4=CC=CN=C4)=CC=C1	CNVUHYX8SAY	-1.2	0.223872	-40.8456	Yes	Yes	4	>100 uM	-29.7984	No	No	#VALUE!	NT	NT	NT	NT	ITPK1	No		INC	0	0		PPIP5K2	1		INC	0
NCGC00461362-01	CNC(=O)N1CCC(CC1)C2CCN(C2)C(=O)C3=C(C)N=CO3	W2TWAB59RAL	-2.2	17.7828	-41.176	Yes	Yes	4	>100 uM	0	No	No	#VALUE!	4	>100 µM	0	No	ITPK1	No		No	125	125		ITPK1 and PPIP5K2	0		No	127
NCGC00427457-01	FC(F)(F)C1=CC=C(CCNC2CCN(CC2)C3=CC=C(CC(=O)NCC4=CC=CC=N4)C=C3)C=C1	PFW2G5CGVF1	4	>100 uM	0	No	No	-1.2	1.25893	-56.0162	Yes	Yes	NC	NT	NT	NT	NT	PPIP5K2	No		Total	128	128		Inactive	124		Total	128
NCGC00391304-01	O=C(N1CC[C@@H](C1)C2=NN=C(O2)C3=CN=CC=C3)C4=CC=CN=C4	8MXNRQTFTAA	4	>100 uM	0	No	No	4	>100 uM	0	No	No	NC	NT	NT	NT	NT	Inactive	No		%	0.0234375	0.0234375		Total	128
NCGC00391377-01	CC1(C)[C@H](CC2=NOC(CCO)=C2)C[C@@H]1NCC3=CC=CO3	6W5SKBL2NS7	4	>100 uM	0	No	No	4	>100 uM	0	No	No	NC	NT	NT	NT	NT	Inactive	No
NCGC00391586-01	O[C@H]1CC[C@@H](CC2=NOC(=C2)C3=CC=C(F)C=C3)O[C@@H]1CNC(=O)C4=CC=NC=C4	QBWC6HJ82GD	4	>100 uM	0	No	No	4	>100 uM	0	No	No	NC	NT	NT	NT	NT	Inactive	No			PPIP5K2
NCGC00391706-01	O[C@@H]1C[C@H](N(CC2=CC=C(C=C2)C3=NC=CC=C3)C1)C4=NC(=NO4)C5=CN=CC=N5	8R53ZL2VZTG	4	>100 uM	0	No	No	4	>100 uM	0	No	No	NC	NT	NT	NT	NT	Inactive	No		ACTIVE?	CONFIRM?	SELECTIVE?
NCGC00392095-01	O[C@H]1[C@@H](CO[C@@H]1CNC(=O)C2=CC=NC=C2)NCC3=CNC=N3	MLBJZD8QVQP	4	>100 uM	0	No	No	4	>100 uM	0	No	No	NC	NT	NT	NT	NT	Inactive	No		Yes	1	1
NCGC00392217-01	O[C@@H]1[C@@H](CNC(=O)C2=CC=NC=C2)OC[C@H]1NC3CCCC3	12CM4UBW5L4	4	>100 uM	0	No	No	4	>100 uM	0	No	No	NC	NT	NT	NT	NT	Inactive	No		INC	0	0
NCGC00392878-01	CCN1[C@H](COCC1=O)[C@H](O)C2=CC=C(NC(=O)C3=CC=C4OCOC4=C3)C=C2	1FQTQ3A13T1	4	>100 uM	-24.9412	No	No	4	>100 uM	-26.722	No	No	NC	NT	NT	NT	NT	Inactive	No		No	127	127
NCGC00393911-01	COC[C@H]1C[C@@H](NC(=O)C2=CC=C3OCOC3=C2)[C@H](O)[C@@H]1O	JS833QRKFYK	4	>100 uM	0	No	No	4	>100 uM	0	No	No	NC	NT	NT	NT	NT	Inactive	No		Total	128	128
NCGC00393994-01	CN(C)[C@@H]1C[C@H](CN2C=C(N=N2)C3=CN=CC=C3)[C@@H](O)[C@H]1O	2RYVD7B299W	4	>100 uM	0	No	No	4	>100 uM	-38.3863	No	No	NC	NT	NT	NT	NT	Inactive	No		%	0.0078125	0.0078125
NCGC00394352-01	NC(=O)C1CCN(CC1)[C@H]2[C@@H]3OC[C@@H](O3)[C@@H](NCC4=CC=NC=C4)[C@@H]2O	DSAXGFL3R5Y	4	>100 uM	0	No	No	4	>100 uM	0	No	No	NC	NT	NT	NT	NT	Inactive	No
NCGC00394487-01	O[C@@H]1[C@@H](CN2C=C(N=N2)C3=CN=CC=C3)C[C@@H](NCC4=CC=C(F)C=C4)[C@@H]1O	DDUU9RUWDBZ	4	>100 uM	0	No	No	4	>100 uM	0	No	No	NC	NT	NT	NT	NT	Inactive	No
NCGC00394490-01	C[S+]([O-])(=O)N[C@@H]1C[C@H](CN2C=C(N=N2)C3=CN=CC=C3)[C@@H](O)[C@H]1O	BD6RF7BMJJ3	4	>100 uM	0	No	No	4	>100 uM	0	No	No	NC	NT	NT	NT	NT	Inactive	No
NCGC00395130-01	COC1=CC=C(C[C@H](NC(=O)C2=C[C@@H](NC(=O)CSCC(O)=O)[C@@H](O)[C@H](O)C2)C(N)=O)C=C1	G2CZHW4MF3P	4	>100 uM	0	No	No	4	>100 uM	0	No	No	NC	NT	NT	NT	NT	Inactive	No
NCGC00395131-01	O[C@@H]1[C@@H](CNC(=O)C2=CC=NC=C2)OC[C@H]1NC3CCC3	VS6P2SHDN23	4	>100 uM	0	No	No	4	>100 uM	0	No	No	NC	NT	NT	NT	NT	Inactive	No
NCGC00395629-01	CC1=CC=C(CN[C@@H]2C[C@H](COC3=NC(C)=CC=C3)[C@@H](O)[C@H]2O)O1	GJ8FS5XTX7U	4	>100 uM	-16.2181	No	No	4	>100 uM	0	No	No	NC	NT	NT	NT	NT	Inactive	No
NCGC00395633-01	O[C@@H]1[C@@H](CN2C=C(N=N2)C3=CN=CC=C3)C[C@@H](NCC4=NC=CS4)[C@@H]1O	BRQV1L2S4M9	4	>100 uM	0	No	No	4	>100 uM	0	No	No	NC	NT	NT	NT	NT	Inactive	No
NCGC00395786-01	CN1C[C@H](C[C@H]1C2=NC(=NO2)C3=CC=NC=C3)NC(=O)NC4=CC(=CC=C4)C#N	VSXRK77MZ6V	4	>100 uM	0	No	No	4	>100 uM	0	No	No	NC	NT	NT	NT	NT	Inactive	No
NCGC00396029-01	O[C@@H]1[C@@H](CNC(=O)C2=CC=NC=C2)OC[C@H]1NCC3=CC=CC(=C3)C#N	7GZ1HXA38DS	4	>100 uM	0	No	No	4	>100 uM	0	No	No	NC	NT	NT	NT	NT	Inactive	No
NCGC00396036-01	CC(C)N[C@@H]1CO[C@H](CNC(=O)C2=CC=NC=C2)[C@H]1O	SJ2M82NNQBT	4	>100 uM	0	No	No	4	>100 uM	0	No	No	NC	NT	NT	NT	NT	Inactive	No
NCGC00396069-01	O[C@@H]1[C@@H](CNC(=O)C2=CC=NC=C2)OC[C@H]1NC3CCC(F)(F)CC3	8YMQZW64DY8	4	>100 uM	0	No	No	4	>100 uM	0	No	No	NC	NT	NT	NT	NT	Inactive	No
NCGC00396076-01	O[C@@H]1[C@@H](CNC(=O)C2=CC=CC=C2)OC[C@H]1NCC3=CC=C(C=C3)C(O)=O	C85YZPPDDR5	4	>100 uM	0	No	No	4	>100 uM	0	No	No	NC	NT	NT	NT	NT	Inactive	No
NCGC00396128-01	NC(=O)[C@H](CC1=CC=C(O)C=C1)NC(=O)C2=C[C@@H](NC(=O)CC3(CC(O)=O)CCCC3)[C@@H](O)[C@H](O)C2	KSPF787T3V6	4	>100 uM	0	No	No	4	>100 uM	0	No	No	NC	NT	NT	NT	NT	Inactive	No
NCGC00396168-01	CC1=CC=C(C=C1)[S+]([O-])(=O)NC[C@H]2O[C@@H](CC(=O)NCCN3CCOCC3)[C@H](O)[C@@H]2O	MKV998USBN2	4	>100 uM	0	No	No	4	>100 uM	0	No	No	NC	NT	NT	NT	NT	Inactive	No
NCGC00396203-01	CC1(C)[C@H](CC2=NOC(CO)=C2)C[C@@H]1NC(=O)C3=CC=CN=C3	XRLQ8C5XR2P	4	>100 uM	0	No	No	4	>100 uM	0	No	No	NC	NT	NT	NT	NT	Inactive	No
NCGC00396359-01	CN1[C@@H]2CCN(CC3=CC=C(O)C=C3)[C@@H]2C(=O)NC[C@@H]1CCC(=O)NCC4=CC=CN=C4	JTTP4PLM6MM	4	>100 uM	0	No	No	4	>100 uM	-14.1897	No	No	NC	NT	NT	NT	NT	Inactive	No
NCGC00396433-01	COC1=CC=C(CNC[C@H]2O[C@H](CC3=NOC(=C3)C4=CC(O)=CC=C4)CC[C@@H]2O)C=C1	3HJ29DD997J	4	>100 uM	0	No	No	4	>100 uM	0	No	No	NC	NT	NT	NT	NT	Inactive	No
NCGC00396449-01	COC1=CC=C(C=C1)[C@H]2C[C@@H](O)[C@@H](O)[C@@H]2NCC3=CC=CC(=C3)C(F)(F)F	JAXDW6SR9G3	4	>100 uM	0	No	No	4	>100 uM	0	No	No	NC	NT	NT	NT	NT	Inactive	No
NCGC00396934-01	O[C@@H]1[C@@H](CNC(=O)C2=CC=NC=C2)OC[C@H]1NC3COC3	VNUX64KK83K	4	>100 uM	0	No	No	4	>100 uM	0	No	No	NC	NT	NT	NT	NT	Inactive	No
NCGC00396937-01	CC(C)(C)CC(=O)NC[C@H]1OC[C@@H](NCC2=CC=C(C=C2)C(O)=O)[C@@H]1O	8F1DKDMVM4A	4	>100 uM	0	No	No	4	>100 uM	0	No	No	NC	NT	NT	NT	NT	Inactive	No
NCGC00397020-01	NC[C@H]1O[C@@H]2C[C@@H](CC(=O)N3CCOCC3)O[C@@H]2[C@@H]1O	UCHJ6LDKFZN	4	>100 uM	0	No	No	4	>100 uM	0	No	No	NC	NT	NT	NT	NT	Inactive	No
NCGC00397134-01	O[C@@H]1[C@@H](CNC2CCC(F)(F)CC2)O[C@@H]3C[C@@H](CC(=O)N4CCOCC4)O[C@H]13	Y93FKJW4MG9	4	>100 uM	0	No	No	4	>100 uM	0	No	No	NC	NT	NT	NT	NT	Inactive	No
NCGC00397192-01	CC(C)NC[C@H]1O[C@@H]2C[C@@H](CC(=O)N3CCOCC3)O[C@@H]2[C@@H]1O	P5W226YXRZW	4	>100 uM	0	No	No	4	>100 uM	0	No	No	NC	NT	NT	NT	NT	Inactive	No
NCGC00397303-01	O[C@@H]1[C@@H](CNC2CCC2)O[C@@H]3C[C@@H](CC(=O)N4CCOCC4)O[C@H]13	GSPD6DKRAXC	4	>100 uM	0	No	No	4	>100 uM	0	No	No	NC	NT	NT	NT	NT	Inactive	No
NCGC00397344-01	CN1C=C(CNC(=O)C[C@@H]2C[C@H]3O[C@H](CNCC4=CC=NC=C4F)[C@@H](O)[C@H]3O2)C=N1	P5SHY547VLQ	4	>100 uM	0	No	No	4	>100 uM	0	No	No	NC	NT	NT	NT	NT	Inactive	No
NCGC00397649-01	NC(=O)[C@H](CC1=CC=C(O)C=C1)NC(=O)[C@@]2(O)C[C@@H](O)[C@H](O)[C@H](C2)NC(=O)CC3(CC(O)=O)CCCC3	A6P7CD47UGS	4	>100 uM	0	No	No	4	>100 uM	0	No	No	NC	NT	NT	NT	NT	Inactive	No
NCGC00397650-01	NC(=O)[C@H](CC1=CC=CS1)NC(=O)[C@@]2(O)C[C@@H](O)[C@H](O)[C@H](C2)NC(=O)CC3(CC(O)=O)CCCC3	M7B9ZJ5NCNS	4	>100 uM	0	No	No	4	>100 uM	0	No	No	NC	NT	NT	NT	NT	Inactive	No
NCGC00397978-01	O[C@@H]1[C@@H](CN[S+]([O-])(=O)C2=CC=CC=C2)OC[C@H]1NCC3=CC=C(C=C3)C(O)=O	CALYDKQJWDZ	4	>100 uM	0	No	No	4	>100 uM	0	No	No	NC	NT	NT	NT	NT	Inactive	No
NCGC00399322-01	COC1=CC=C(C[C@H](NC(=O)C2=C[C@@H](NC(=O)CC3(CC(O)=O)CCCC3)[C@@H](O)[C@H](O)C2)C(N)=O)C=C1	19GG7WPKZ86	4	>100 uM	0	No	No	4	>100 uM	0	No	No	NC	NT	NT	NT	NT	Inactive	No
NCGC00401176-01	COC(=O)[C@H](NC(=O)[C@@]1(O)C[C@@H](O)[C@H](O)[C@H](C1)NC(=O)NC2=CC=C(C=C2)C(C)=O)C(C)C	3N9GJBB47A6	4	>100 uM	0	No	No	4	>100 uM	0	No	No	NC	NT	NT	NT	NT	Inactive	No
NCGC00401184-01	NC(=O)[C@H](CC1=CC=CS1)NC(=O)C2=C[C@@H](NC(=O)CC3(CC(O)=O)CCCC3)[C@@H](O)[C@H](O)C2	YGDJK7LTDND	4	>100 uM	0	No	No	4	>100 uM	0	No	No	NC	NT	NT	NT	NT	Inactive	No
NCGC00401185-01	CN[C@@H](CC(C)C)C(=O)N[C@H]1C[C@](O)(C[C@@H](O)[C@@H]1O)C(=O)N[C@H](CC2=CNC3=C2C=CC=C3)C(N)=O	P5Q7FMTGN49	4	>100 uM	0	No	No	4	>100 uM	0	No	No	NC	NT	NT	NT	NT	Inactive	No
NCGC00401188-01	NC(=O)[C@H](CC1=CC=CS1)NC(=O)C2=C[C@@H](NC(=O)C3=CN=CC=N3)[C@@H](O)[C@H](O)C2	SLUQDP234LJ	4	>100 uM	0	No	No	4	>100 uM	0	No	No	NC	NT	NT	NT	NT	Inactive	No
NCGC00401632-01	COC1=CC=C(C=C1)C2=NOC(=N2)[C@@H]3CC4=C(CN3C(=O)CSCC(O)=O)N=CN4	3KZPTKHWNCM	4	>100 uM	0	No	No	4	>100 uM	0	No	No	NC	NT	NT	NT	NT	Inactive	No
NCGC00411113-01	CCN1C=C(C=N1)C2=CC3=C(CN(CC4=CC=NC=C4)CCN3)C=N2	RSLMZXHY342	4	>100 uM	0	No	No	4	>100 uM	0	No	No	NC	NT	NT	NT	NT	Inactive	No
NCGC00411147-01	C(C1CCOC1)N2CCNC3=C(C2)C=NC(NC4=CC=CN=C4)=C3	HL7881MHG3Y	4	>100 uM	0	No	No	4	>100 uM	0	No	No	NC	NT	NT	NT	NT	Inactive	No
NCGC00412232-01	O=C(CC1=CNC2=C1C=C(C=N2)C3=CNN=C3)NCC4=CC=CN=C4	3WJ4LPL1HTU	4	>100 uM	0	No	No	4	>100 uM	0	No	No	NC	NT	NT	NT	NT	Inactive	No
NCGC00412478-01	OC1CCC(CC1)NC(=O)CC2=CNC3=C2C=C(C=N3)C4=CC=CN=C4	WC7KWZA7F9K	4	>100 uM	0	No	No	4	>100 uM	0	No	No	NC	NT	NT	NT	NT	Inactive	No
NCGC00418226-01	OC(=O)CN1C=CC2=CC(OCC3CCN(CC3)C(=O)CC4=CC=CC=C4)=CN=C12	BTTCT47MZR3	4	>100 uM	-28.3235	No	No	4	>100 uM	-41.6456	No	No	NC	NT	NT	NT	NT	Inactive	No
NCGC00418980-01	FC1=CC(CN2CC3(C2)COCCN(C3)C(=O)CC4=CC=CN=C4)=CC(F)=C1	1WBLCQ58DLS	4	>100 uM	0	No	No	4	>100 uM	0	No	No	NC	NT	NT	NT	NT	Inactive	No
NCGC00421072-01	O[C@@H]1[C@@H](CNC(=O)C2=CC=NC=C2)OC[C@H]1NCC3=CC=C(C=C3)C(O)=O	C8BH7HV9LDZ	4	>100 uM	0	No	No	4	>100 uM	0	No	No	NC	NT	NT	NT	NT	Inactive	No
NCGC00421150-01	CN1C=CN=C1CN[C@@H]2CO[C@H](CNC(=O)N3CCOCC3)[C@H]2O	GTXU4VNJQWL	4	>100 uM	0	No	No	4	>100 uM	0	No	No	NC	NT	NT	NT	NT	Inactive	No
NCGC00421203-01	COC1=CC=C(C[C@H](NC(=O)C2=C[C@@H](NC(=O)C3=CN=CC=C3)[C@@H](O)[C@H](O)C2)C(N)=O)C=C1	8GF3CDNW2HT	4	>100 uM	0	No	No	4	>100 uM	0	No	No	NC	NT	NT	NT	NT	Inactive	No
NCGC00421595-01	COC1=CC=C(C[C@H](NC(=O)[C@@]2(O)C[C@@H](O)[C@H](O)[C@H](C2)NC(=O)C[S+]([O-])(=O)C3=CC=CC=C3)C(N)=O)C=C1	LYGBWXPF32X	4	>100 uM	0	No	No	4	>100 uM	0	No	No	NC	NT	NT	NT	NT	Inactive	No
NCGC00421597-01	CSC1=CC=C(O[C@@H]2C=C(C[C@@H](O)[C@H]2O)C(=O)N[C@@H](CC3=CC=C(O)C=C3)C(N)=O)C=C1C	XGF3LQDR4DH	4	>100 uM	0	No	No	4	>100 uM	0	No	No	NC	NT	NT	NT	NT	Inactive	No
NCGC00422632-01	COC1=C(NC(=O)CC[C@H]2NC(=O)C3=CC=CC=C3NC2=O)C=C(NC(C)=O)C=C1	WJAQJVPA5YD	4	>100 uM	0	No	No	4	>100 uM	0	No	No	NC	NT	NT	NT	NT	Inactive	No
NCGC00423752-01	O[C@H]1CCC[C@@H](C1)C(=O)NCC2=NC(=NN2)C3=CC=NC=C3	D74LQ97QX5X	4	>100 uM	0	No	No	4	>100 uM	0	No	No	NC	NT	NT	NT	NT	Inactive	No
NCGC00424783-01	O=C(CN1CC(=O)NC1=O)NCC2=NOC(=N2)C3=CC4=C(OCO4)C=C3	AUT5Z67K5R3	4	>100 uM	0	No	No	4	>100 uM	0	No	No	NC	NT	NT	NT	NT	Inactive	No
NCGC00426681-01	COC(=O)C1=CC=C(CNC(C)C2=C(C)N=C(N=C2)C3=CC=NC=C3)C=C1	C36X2U9ZU9U	4	>100 uM	0	No	No	4	>100 uM	0	No	No	NC	NT	NT	NT	NT	Inactive	No
NCGC00428696-01	COC1=CC(CNC2CCCC3=C2C=NC(=N3)C4=CN=CC=C4)=CC=C1	233GAQP3CN1	4	>100 uM	0	No	No	4	>100 uM	-43.1078	No	No	NC	NT	NT	NT	NT	Inactive	No
NCGC00429745-01	O[C@@H]1CN(CC2=CC=C(C=C2)C(O)=O)CC[C@H]1C3=CC=C4OCOC4=C3	3MV4WYGVMN3	4	>100 uM	0	No	No	4	>100 uM	0	No	No	NC	NT	NT	NT	NT	Inactive	No
NCGC00431431-01	OCC1(O)CCN(CC1)C2CCN(CC2)C3=CC4=C(OCO4)C=C3	3X76G5UC7ZW	4	>100 uM	0	No	No	4	>100 uM	0	No	No	NC	NT	NT	NT	NT	Inactive	No
NCGC00431441-01	CC(C)C1=CC=C(CN2CCCC(O)(CNCCN3CCNCC3)C2=O)C=C1	V43F644SQCY	4	>100 uM	0	No	No	4	>100 uM	0	No	No	NC	NT	NT	NT	NT	Inactive	No
NCGC00432374-01	OCC1CCCCN1CCNC2CCN(CC2)C3=CC4=C(OCO4)C=C3	2ZN3Y1VN1MC	4	>100 uM	0	No	No	4	>100 uM	-35.9388	No	No	NC	NT	NT	NT	NT	Inactive	No
NCGC00433529-01	CCCCC1=CN(N=N1)[C@@H]2CN[C@@H](C2)C(O)=O	UAYMH817HCF	4	>100 uM	0	No	No	4	>100 uM	0	No	No	NC	NT	NT	NT	NT	Inactive	No
NCGC00433956-01	NCCN1C=C(N=N1)C(=O)N2CC[C@H]([C@H](O)C2)C3=CC=C4OCOC4=C3	URXK21R86WT	4	>100 uM	0	No	No	4	>100 uM	0	No	No	NC	NT	NT	NT	NT	Inactive	No
NCGC00434879-01	OC1=CC=C(CCC(=O)N[C@H]2CC[C@@H](C2)NC3=NC(=CC=N3)C4=CN=CC=C4)C=C1	WR5BBV3J9P4	4	>100 uM	0	No	No	4	>100 uM	-11.4828	No	No	NC	NT	NT	NT	NT	Inactive	No
NCGC00436947-01	OC(=O)C1CC2(CN1)CCN(CC2)C(=O)CC3=CC4=C(OCO4)C=C3	BY23D9CXCB4	4	>100 uM	0	No	No	4	>100 uM	0	No	No	NC	NT	NT	NT	NT	Inactive	No
NCGC00437617-01	NC(=O)NCC(=O)N[C@H]1CC[C@@H](C1)NC2=NC(=CC=N2)C3=CC=NC=C3	VRP71FWX25T	4	>100 uM	0	No	No	4	>100 uM	0	No	No	NC	NT	NT	NT	NT	Inactive	No
NCGC00437765-01	O=C(CC1COCCN1)N2CCC(CC2)OCC3=CN=CC=C3	DRN9JHX5TZL	4	>100 uM	0	No	No	4	>100 uM	0	No	No	NC	NT	NT	NT	NT	Inactive	No
NCGC00437835-01	OC3(CNCC1=NC(=NN1)C2=CC=NC=C2)CNCCOC3	LQRKBMALLVV	4	>100 uM	-8.69128	No	No	4	>100 uM	0	No	No	NC	NT	NT	NT	NT	Inactive	No
NCGC00438533-01	O[C@@H]1CN(CC2=CC=C(O2)C3=NNC=C3)CC[C@H]1NC(=O)C4=NC=CN=C4	JNCRQ1V3HM9	4	>100 uM	0	No	No	4	>100 uM	0	No	No	NC	NT	NT	NT	NT	Inactive	No
NCGC00439606-01	CC1=NC=CN1CCCC(=O)N2CCC3(CNC(C3)C(O)=O)CC2	5SS3L98386V	4	>100 uM	0	No	No	4	>100 uM	34.6077	No	No	NC	NT	NT	NT	NT	Inactive	No
NCGC00440080-01	OCCO[C@H]1C[C@@H](O)C12CCN(CC2)C(=O)CC3=CN=CNC3=O	2M9HCQ2KBH7	4	>100 uM	0	No	No	4	>100 uM	0	No	No	NC	NT	NT	NT	NT	Inactive	No
NCGC00441837-01	OC1=CC=C(C=C1)C2=NNC(=C2)C(=O)N3CCOC4(C3)CNCCOC4	FP3BBN5N5TU	4	>100 uM	-30.5555	No	No	4	>100 uM	0	No	No	NC	NT	NT	NT	NT	Inactive	No
NCGC00441924-01	O=C(N1CCC(C1)C2=NOC(=N2)C3=CC=NC=C3)C4=NNC5=C4CCC6=C5C=CC=C6	2W6485U847M	4	>100 uM	0	No	No	4	>100 uM	0	No	No	NC	NT	NT	NT	NT	Inactive	No
NCGC00441937-01	O=C1CC2(CCN(CC3=CC(=CC=C3)C4=CC=CC=C4)C2)C(=O)N1	SCUUUDFLUXL	4	>100 uM	0	No	No	4	>100 uM	0	No	No	NC	NT	NT	NT	NT	Inactive	No
NCGC00443220-01	C(C1CCNC1)C2=NOC(=N2)C3=CC=NC=C3	DZ8DV8VCLK8	4	>100 uM	0	No	No	4	>100 uM	0	No	No	NC	NT	NT	NT	NT	Inactive	No
NCGC00443272-01	CCOC(=O)CCNC(=O)N1CCC(CC2=NOC(=N2)C3=CC=NC=C3)C1	VV459UBLA63	4	>100 uM	0	No	No	4	>100 uM	0	No	No	NC	NT	NT	NT	NT	Inactive	No
NCGC00443825-01	CN1C(=O)C(CC12CCN(CCC(O)=O)CC2)C3=CC=CC=C3	GR39AW8HZAF	4	>100 uM	0	No	No	4	>100 uM	0	No	No	NC	NT	NT	NT	NT	Inactive	No
NCGC00443831-01	CN(C)C(C(=O)NCC1=CC=C(C=C1)N2C=CN=C2C)C3=C(F)C=CC=C3	DBU7BTZVGQM	4	>100 uM	0	No	No	4	>100 uM	0	No	No	NC	NT	NT	NT	NT	Inactive	No
NCGC00444577-01	CC1=NC=CC(=C1)C2=CC=CC(OCCN3C=CN=C3)=C2	4WSA13U9QM9	4	>100 uM	0	No	No	4	>100 uM	0	No	No	NC	NT	NT	NT	NT	Inactive	No
NCGC00444949-01	CN(CC(=O)N1CCNCC(C1)C(O)=O)CC2=CC=NC=C2	2LYFSY59SPW	4	>100 uM	0	No	No	4	>100 uM	0	No	No	NC	NT	NT	NT	NT	Inactive	No
NCGC00445292-01	OC(=O)C1N(CCC2=C1N=CN2)C(=O)CCCN3C=CN=C3	BG2FJ3LG8LX	4	>100 uM	0	No	No	4	>100 uM	0	No	No	NC	NT	NT	NT	NT	Inactive	No
NCGC00447088-01	C[C@]1(O)CCN(C[C@@H]1O)C(=O)CC2=NC(=NN2)C3=CC=NC=C3	FHFUG7KTUV8	4	>100 uM	0	No	No	4	>100 uM	0	No	No	NC	NT	NT	NT	NT	Inactive	No
NCGC00447248-01	COCC1=CC=C(C=C1)C(=O)N2CCNCC(C2)C(O)=O	B8KG11YVF2H	4	>100 uM	0	No	No	4	>100 uM	0	No	No	NC	NT	NT	NT	NT	Inactive	No
NCGC00449492-01	CC1=C(C=CO1)C(=O)N2C[C@H]3OC(=O)N(CCCN4CCOCC4)[C@H]3C2	8T5TMJVXPY8	4	>100 uM	0	No	No	4	>100 uM	0	No	No	NC	NT	NT	NT	NT	Inactive	No
NCGC00451922-01	COC1=CC=C(CNC(=O)NCCC2=NOC(=N2)C3=CC=NC=C3)C=C1	6ZAMYSYR5NW	4	>100 uM	0	No	No	4	>100 uM	0	No	No	NC	NT	NT	NT	NT	Inactive	No
NCGC00453439-01	C(C1CCCNC1)C2=NOC(=N2)C3=CC=NC=C3	JGR4X1XR1VZ	4	>100 uM	0	No	No	4	>100 uM	27.5366	No	No	NC	NT	NT	NT	NT	Inactive	No
NCGC00459186-01	O=C(CC1=C2CCCCC2NC1=O)N3CCOCC3	78U82T3W616	4	>100 uM	0	No	No	4	>100 uM	0	No	No	NC	NT	NT	NT	NT	Inactive	No
NCGC00459805-01	OCC1=NC(=NO1)C2CCN(C2)C(=O)C3=COC=C3	SRMVNS6Y4MQ	4	>100 uM	0	No	No	4	>100 uM	0	No	No	NC	NT	NT	NT	NT	Inactive	No
NCGC00459978-01	COC1=CC(CNC(=O)[C@@H]2C[C@@H](O)CN2C3CCN(CC3)C(=O)C4=CC5=C(OCO5)C=C4)=CC=C1	SZ4ANV7AX3Q	4	>100 uM	0	No	No	4	>100 uM	0	No	No	NC	NT	NT	NT	NT	Inactive	No
NCGC00461215-01	OC[C@@H]1CNC[C@H]1C2CCN(CC2)C(=O)CC3=CSC=C3	LLVLD3FKWHH	4	>100 uM	0	No	No	4	>100 uM	0	No	No	NC	NT	NT	NT	NT	Inactive	No
NCGC00461654-01	OCC1CN(CC12CCNCC2)C(=O)C3CCOCC3	YKA347QP4XQ	4	>100 uM	0	No	No	4	>100 uM	0	No	No	NC	NT	NT	NT	NT	Inactive	No
NCGC00463994-01	COC1=CC=CC(CC(=O)N2CCC3(CC2)CC(CC4=NC(=NO4)C5=CC=CN=C5)CCO3)=C1	AJNHXTZX869	4	>100 uM	0	No	No	4	>100 uM	0	No	No	NC	NT	NT	NT	NT	Inactive	No
NCGC00465980-01	CCN1C=C(CN2CCCC(CCNC(=O)CC2)C3=NC(=NO3)C4=NC=CN=C4)C(C)=N1	G9M3Q7JPNZ8	4	>100 uM	0	No	No	4	>100 uM	0	No	No	NC	NT	NT	NT	NT	Inactive	No
NCGC00467877-01	COC[C@@H]1CN(C[C@H]1C2=CC=NC=C2)C(=O)C3=CNN=C3C	G4MQCQQVX9M	4	>100 uM	0	No	No	4	>100 uM	0	No	No	NC	NT	NT	NT	NT	Inactive	No
NCGC00467970-01	OC[C@@H]1CN(C[C@H]1C2=CC=NC=C2)C(=O)CCC3=NC4=CC=CC=C4N3	87X2GU6S3VW	4	>100 uM	0	No	No	4	>100 uM	0	No	No	NC	NT	NT	NT	NT	Inactive	No
NCGC00472535-01	OC1C(=O)N(C2CCN(CC2)C(=O)CC3=CC=CN=C3)C14CCCCC4	Q2JAMNBY6LM	4	>100 uM	0	No	No	4	>100 uM	0	No	No	NC	NT	NT	NT	NT	Inactive	No
NCGC00478906-01	CN1N=CC=C1CN2CCC(CC2)N3CC4=CN=C(C)N4C3=O	WJGRCDY3ABG	4	>100 uM	0	No	No	4	>100 uM	0	No	No	NC	NT	NT	NT	NT	Inactive	No
NCGC00494438-01	OCCN[C@H]1[C@H](O)C[C@@H]2C[C@@H](OC[C@@]12O)C3=CC=CC=C3	G73VUX3C959	4	>100 uM	0	No	No	4	>100 uM	0	No	No	NC	NT	NT	NT	NT	Inactive	No
NCGC00498637-01	FC1=CC=C(C(F)=C1)C2=CC(CN3CCCC(C3)C(=O)NCC4=CN=CC=C4)=CC=C2	C69RPBAL34Q	4	>100 uM	0	No	No	4	>100 uM	0	No	No	NC	NT	NT	NT	NT	Inactive	No
NCGC00391551-01	CN1C[C@H](C[C@H]1C2=NC(=NO2)C3=CC=C4C=CC=CC4=C3)NC(=O)CC(C)(C)CC(O)=O	PY3U24YQDKM	4	>100 uM	0	No	No	3	>100 uM	0	No	No	NC	NT	NT	NT	NT	Inactive	No
NCGC00392651-01	COC1=CC=C(C=C1)C2=NOC(=N2)[C@@H]3C[C@@H](CN3C)NC(=O)COCC(O)=O	LNB5PM1XPU1	4	>100 uM	0	No	No	3	>100 uM	0	No	No	NC	NT	NT	NT	NT	Inactive	No
NCGC00396124-01	COC1=CC=C(C=C1)C2=NOC([C@@H](C)NCC3=CC=C(C=C3)C#N)=C2C(O)=O	821KR9QZ5HH	4	>100 uM	0	No	No	3	>100 uM	0	No	No	NC	NT	NT	NT	NT	Inactive	No
NCGC00397587-01	OC(=O)C1=CC=C(CN2CC[C@@H](C2)C3=NN=C(O3)C4=CC=C(Cl)C=C4)C=C1	SMCV8Y52SHH	4	>100 uM	0	No	No	3	>100 uM	0	No	No	NC	NT	NT	NT	NT	Inactive	No
NCGC00400032-01	COCCNC(=O)C[C@@H]1O[C@H](CNCC2=CC=C(F)C=C2)[C@@H](O)[C@H]1O	B5YQWQ78GZL	4	>100 uM	0	No	No	3	>100 uM	0	No	No	NC	NT	NT	NT	NT	Inactive	No
NCGC00400161-01	CNCC1=CN(C[C@H]2O[C@@H](CC(=O)N(C)CC3=CC=CC=C3)[C@H](O)[C@@H]2O)N=N1	W9T94HBPJ1H	4	>100 uM	0	No	No	3	>100 uM	0	No	No	NC	NT	NT	NT	NT	Inactive	No
NCGC00400524-01	OC(=O)CCC(=O)N1CC2=C(C[C@H]1C3=NC(=NO3)C4=CC=C(Cl)C=C4)NC=N2	XVV2WMK7GC5	4	>100 uM	0	No	No	3	>100 uM	0	No	No	NC	NT	NT	NT	NT	Inactive	No
NCGC00434641-01	CC1=NC=CN1CC(=O)N2CCC3(CNC(C3)C(O)=O)CC2	7GDD4S9ZC5M	4	>100 uM	0	No	No	3	>100 uM	0	No	No	NC	NT	NT	NT	NT	Inactive	No
NCGC00436463-01	O=C(CCC1=NC(=NO1)C2=CN=CC=C2)NCC3=NN4CCCNCC4=C3	351BDJBG99C	4	>100 uM	0	No	No	3	>100 uM	0	No	No	NC	NT	NT	NT	NT	Inactive	No
NCGC00397979-01	NC1C[C@H](CN2C=C(N=N2)C3=CN=CC=C3)[C@@H](O)[C@H]1O	YWFYBH7144V	4	>100 uM	0	No	No	2.4	281.838	82.2673	No	No	NC	NT	NT	NT	NT	Inactive	No
NCGC00398356-01	CC(C)(CC(O)=O)CC(=O)N[C@H]1CO[C@@H]2[C@H](CO[C@H]12)NC3=NC(=CC=N3)C4=CC=C5OCOC5=C4	UT3B8M4JG6V	4	>100 uM	0	No	No	2.4	39.8107	70.6738	No	No	NC	NT	NT	NT	NT	Inactive	No
NCGC00400057-01	O[C@@H]1[C@@H](CNC(=O)C2=CC=CO2)O[C@@H](CC(=O)N3CCN(CC3)C4=CC=C(F)C=C4)[C@@H]1O	R15LQS61TFJ	4	>100 uM	0	No	No	2.4	79.4328	100.072	No	No	NC	NT	NT	NT	NT	Inactive	No
NCGC00446742-01	O=C(N1CCC2=C(C1)N=CN2)C3=CC=C(S3)C4CCCN4	JYU5R3W22RC	4	>100 uM	0	No	No	2.4	44.6684	64.6685	No	No	NC	NT	NT	NT	NT	Inactive	No
NCGC00400693-01	COC1=CC=C(C=C1)C2=CC(C[C@H]3CNCC[C@H]3CC(O)=O)=NO2	QKQCP896AJU	4	>100 uM	0	No	No	2.2	100	98.6856	No	No	NC	NT	NT	NT	NT	Inactive	No
NCGC00439462-01	F[C@@H]1CN[C@H](CNC(=O)CCC2=CC=C(O2)C3=CC=CS3)C1	CPYNWCJCRS9	4	>100 uM	0	No	No	2.2	35.4813	100.105	No	No	NC	NT	NT	NT	NT	Inactive	No
NCGC00397676-01	OC(=O)CCCC(=O)N[C@H]1CO[C@@H]2[C@H](CO[C@H]12)NC3=NC(=CC=N3)C4=CC=C(C=C4)C5=CC=CC=C5	KMPZGAWV9SN	4	>100 uM	0	No	No	2.1	141.254	148.4	No	No	NC	NT	NT	NT	NT	Inactive	No
NCGC00441991-01	OC3(CNCCC1=NC(=NN1)C2=CC=CN=C2)CNCCOC3	W69BYV2L5AS	4	>100 uM	0	No	No	2.1	39.8107	214.751	No	No	NC	NT	NT	NT	NT	Inactive	No
NCGC00442185-01	OC(=O)C1CC2(CN1)CCN(CC2)C(=O)CCC3=CC=NC=C3	KRCM1WNTTLU	4	>100 uM	0	No	No	2.1	70.7946	200.357	No	No	NC	NT	NT	NT	NT	Inactive	No
NCGC00443413-01	CN1C=NC2=CC(=CC=C12)C(=O)N3CCNCC(C3)C(O)=O	SXT9PD93996	4	>100 uM	-31.745	No	No	2.1	89.1251	128.157	No	No	NC	NT	NT	NT	NT	Inactive	No
NCGC00400579-01	O[C@@H]1[C@@H](CNC(=O)NC2=CC=CC(F)=C2)O[C@@H](CC(=O)NCC3=CC=CN=C3)[C@@H]1O	A8XC1Z5JNT2	4	>100 uM	0	No	No	1.4	112.202	36.4973	No	No	NC	NT	NT	NT	NT	Inactive	No
NCGC00442123-01	NC1=NC(CCCNC(=O)C2NCCC3=C2N=CN3)=CS1	DS59JRQVZGZ	3	>100 uM	0	No	No	1.3	39.8107	362.313	No	No	NC	NT	NT	NT	NT	Inactive	No
NCGC00397941-01	OC(=O)C1=CC=C(CN2C[C@@H](F)[C@H](C2)OCC(=O)NC3=C(O)C=CC=C3)C=C1	WSYHBNL3U8Q	4	>100 uM	0	No	No	1.3	79.4328	149.997	No	No	NC	NT	NT	NT	NT	Inactive	No
NCGC00422587-01	CC1=C(N=CN=C1)C2CCN(CC2)C3=NC=NC(=C3)C4CC(N)C4	SBASJAGFD85	4	>100 uM	-31.3557	No	No	1.1	89.1251	106.351	No	No	NC	NT	NT	NT	NT	Inactive	No

[truncated: 3 more sheets: S11, S12, S13]
